# Supplementary material for: Circular RNA hsa_circ_001783 regulates breast cancer progression via sponging miR-200c-3p
Source: Cell Death Dis. 2019 Jan 22;10(2):55. doi: 10.1038/s41419-018-1287-1 (PMC6343010; doi:10.1038/s41419-018-1287-1)
Supplement: Supplementary file 3 — supplementary table 1 [file 41419_2018_1287_MOESM3_ESM.xls]

## Sheet: output.csv
circRNA	miRNA	Disease	Score
hsa_circ_002136	hsa-let-7e	acute lymphoblastic leukemia (ALL)	0
hsa_circ_001621	hsa-let-7e	acute lymphoblastic leukemia (ALL)	0
hsa_circ_000541	hsa-let-7e	acute lymphoblastic leukemia (ALL)	0
hsa_circ_000040	hsa-let-7e	acute lymphoblastic leukemia (ALL)	0
hsa_circ_000570	hsa-let-7e	acute lymphoblastic leukemia (ALL)	0
hsa_circ_000044	hsa-let-7e	acute lymphoblastic leukemia (ALL)	0
hsa_circ_001483	hsa-let-7e	acute lymphoblastic leukemia (ALL)	0
hsa_circ_001013	hsa-let-7e	acute lymphoblastic leukemia (ALL)	0
hsa_circ_001839	hsa-let-7e	acute lymphoblastic leukemia (ALL)	0
hsa_circ_002024	hsa-let-7e	acute lymphoblastic leukemia (ALL)	0
hsa_circ_000019	hsa-let-7e	acute lymphoblastic leukemia (ALL)	0
hsa_circ_001555	hsa-let-7e	acute lymphoblastic leukemia (ALL)	0
hsa_circ_001460	hsa-let-7e	acute lymphoblastic leukemia (ALL)	0
hsa_circ_001903	hsa-let-7e	acute lymphoblastic leukemia (ALL)	0
hsa_circ_000079	hsa-let-7e	acute lymphoblastic leukemia (ALL)	0
hsa_circ_001625	hsa-let-7e	acute lymphoblastic leukemia (ALL)	0
hsa_circ_000791	hsa-let-7e	acute lymphoblastic leukemia (ALL)	0
hsa_circ_000546	hsa-let-7e	acute lymphoblastic leukemia (ALL)	0
hsa_circ_000816	hsa-let-7e	acute lymphoblastic leukemia (ALL)	0
hsa_circ_001371	hsa-let-7e	acute lymphoblastic leukemia (ALL)	0
hsa_circ_000826	hsa-let-7e	acute lymphoblastic leukemia (ALL)	0
hsa_circ_000808	hsa-let-7e	acute lymphoblastic leukemia (ALL)	0
hsa_circ_002167	hsa-let-7e	acute lymphoblastic leukemia (ALL)	0
hsa_circ_001053	hsa-let-7e	acute lymphoblastic leukemia (ALL)	0
hsa_circ_000828	hsa-let-7e	acute lymphoblastic leukemia (ALL)	0
hsa_circ_001248	hsa-let-7e	acute lymphoblastic leukemia (ALL)	0
hsa_circ_001250	hsa-let-7e	acute lymphoblastic leukemia (ALL)	0
hsa_circ_001756	hsa-let-7e	acute lymphoblastic leukemia (ALL)	0
hsa_circ_000601	hsa-let-7e	acute lymphoblastic leukemia (ALL)	0
hsa_circ_001482	hsa-let-7e	acute lymphoblastic leukemia (ALL)	0
hsa_circ_001071	hsa-let-7e	acute lymphoblastic leukemia (ALL)	0
hsa_circ_001569	hsa-let-7e	acute lymphoblastic leukemia (ALL)	0
hsa_circ_002176	hsa-let-7e	acute lymphoblastic leukemia (ALL)	0
hsa_circ_001388	hsa-let-7e	acute lymphoblastic leukemia (ALL)	0
hsa_circ_001851	hsa-let-7e	acute lymphoblastic leukemia (ALL)	0
hsa_circ_001087	hsa-let-7e	acute lymphoblastic leukemia (ALL)	0
hsa_circ_001090	hsa-let-7e	acute lymphoblastic leukemia (ALL)	0
hsa_circ_001953	hsa-let-7e	acute lymphoblastic leukemia (ALL)	0
hsa_circ_001094	hsa-let-7e	acute lymphoblastic leukemia (ALL)	0
hsa_circ_000281	hsa-let-7e	acute lymphoblastic leukemia (ALL)	0
hsa_circ_001634	hsa-let-7e	acute lymphoblastic leukemia (ALL)	0
hsa_circ_002141	hsa-let-7e	acute lymphoblastic leukemia (ALL)	0
hsa_circ_002075	hsa-let-7e	acute lymphoblastic leukemia (ALL)	0
hsa_circ_002146	hsa-let-7e	acute lymphoblastic leukemia (ALL)	0
hsa_circ_001287	hsa-let-7e	acute lymphoblastic leukemia (ALL)	0
hsa_circ_002052	hsa-let-7e	acute lymphoblastic leukemia (ALL)	0
hsa_circ_001115	hsa-let-7e	acute lymphoblastic leukemia (ALL)	0
hsa_circ_001763	hsa-let-7e	acute lymphoblastic leukemia (ALL)	0
hsa_circ_001882	hsa-let-7e	acute lymphoblastic leukemia (ALL)	0
hsa_circ_000904	hsa-let-7e	acute lymphoblastic leukemia (ALL)	0
hsa_circ_001854	hsa-let-7e	acute lymphoblastic leukemia (ALL)	0
hsa_circ_001507	hsa-let-7e	acute lymphoblastic leukemia (ALL)	0
hsa_circ_001641	hsa-let-7e	acute lymphoblastic leukemia (ALL)	0
hsa_circ_002132	hsa-let-7e	acute lymphoblastic leukemia (ALL)	0
hsa_circ_002175	hsa-let-7e	acute lymphoblastic leukemia (ALL)	0
hsa_circ_001296	hsa-let-7e	acute lymphoblastic leukemia (ALL)	0
hsa_circ_001706	hsa-let-7e	acute lymphoblastic leukemia (ALL)	0
hsa_circ_000933	hsa-let-7e	acute lymphoblastic leukemia (ALL)	0
hsa_circ_001859	hsa-let-7e	acute lymphoblastic leukemia (ALL)	0
hsa_circ_001803	hsa-let-7e	acute lymphoblastic leukemia (ALL)	0
hsa_circ_000714	hsa-let-7e	acute lymphoblastic leukemia (ALL)	0
hsa_circ_001147	hsa-let-7e	acute lymphoblastic leukemia (ALL)	0
hsa_circ_000717	hsa-let-7e	acute lymphoblastic leukemia (ALL)	0
hsa_circ_000420	hsa-let-7e	acute lymphoblastic leukemia (ALL)	0
hsa_circ_001525	hsa-let-7e	acute lymphoblastic leukemia (ALL)	0
hsa_circ_000970	hsa-let-7e	acute lymphoblastic leukemia (ALL)	0
hsa_circ_000747	hsa-let-7e	acute lymphoblastic leukemia (ALL)	0
hsa_circ_001864	hsa-let-7e	acute lymphoblastic leukemia (ALL)	0
hsa_circ_000983	hsa-let-7e	acute lymphoblastic leukemia (ALL)	0
hsa_circ_001947	hsa-let-7e	acute lymphoblastic leukemia (ALL)	0
hsa_circ_001198	hsa-let-7e	acute lymphoblastic leukemia (ALL)	0
hsa_circ_001783	hsa-let-7e	acute lymphoblastic leukemia (ALL)	0
hsa_circ_000763	hsa-let-7e	acute lymphoblastic leukemia (ALL)	0
hsa_circ_000773	hsa-let-7e	acute lymphoblastic leukemia (ALL)	0
hsa_circ_000513	hsa-let-7e	acute lymphoblastic leukemia (ALL)	0
hsa_circ_000541	hsa-miR-130b	acute lymphoblastic leukemia (ALL)	0
hsa_circ_000833	hsa-miR-130b	acute lymphoblastic leukemia (ALL)	0
hsa_circ_001483	hsa-miR-130b	acute lymphoblastic leukemia (ALL)	0
hsa_circ_001261	hsa-miR-130b	acute lymphoblastic leukemia (ALL)	0
hsa_circ_000527	hsa-miR-130b	acute lymphoblastic leukemia (ALL)	0
hsa_circ_001024	hsa-miR-130b	acute lymphoblastic leukemia (ALL)	0
hsa_circ_001029	hsa-miR-130b	acute lymphoblastic leukemia (ALL)	0
hsa_circ_002125	hsa-miR-130b	acute lymphoblastic leukemia (ALL)	0
hsa_circ_001348	hsa-miR-130b	acute lymphoblastic leukemia (ALL)	0
hsa_circ_000533	hsa-miR-130b	acute lymphoblastic leukemia (ALL)	0
hsa_circ_000016	hsa-miR-130b	acute lymphoblastic leukemia (ALL)	0
hsa_circ_000130	hsa-miR-130b	acute lymphoblastic leukemia (ALL)	0
hsa_circ_001042	hsa-miR-130b	acute lymphoblastic leukemia (ALL)	0
hsa_circ_001372	hsa-miR-130b	acute lymphoblastic leukemia (ALL)	0
hsa_circ_001246	hsa-miR-130b	acute lymphoblastic leukemia (ALL)	0
hsa_circ_000586	hsa-miR-130b	acute lymphoblastic leukemia (ALL)	0
hsa_circ_000845	hsa-miR-130b	acute lymphoblastic leukemia (ALL)	0
hsa_circ_000178	hsa-miR-130b	acute lymphoblastic leukemia (ALL)	0
hsa_circ_000021	hsa-miR-130b	acute lymphoblastic leukemia (ALL)	0
hsa_circ_001756	hsa-miR-130b	acute lymphoblastic leukemia (ALL)	0
hsa_circ_001252	hsa-miR-130b	acute lymphoblastic leukemia (ALL)	0
hsa_circ_000853	hsa-miR-130b	acute lymphoblastic leukemia (ALL)	0
hsa_circ_002060	hsa-miR-130b	acute lymphoblastic leukemia (ALL)	0
hsa_circ_002150	hsa-miR-130b	acute lymphoblastic leukemia (ALL)	0
hsa_circ_001265	hsa-miR-130b	acute lymphoblastic leukemia (ALL)	0
hsa_circ_001101	hsa-miR-130b	acute lymphoblastic leukemia (ALL)	0
hsa_circ_000654	hsa-miR-130b	acute lymphoblastic leukemia (ALL)	0
hsa_circ_001287	hsa-miR-130b	acute lymphoblastic leukemia (ALL)	0
hsa_circ_001276	hsa-miR-130b	acute lymphoblastic leukemia (ALL)	0
hsa_circ_001114	hsa-miR-130b	acute lymphoblastic leukemia (ALL)	0
hsa_circ_001736	hsa-miR-130b	acute lymphoblastic leukemia (ALL)	0
hsa_circ_000918	hsa-miR-130b	acute lymphoblastic leukemia (ALL)	0
hsa_circ_001282	hsa-miR-130b	acute lymphoblastic leukemia (ALL)	0
hsa_circ_000697	hsa-miR-130b	acute lymphoblastic leukemia (ALL)	0
hsa_circ_001161	hsa-miR-130b	acute lymphoblastic leukemia (ALL)	0
hsa_circ_001179	hsa-miR-130b	acute lymphoblastic leukemia (ALL)	0
hsa_circ_001181	hsa-miR-130b	acute lymphoblastic leukemia (ALL)	0
hsa_circ_001175	hsa-miR-130b	acute lymphoblastic leukemia (ALL)	0
hsa_circ_001320	hsa-miR-130b	acute lymphoblastic leukemia (ALL)	0
hsa_circ_001833	hsa-miR-130b	acute lymphoblastic leukemia (ALL)	0
hsa_circ_002005	hsa-miR-130b	acute lymphoblastic leukemia (ALL)	0
hsa_circ_001932	hsa-miR-130b	acute lymphoblastic leukemia (ALL)	0
hsa_circ_001835	hsa-miR-130b	acute lymphoblastic leukemia (ALL)	0
hsa_circ_002136	hsa-miR-424	acute lymphoblastic leukemia (ALL)	0
hsa_circ_001621	hsa-miR-424	acute lymphoblastic leukemia (ALL)	0
hsa_circ_000025*	hsa-miR-424	acute lymphoblastic leukemia (ALL)	0
hsa_circ_001565	hsa-miR-424	acute lymphoblastic leukemia (ALL)	0
hsa_circ_002010	hsa-miR-424	acute lymphoblastic leukemia (ALL)	0
hsa_circ_001477	hsa-miR-424	acute lymphoblastic leukemia (ALL)	0
hsa_circ_000612	hsa-miR-424	acute lymphoblastic leukemia (ALL)	0
hsa_circ_000613	hsa-miR-424	acute lymphoblastic leukemia (ALL)	0
hsa_circ_001269	hsa-miR-424	acute lymphoblastic leukemia (ALL)	0
hsa_circ_001013	hsa-miR-424	acute lymphoblastic leukemia (ALL)	0
hsa_circ_001839	hsa-miR-424	acute lymphoblastic leukemia (ALL)	0
hsa_circ_002139	hsa-miR-424	acute lymphoblastic leukemia (ALL)	0
hsa_circ_002059	hsa-miR-424	acute lymphoblastic leukemia (ALL)	0
hsa_circ_001620	hsa-miR-424	acute lymphoblastic leukemia (ALL)	0
hsa_circ_000525	hsa-miR-424	acute lymphoblastic leukemia (ALL)	0
hsa_circ_000520	hsa-miR-424	acute lymphoblastic leukemia (ALL)	0
hsa_circ_001552	hsa-miR-424	acute lymphoblastic leukemia (ALL)	0
hsa_circ_000782	hsa-miR-424	acute lymphoblastic leukemia (ALL)	0
hsa_circ_001010	hsa-miR-424	acute lymphoblastic leukemia (ALL)	0
hsa_circ_000523	hsa-miR-424	acute lymphoblastic leukemia (ALL)	0
hsa_circ_001747	hsa-miR-424	acute lymphoblastic leukemia (ALL)	0
hsa_circ_000094	hsa-miR-424	acute lymphoblastic leukemia (ALL)	0
hsa_circ_002088	hsa-miR-424	acute lymphoblastic leukemia (ALL)	0
hsa_circ_001008	hsa-miR-424	acute lymphoblastic leukemia (ALL)	0
hsa_circ_000535	hsa-miR-424	acute lymphoblastic leukemia (ALL)	0
hsa_circ_001015	hsa-miR-424	acute lymphoblastic leukemia (ALL)	0
hsa_circ_000131	hsa-miR-424	acute lymphoblastic leukemia (ALL)	0
hsa_circ_002179	hsa-miR-424	acute lymphoblastic leukemia (ALL)	0
hsa_circ_001375	hsa-miR-424	acute lymphoblastic leukemia (ALL)	0
hsa_circ_000161	hsa-miR-424	acute lymphoblastic leukemia (ALL)	0
hsa_circ_001561	hsa-miR-424	acute lymphoblastic leukemia (ALL)	0
hsa_circ_001876	hsa-miR-424	acute lymphoblastic leukemia (ALL)	0
hsa_circ_001380	hsa-miR-424	acute lymphoblastic leukemia (ALL)	0
hsa_circ_001249	hsa-miR-424	acute lymphoblastic leukemia (ALL)	0
hsa_circ_000179	hsa-miR-424	acute lymphoblastic leukemia (ALL)	0
hsa_circ_000181	hsa-miR-424	acute lymphoblastic leukemia (ALL)	0
hsa_circ_000193	hsa-miR-424	acute lymphoblastic leukemia (ALL)	0
hsa_circ_001936	hsa-miR-424	acute lymphoblastic leukemia (ALL)	0
hsa_circ_000856	hsa-miR-424	acute lymphoblastic leukemia (ALL)	0
hsa_circ_000858	hsa-miR-424	acute lymphoblastic leukemia (ALL)	0
hsa_circ_002031	hsa-miR-424	acute lymphoblastic leukemia (ALL)	0
hsa_circ_001909	hsa-miR-424	acute lymphoblastic leukemia (ALL)	0
hsa_circ_000609	hsa-miR-424	acute lymphoblastic leukemia (ALL)	0
hsa_circ_001071	hsa-miR-424	acute lymphoblastic leukemia (ALL)	0
hsa_circ_001569	hsa-miR-424	acute lymphoblastic leukemia (ALL)	0
hsa_circ_001481	hsa-miR-424	acute lymphoblastic leukemia (ALL)	0
hsa_circ_001571	hsa-miR-424	acute lymphoblastic leukemia (ALL)	0
hsa_circ_001263	hsa-miR-424	acute lymphoblastic leukemia (ALL)	0
hsa_circ_000870	hsa-miR-424	acute lymphoblastic leukemia (ALL)	0
hsa_circ_001685	hsa-miR-424	acute lymphoblastic leukemia (ALL)	0
hsa_circ_001757	hsa-miR-424	acute lymphoblastic leukemia (ALL)	0
hsa_circ_001390	hsa-miR-424	acute lymphoblastic leukemia (ALL)	0
hsa_circ_001851	hsa-miR-424	acute lymphoblastic leukemia (ALL)	0
hsa_circ_002062	hsa-miR-424	acute lymphoblastic leukemia (ALL)	0
hsa_circ_000877	hsa-miR-424	acute lymphoblastic leukemia (ALL)	0
hsa_circ_000878	hsa-miR-424	acute lymphoblastic leukemia (ALL)	0
hsa_circ_000635	hsa-miR-424	acute lymphoblastic leukemia (ALL)	0
hsa_circ_000886	hsa-miR-424	acute lymphoblastic leukemia (ALL)	0
hsa_circ_000262	hsa-miR-424	acute lymphoblastic leukemia (ALL)	0
hsa_circ_000648	hsa-miR-424	acute lymphoblastic leukemia (ALL)	0
hsa_circ_000898	hsa-miR-424	acute lymphoblastic leukemia (ALL)	0
hsa_circ_001101	hsa-miR-424	acute lymphoblastic leukemia (ALL)	0
hsa_circ_002016	hsa-miR-424	acute lymphoblastic leukemia (ALL)	0
hsa_circ_001856	hsa-miR-424	acute lymphoblastic leukemia (ALL)	0
hsa_circ_001642	hsa-miR-424	acute lymphoblastic leukemia (ALL)	0
hsa_circ_001121	hsa-miR-424	acute lymphoblastic leukemia (ALL)	0
hsa_circ_001799	hsa-miR-424	acute lymphoblastic leukemia (ALL)	0
hsa_circ_001289	hsa-miR-424	acute lymphoblastic leukemia (ALL)	0
hsa_circ_002020	hsa-miR-424	acute lymphoblastic leukemia (ALL)	0
hsa_circ_001998	hsa-miR-424	acute lymphoblastic leukemia (ALL)	0
hsa_circ_000312	hsa-miR-424	acute lymphoblastic leukemia (ALL)	0
hsa_circ_000910	hsa-miR-424	acute lymphoblastic leukemia (ALL)	0
hsa_circ_000325	hsa-miR-424	acute lymphoblastic leukemia (ALL)	0
hsa_circ_000655	hsa-miR-424	acute lymphoblastic leukemia (ALL)	0
hsa_circ_000657	hsa-miR-424	acute lymphoblastic leukemia (ALL)	0
hsa_circ_000906	hsa-miR-424	acute lymphoblastic leukemia (ALL)	0
hsa_circ_001113	hsa-miR-424	acute lymphoblastic leukemia (ALL)	0
hsa_circ_001508	hsa-miR-424	acute lymphoblastic leukemia (ALL)	0
hsa_circ_000918	hsa-miR-424	acute lymphoblastic leukemia (ALL)	0
hsa_circ_000673	hsa-miR-424	acute lymphoblastic leukemia (ALL)	0
hsa_circ_001888	hsa-miR-424	acute lymphoblastic leukemia (ALL)	0
hsa_circ_001641	hsa-miR-424	acute lymphoblastic leukemia (ALL)	0
hsa_circ_002132	hsa-miR-424	acute lymphoblastic leukemia (ALL)	0
hsa_circ_002175	hsa-miR-424	acute lymphoblastic leukemia (ALL)	0
hsa_circ_000940	hsa-miR-424	acute lymphoblastic leukemia (ALL)	0
hsa_circ_000358	hsa-miR-424	acute lymphoblastic leukemia (ALL)	0
hsa_circ_002021	hsa-miR-424	acute lymphoblastic leukemia (ALL)	0
hsa_circ_001137	hsa-miR-424	acute lymphoblastic leukemia (ALL)	0
hsa_circ_000939	hsa-miR-424	acute lymphoblastic leukemia (ALL)	0
hsa_circ_001893	hsa-miR-424	acute lymphoblastic leukemia (ALL)	0
hsa_circ_001516	hsa-miR-424	acute lymphoblastic leukemia (ALL)	0
hsa_circ_001859	hsa-miR-424	acute lymphoblastic leukemia (ALL)	0
hsa_circ_000697	hsa-miR-424	acute lymphoblastic leukemia (ALL)	0
hsa_circ_001891	hsa-miR-424	acute lymphoblastic leukemia (ALL)	0
hsa_circ_000029	hsa-miR-424	acute lymphoblastic leukemia (ALL)	0
hsa_circ_002000	hsa-miR-424	acute lymphoblastic leukemia (ALL)	0
hsa_circ_001922	hsa-miR-424	acute lymphoblastic leukemia (ALL)	0
hsa_circ_000937	hsa-miR-424	acute lymphoblastic leukemia (ALL)	0
hsa_circ_001160	hsa-miR-424	acute lymphoblastic leukemia (ALL)	0
hsa_circ_001710	hsa-miR-424	acute lymphoblastic leukemia (ALL)	0
hsa_circ_001425	hsa-miR-424	acute lymphoblastic leukemia (ALL)	0
hsa_circ_000727	hsa-miR-424	acute lymphoblastic leukemia (ALL)	0
hsa_circ_002002	hsa-miR-424	acute lymphoblastic leukemia (ALL)	0
hsa_circ_001709	hsa-miR-424	acute lymphoblastic leukemia (ALL)	0
hsa_circ_000722	hsa-miR-424	acute lymphoblastic leukemia (ALL)	0
hsa_circ_000744	hsa-miR-424	acute lymphoblastic leukemia (ALL)	0
hsa_circ_001318	hsa-miR-424	acute lymphoblastic leukemia (ALL)	0
hsa_circ_001436	hsa-miR-424	acute lymphoblastic leukemia (ALL)	0
hsa_circ_000966	hsa-miR-424	acute lymphoblastic leukemia (ALL)	0
hsa_circ_001437	hsa-miR-424	acute lymphoblastic leukemia (ALL)	0
hsa_circ_001713	hsa-miR-424	acute lymphoblastic leukemia (ALL)	0
hsa_circ_001601	hsa-miR-424	acute lymphoblastic leukemia (ALL)	0
hsa_circ_001599	hsa-miR-424	acute lymphoblastic leukemia (ALL)	0
hsa_circ_001316	hsa-miR-424	acute lymphoblastic leukemia (ALL)	0
hsa_circ_001717	hsa-miR-424	acute lymphoblastic leukemia (ALL)	0
hsa_circ_001778	hsa-miR-424	acute lymphoblastic leukemia (ALL)	0
hsa_circ_001193	hsa-miR-424	acute lymphoblastic leukemia (ALL)	0
hsa_circ_000758	hsa-miR-424	acute lymphoblastic leukemia (ALL)	0
hsa_circ_001447	hsa-miR-424	acute lymphoblastic leukemia (ALL)	0
hsa_circ_001608	hsa-miR-424	acute lymphoblastic leukemia (ALL)	0
hsa_circ_001328	hsa-miR-424	acute lymphoblastic leukemia (ALL)	0
hsa_circ_001545	hsa-miR-424	acute lymphoblastic leukemia (ALL)	0
hsa_circ_002006	hsa-miR-424	acute lymphoblastic leukemia (ALL)	0
hsa_circ_001612	hsa-miR-424	acute lymphoblastic leukemia (ALL)	0
hsa_circ_001339	hsa-miR-424	acute lymphoblastic leukemia (ALL)	0
hsa_circ_001341	hsa-miR-424	acute lymphoblastic leukemia (ALL)	0
hsa_circ_001810	hsa-miR-424	acute lymphoblastic leukemia (ALL)	0
hsa_circ_001835	hsa-miR-424	acute lymphoblastic leukemia (ALL)	0
hsa_circ_001462	hsa-miR-27b	acute lymphoblastic leukemia (ALL)	0
hsa_circ_000796	hsa-miR-27b	acute lymphoblastic leukemia (ALL)	0
hsa_circ_000044	hsa-miR-27b	acute lymphoblastic leukemia (ALL)	0
hsa_circ_001752	hsa-miR-27b	acute lymphoblastic leukemia (ALL)	0
hsa_circ_000841	hsa-miR-27b	acute lymphoblastic leukemia (ALL)	0
hsa_circ_000612	hsa-miR-27b	acute lymphoblastic leukemia (ALL)	0
hsa_circ_000613	hsa-miR-27b	acute lymphoblastic leukemia (ALL)	0
hsa_circ_001269	hsa-miR-27b	acute lymphoblastic leukemia (ALL)	0
hsa_circ_000789	hsa-miR-27b	acute lymphoblastic leukemia (ALL)	0
hsa_circ_001620	hsa-miR-27b	acute lymphoblastic leukemia (ALL)	0
hsa_circ_001934	hsa-miR-27b	acute lymphoblastic leukemia (ALL)	0
hsa_circ_001875	hsa-miR-27b	acute lymphoblastic leukemia (ALL)	0
hsa_circ_000564	hsa-miR-27b	acute lymphoblastic leukemia (ALL)	0
hsa_circ_001838	hsa-miR-27b	acute lymphoblastic leukemia (ALL)	0
hsa_circ_001223	hsa-miR-27b	acute lymphoblastic leukemia (ALL)	0
hsa_circ_001354	hsa-miR-27b	acute lymphoblastic leukemia (ALL)	0
hsa_circ_001227	hsa-miR-27b	acute lymphoblastic leukemia (ALL)	0
hsa_circ_001455	hsa-miR-27b	acute lymphoblastic leukemia (ALL)	0
hsa_circ_000134	hsa-miR-27b	acute lymphoblastic leukemia (ALL)	0
hsa_circ_001044	hsa-miR-27b	acute lymphoblastic leukemia (ALL)	0
hsa_circ_000139	hsa-miR-27b	acute lymphoblastic leukemia (ALL)	0
hsa_circ_000569	hsa-miR-27b	acute lymphoblastic leukemia (ALL)	0
hsa_circ_000576	hsa-miR-27b	acute lymphoblastic leukemia (ALL)	0
hsa_circ_000577	hsa-miR-27b	acute lymphoblastic leukemia (ALL)	0
hsa_circ_001561	hsa-miR-27b	acute lymphoblastic leukemia (ALL)	0
hsa_circ_000587	hsa-miR-27b	acute lymphoblastic leukemia (ALL)	0
hsa_circ_001057	hsa-miR-27b	acute lymphoblastic leukemia (ALL)	0
hsa_circ_001380	hsa-miR-27b	acute lymphoblastic leukemia (ALL)	0
hsa_circ_001753	hsa-miR-27b	acute lymphoblastic leukemia (ALL)	0
hsa_circ_000182	hsa-miR-27b	acute lymphoblastic leukemia (ALL)	0
hsa_circ_000848	hsa-miR-27b	acute lymphoblastic leukemia (ALL)	0
hsa_circ_001063	hsa-miR-27b	acute lymphoblastic leukemia (ALL)	0
hsa_circ_001253	hsa-miR-27b	acute lymphoblastic leukemia (ALL)	0
hsa_circ_000605	hsa-miR-27b	acute lymphoblastic leukemia (ALL)	0
hsa_circ_001790	hsa-miR-27b	acute lymphoblastic leukemia (ALL)	0
hsa_circ_001684	hsa-miR-27b	acute lymphoblastic leukemia (ALL)	0
hsa_circ_001481	hsa-miR-27b	acute lymphoblastic leukemia (ALL)	0
hsa_circ_001911	hsa-miR-27b	acute lymphoblastic leukemia (ALL)	0
hsa_circ_002060	hsa-miR-27b	acute lymphoblastic leukemia (ALL)	0
hsa_circ_000216	hsa-miR-27b	acute lymphoblastic leukemia (ALL)	0
hsa_circ_000620	hsa-miR-27b	acute lymphoblastic leukemia (ALL)	0
hsa_circ_002048	hsa-miR-27b	acute lymphoblastic leukemia (ALL)	0
hsa_circ_000233	hsa-miR-27b	acute lymphoblastic leukemia (ALL)	0
hsa_circ_000630	hsa-miR-27b	acute lymphoblastic leukemia (ALL)	0
hsa_circ_002147	hsa-miR-27b	acute lymphoblastic leukemia (ALL)	0
hsa_circ_002150	hsa-miR-27b	acute lymphoblastic leukemia (ALL)	0
hsa_circ_001730	hsa-miR-27b	acute lymphoblastic leukemia (ALL)	0
hsa_circ_001490	hsa-miR-27b	acute lymphoblastic leukemia (ALL)	0
hsa_circ_001090	hsa-miR-27b	acute lymphoblastic leukemia (ALL)	0
hsa_circ_000262	hsa-miR-27b	acute lymphoblastic leukemia (ALL)	0
hsa_circ_001396	hsa-miR-27b	acute lymphoblastic leukemia (ALL)	0
hsa_circ_000648	hsa-miR-27b	acute lymphoblastic leukemia (ALL)	0
hsa_circ_001954	hsa-miR-27b	acute lymphoblastic leukemia (ALL)	0
hsa_circ_001101	hsa-miR-27b	acute lymphoblastic leukemia (ALL)	0
hsa_circ_001985	hsa-miR-27b	acute lymphoblastic leukemia (ALL)	0
hsa_circ_002033	hsa-miR-27b	acute lymphoblastic leukemia (ALL)	0
hsa_circ_001634	hsa-miR-27b	acute lymphoblastic leukemia (ALL)	0
hsa_circ_000690	hsa-miR-27b	acute lymphoblastic leukemia (ALL)	0
hsa_circ_000691	hsa-miR-27b	acute lymphoblastic leukemia (ALL)	0
hsa_circ_002146	hsa-miR-27b	acute lymphoblastic leukemia (ALL)	0
hsa_circ_001287	hsa-miR-27b	acute lymphoblastic leukemia (ALL)	0
hsa_circ_000304	hsa-miR-27b	acute lymphoblastic leukemia (ALL)	0
hsa_circ_001739	hsa-miR-27b	acute lymphoblastic leukemia (ALL)	0
hsa_circ_001126	hsa-miR-27b	acute lymphoblastic leukemia (ALL)	0
hsa_circ_000913	hsa-miR-27b	acute lymphoblastic leukemia (ALL)	0
hsa_circ_001114	hsa-miR-27b	acute lymphoblastic leukemia (ALL)	0
hsa_circ_001970	hsa-miR-27b	acute lymphoblastic leukemia (ALL)	0
hsa_circ_001997	hsa-miR-27b	acute lymphoblastic leukemia (ALL)	0
hsa_circ_001403	hsa-miR-27b	acute lymphoblastic leukemia (ALL)	0
hsa_circ_000904	hsa-miR-27b	acute lymphoblastic leukemia (ALL)	0
hsa_circ_001112	hsa-miR-27b	acute lymphoblastic leukemia (ALL)	0
hsa_circ_001796	hsa-miR-27b	acute lymphoblastic leukemia (ALL)	0
hsa_circ_001641	hsa-miR-27b	acute lymphoblastic leukemia (ALL)	0
hsa_circ_002132	hsa-miR-27b	acute lymphoblastic leukemia (ALL)	0
hsa_circ_002175	hsa-miR-27b	acute lymphoblastic leukemia (ALL)	0
hsa_circ_002021	hsa-miR-27b	acute lymphoblastic leukemia (ALL)	0
hsa_circ_001892	hsa-miR-27b	acute lymphoblastic leukemia (ALL)	0
hsa_circ_002109	hsa-miR-27b	acute lymphoblastic leukemia (ALL)	0
hsa_circ_001705	hsa-miR-27b	acute lymphoblastic leukemia (ALL)	0
hsa_circ_001923	hsa-miR-27b	acute lymphoblastic leukemia (ALL)	0
hsa_circ_000943	hsa-miR-27b	acute lymphoblastic leukemia (ALL)	0
hsa_circ_001418	hsa-miR-27b	acute lymphoblastic leukemia (ALL)	0
hsa_circ_001944	hsa-miR-27b	acute lymphoblastic leukemia (ALL)	0
hsa_circ_000933	hsa-miR-27b	acute lymphoblastic leukemia (ALL)	0
hsa_circ_000697	hsa-miR-27b	acute lymphoblastic leukemia (ALL)	0
hsa_circ_000029	hsa-miR-27b	acute lymphoblastic leukemia (ALL)	0
hsa_circ_001138	hsa-miR-27b	acute lymphoblastic leukemia (ALL)	0
hsa_circ_002170	hsa-miR-27b	acute lymphoblastic leukemia (ALL)	0
hsa_circ_001305	hsa-miR-27b	acute lymphoblastic leukemia (ALL)	0
hsa_circ_000955	hsa-miR-27b	acute lymphoblastic leukemia (ALL)	0
hsa_circ_002002	hsa-miR-27b	acute lymphoblastic leukemia (ALL)	0
hsa_circ_001311	hsa-miR-27b	acute lymphoblastic leukemia (ALL)	0
hsa_circ_001428	hsa-miR-27b	acute lymphoblastic leukemia (ALL)	0
hsa_circ_001529	hsa-miR-27b	acute lymphoblastic leukemia (ALL)	0
hsa_circ_000735	hsa-miR-27b	acute lymphoblastic leukemia (ALL)	0
hsa_circ_000005	hsa-miR-27b	acute lymphoblastic leukemia (ALL)	0
hsa_circ_000722	hsa-miR-27b	acute lymphoblastic leukemia (ALL)	0
hsa_circ_001525	hsa-miR-27b	acute lymphoblastic leukemia (ALL)	0
hsa_circ_001974	hsa-miR-27b	acute lymphoblastic leukemia (ALL)	0
hsa_circ_002161	hsa-miR-27b	acute lymphoblastic leukemia (ALL)	0
hsa_circ_002023	hsa-miR-27b	acute lymphoblastic leukemia (ALL)	0
hsa_circ_001178	hsa-miR-27b	acute lymphoblastic leukemia (ALL)	0
hsa_circ_001180	hsa-miR-27b	acute lymphoblastic leukemia (ALL)	0
hsa_circ_001181	hsa-miR-27b	acute lymphoblastic leukemia (ALL)	0
hsa_circ_001864	hsa-miR-27b	acute lymphoblastic leukemia (ALL)	0
hsa_circ_001175	hsa-miR-27b	acute lymphoblastic leukemia (ALL)	0
hsa_circ_001603	hsa-miR-27b	acute lymphoblastic leukemia (ALL)	0
hsa_circ_001540	hsa-miR-27b	acute lymphoblastic leukemia (ALL)	0
hsa_circ_001182	hsa-miR-27b	acute lymphoblastic leukemia (ALL)	0
hsa_circ_000461	hsa-miR-27b	acute lymphoblastic leukemia (ALL)	0
hsa_circ_000012	hsa-miR-27b	acute lymphoblastic leukemia (ALL)	0
hsa_circ_001449	hsa-miR-27b	acute lymphoblastic leukemia (ALL)	0
hsa_circ_000018	hsa-miR-27b	acute lymphoblastic leukemia (ALL)	0
hsa_circ_000472	hsa-miR-27b	acute lymphoblastic leukemia (ALL)	0
hsa_circ_001612	hsa-miR-27b	acute lymphoblastic leukemia (ALL)	0
hsa_circ_001662	hsa-miR-27b	acute lymphoblastic leukemia (ALL)	0
hsa_circ_000999	hsa-miR-27b	acute lymphoblastic leukemia (ALL)	0
hsa_circ_001210	hsa-miR-27b	acute lymphoblastic leukemia (ALL)	0
hsa_circ_001871	hsa-miR-27b	acute lymphoblastic leukemia (ALL)	0
hsa_circ_000645	hsa-miR-221	acute lymphoblastic leukemia (ALL)	0
hsa_circ_002136	hsa-let-7a	acute lymphoblastic leukemia (ALL)	0
hsa_circ_001621	hsa-let-7a	acute lymphoblastic leukemia (ALL)	0
hsa_circ_000541	hsa-let-7a	acute lymphoblastic leukemia (ALL)	0
hsa_circ_000040	hsa-let-7a	acute lymphoblastic leukemia (ALL)	0
hsa_circ_000570	hsa-let-7a	acute lymphoblastic leukemia (ALL)	0
hsa_circ_000044	hsa-let-7a	acute lymphoblastic leukemia (ALL)	0
hsa_circ_001483	hsa-let-7a	acute lymphoblastic leukemia (ALL)	0
hsa_circ_001013	hsa-let-7a	acute lymphoblastic leukemia (ALL)	0
hsa_circ_001839	hsa-let-7a	acute lymphoblastic leukemia (ALL)	0
hsa_circ_002024	hsa-let-7a	acute lymphoblastic leukemia (ALL)	0
hsa_circ_000019	hsa-let-7a	acute lymphoblastic leukemia (ALL)	0
hsa_circ_001555	hsa-let-7a	acute lymphoblastic leukemia (ALL)	0
hsa_circ_001460	hsa-let-7a	acute lymphoblastic leukemia (ALL)	0
hsa_circ_001903	hsa-let-7a	acute lymphoblastic leukemia (ALL)	0
hsa_circ_000079	hsa-let-7a	acute lymphoblastic leukemia (ALL)	0
hsa_circ_001625	hsa-let-7a	acute lymphoblastic leukemia (ALL)	0
hsa_circ_000791	hsa-let-7a	acute lymphoblastic leukemia (ALL)	0
hsa_circ_000546	hsa-let-7a	acute lymphoblastic leukemia (ALL)	0
hsa_circ_000816	hsa-let-7a	acute lymphoblastic leukemia (ALL)	0
hsa_circ_001371	hsa-let-7a	acute lymphoblastic leukemia (ALL)	0
hsa_circ_000826	hsa-let-7a	acute lymphoblastic leukemia (ALL)	0
hsa_circ_000808	hsa-let-7a	acute lymphoblastic leukemia (ALL)	0
hsa_circ_002167	hsa-let-7a	acute lymphoblastic leukemia (ALL)	0
hsa_circ_001053	hsa-let-7a	acute lymphoblastic leukemia (ALL)	0
hsa_circ_000828	hsa-let-7a	acute lymphoblastic leukemia (ALL)	0
hsa_circ_001248	hsa-let-7a	acute lymphoblastic leukemia (ALL)	0
hsa_circ_001250	hsa-let-7a	acute lymphoblastic leukemia (ALL)	0
hsa_circ_001756	hsa-let-7a	acute lymphoblastic leukemia (ALL)	0
hsa_circ_000601	hsa-let-7a	acute lymphoblastic leukemia (ALL)	0
hsa_circ_001482	hsa-let-7a	acute lymphoblastic leukemia (ALL)	0
hsa_circ_001071	hsa-let-7a	acute lymphoblastic leukemia (ALL)	0
hsa_circ_001569	hsa-let-7a	acute lymphoblastic leukemia (ALL)	0
hsa_circ_002176	hsa-let-7a	acute lymphoblastic leukemia (ALL)	0
hsa_circ_001388	hsa-let-7a	acute lymphoblastic leukemia (ALL)	0
hsa_circ_001851	hsa-let-7a	acute lymphoblastic leukemia (ALL)	0
hsa_circ_001087	hsa-let-7a	acute lymphoblastic leukemia (ALL)	0
hsa_circ_001090	hsa-let-7a	acute lymphoblastic leukemia (ALL)	0
hsa_circ_001953	hsa-let-7a	acute lymphoblastic leukemia (ALL)	0
hsa_circ_001094	hsa-let-7a	acute lymphoblastic leukemia (ALL)	0
hsa_circ_000281	hsa-let-7a	acute lymphoblastic leukemia (ALL)	0
hsa_circ_001634	hsa-let-7a	acute lymphoblastic leukemia (ALL)	0
hsa_circ_002141	hsa-let-7a	acute lymphoblastic leukemia (ALL)	0
hsa_circ_002075	hsa-let-7a	acute lymphoblastic leukemia (ALL)	0
hsa_circ_002146	hsa-let-7a	acute lymphoblastic leukemia (ALL)	0
hsa_circ_001287	hsa-let-7a	acute lymphoblastic leukemia (ALL)	0
hsa_circ_002052	hsa-let-7a	acute lymphoblastic leukemia (ALL)	0
hsa_circ_001115	hsa-let-7a	acute lymphoblastic leukemia (ALL)	0
hsa_circ_001763	hsa-let-7a	acute lymphoblastic leukemia (ALL)	0
hsa_circ_001882	hsa-let-7a	acute lymphoblastic leukemia (ALL)	0
hsa_circ_000904	hsa-let-7a	acute lymphoblastic leukemia (ALL)	0
hsa_circ_001854	hsa-let-7a	acute lymphoblastic leukemia (ALL)	0
hsa_circ_001507	hsa-let-7a	acute lymphoblastic leukemia (ALL)	0
hsa_circ_001641	hsa-let-7a	acute lymphoblastic leukemia (ALL)	0
hsa_circ_002132	hsa-let-7a	acute lymphoblastic leukemia (ALL)	0
hsa_circ_002175	hsa-let-7a	acute lymphoblastic leukemia (ALL)	0
hsa_circ_001296	hsa-let-7a	acute lymphoblastic leukemia (ALL)	0
hsa_circ_001706	hsa-let-7a	acute lymphoblastic leukemia (ALL)	0
hsa_circ_000933	hsa-let-7a	acute lymphoblastic leukemia (ALL)	0
hsa_circ_001859	hsa-let-7a	acute lymphoblastic leukemia (ALL)	0
hsa_circ_001803	hsa-let-7a	acute lymphoblastic leukemia (ALL)	0
hsa_circ_000714	hsa-let-7a	acute lymphoblastic leukemia (ALL)	0
hsa_circ_001147	hsa-let-7a	acute lymphoblastic leukemia (ALL)	0
hsa_circ_000717	hsa-let-7a	acute lymphoblastic leukemia (ALL)	0
hsa_circ_000420	hsa-let-7a	acute lymphoblastic leukemia (ALL)	0
hsa_circ_001525	hsa-let-7a	acute lymphoblastic leukemia (ALL)	0
hsa_circ_000970	hsa-let-7a	acute lymphoblastic leukemia (ALL)	0
hsa_circ_000747	hsa-let-7a	acute lymphoblastic leukemia (ALL)	0
hsa_circ_001864	hsa-let-7a	acute lymphoblastic leukemia (ALL)	0
hsa_circ_000983	hsa-let-7a	acute lymphoblastic leukemia (ALL)	0
hsa_circ_001947	hsa-let-7a	acute lymphoblastic leukemia (ALL)	0
hsa_circ_001198	hsa-let-7a	acute lymphoblastic leukemia (ALL)	0
hsa_circ_001783	hsa-let-7a	acute lymphoblastic leukemia (ALL)	0
hsa_circ_000763	hsa-let-7a	acute lymphoblastic leukemia (ALL)	0
hsa_circ_000773	hsa-let-7a	acute lymphoblastic leukemia (ALL)	0
hsa_circ_000513	hsa-let-7a	acute lymphoblastic leukemia (ALL)	0
hsa_circ_000541	hsa-miR-196b	acute lymphoblastic leukemia (ALL)	0
hsa_circ_001027	hsa-miR-196b	acute lymphoblastic leukemia (ALL)	0
hsa_circ_000570	hsa-miR-196b	acute lymphoblastic leukemia (ALL)	0
hsa_circ_001483	hsa-miR-196b	acute lymphoblastic leukemia (ALL)	0
hsa_circ_001460	hsa-miR-196b	acute lymphoblastic leukemia (ALL)	0
hsa_circ_000066	hsa-miR-196b	acute lymphoblastic leukemia (ALL)	0
hsa_circ_001903	hsa-miR-196b	acute lymphoblastic leukemia (ALL)	0
hsa_circ_000079	hsa-miR-196b	acute lymphoblastic leukemia (ALL)	0
hsa_circ_001454	hsa-miR-196b	acute lymphoblastic leukemia (ALL)	0
hsa_circ_001838	hsa-miR-196b	acute lymphoblastic leukemia (ALL)	0
hsa_circ_000536	hsa-miR-196b	acute lymphoblastic leukemia (ALL)	0
hsa_circ_001017	hsa-miR-196b	acute lymphoblastic leukemia (ALL)	0
hsa_circ_000816	hsa-miR-196b	acute lymphoblastic leukemia (ALL)	0
hsa_circ_000818	hsa-miR-196b	acute lymphoblastic leukemia (ALL)	0
hsa_circ_001235	hsa-miR-196b	acute lymphoblastic leukemia (ALL)	0
hsa_circ_001371	hsa-miR-196b	acute lymphoblastic leukemia (ALL)	0
hsa_circ_002167	hsa-miR-196b	acute lymphoblastic leukemia (ALL)	0
hsa_circ_001373	hsa-miR-196b	acute lymphoblastic leukemia (ALL)	0
hsa_circ_002112	hsa-miR-196b	acute lymphoblastic leukemia (ALL)	0
hsa_circ_001249	hsa-miR-196b	acute lymphoblastic leukemia (ALL)	0
hsa_circ_000595	hsa-miR-196b	acute lymphoblastic leukemia (ALL)	0
hsa_circ_000847	hsa-miR-196b	acute lymphoblastic leukemia (ALL)	0
hsa_circ_001756	hsa-miR-196b	acute lymphoblastic leukemia (ALL)	0
hsa_circ_000601	hsa-miR-196b	acute lymphoblastic leukemia (ALL)	0
hsa_circ_001388	hsa-miR-196b	acute lymphoblastic leukemia (ALL)	0
hsa_circ_001574	hsa-miR-196b	acute lymphoblastic leukemia (ALL)	0
hsa_circ_001851	hsa-miR-196b	acute lymphoblastic leukemia (ALL)	0
hsa_circ_002062	hsa-miR-196b	acute lymphoblastic leukemia (ALL)	0
hsa_circ_000877	hsa-miR-196b	acute lymphoblastic leukemia (ALL)	0
hsa_circ_000878	hsa-miR-196b	acute lymphoblastic leukemia (ALL)	0
hsa_circ_000883	hsa-miR-196b	acute lymphoblastic leukemia (ALL)	0
hsa_circ_000240	hsa-miR-196b	acute lymphoblastic leukemia (ALL)	0
hsa_circ_001270	hsa-miR-196b	acute lymphoblastic leukemia (ALL)	0
hsa_circ_001394	hsa-miR-196b	acute lymphoblastic leukemia (ALL)	0
hsa_circ_000281	hsa-miR-196b	acute lymphoblastic leukemia (ALL)	0
hsa_circ_002016	hsa-miR-196b	acute lymphoblastic leukemia (ALL)	0
hsa_circ_000682	hsa-miR-196b	acute lymphoblastic leukemia (ALL)	0
hsa_circ_002075	hsa-miR-196b	acute lymphoblastic leukemia (ALL)	0
hsa_circ_001287	hsa-miR-196b	acute lymphoblastic leukemia (ALL)	0
hsa_circ_001763	hsa-miR-196b	acute lymphoblastic leukemia (ALL)	0
hsa_circ_000904	hsa-miR-196b	acute lymphoblastic leukemia (ALL)	0
hsa_circ_001854	hsa-miR-196b	acute lymphoblastic leukemia (ALL)	0
hsa_circ_001507	hsa-miR-196b	acute lymphoblastic leukemia (ALL)	0
hsa_circ_001286	hsa-miR-196b	acute lymphoblastic leukemia (ALL)	0
hsa_circ_001296	hsa-miR-196b	acute lymphoblastic leukemia (ALL)	0
hsa_circ_000029	hsa-miR-196b	acute lymphoblastic leukemia (ALL)	0
hsa_circ_000937	hsa-miR-196b	acute lymphoblastic leukemia (ALL)	0
hsa_circ_001160	hsa-miR-196b	acute lymphoblastic leukemia (ALL)	0
hsa_circ_001425	hsa-miR-196b	acute lymphoblastic leukemia (ALL)	0
hsa_circ_002037	hsa-miR-196b	acute lymphoblastic leukemia (ALL)	0
hsa_circ_000744	hsa-miR-196b	acute lymphoblastic leukemia (ALL)	0
hsa_circ_001318	hsa-miR-196b	acute lymphoblastic leukemia (ALL)	0
hsa_circ_001180	hsa-miR-196b	acute lymphoblastic leukemia (ALL)	0
hsa_circ_001864	hsa-miR-196b	acute lymphoblastic leukemia (ALL)	0
hsa_circ_000742	hsa-miR-196b	acute lymphoblastic leukemia (ALL)	0
hsa_circ_001947	hsa-miR-196b	acute lymphoblastic leukemia (ALL)	0
hsa_circ_001613	hsa-miR-196b	acute lymphoblastic leukemia (ALL)	0
hsa_circ_002055	hsa-miR-196b	acute lymphoblastic leukemia (ALL)	0
hsa_circ_000773	hsa-miR-196b	acute lymphoblastic leukemia (ALL)	0
hsa_circ_000513	hsa-miR-196b	acute lymphoblastic leukemia (ALL)	0
hsa_circ_001871	hsa-miR-196b	acute lymphoblastic leukemia (ALL)	0
hsa_circ_002058	hsa-miR-708	acute lymphoblastic leukemia (ALL)	0
hsa_circ_002098	hsa-miR-708	acute lymphoblastic leukemia (ALL)	0
hsa_circ_000025*	hsa-miR-708	acute lymphoblastic leukemia (ALL)	0
hsa_circ_000060	hsa-miR-708	acute lymphoblastic leukemia (ALL)	0
hsa_circ_001035	hsa-miR-708	acute lymphoblastic leukemia (ALL)	0
hsa_circ_000566	hsa-miR-708	acute lymphoblastic leukemia (ALL)	0
hsa_circ_000520	hsa-miR-708	acute lymphoblastic leukemia (ALL)	0
hsa_circ_001838	hsa-miR-708	acute lymphoblastic leukemia (ALL)	0
hsa_circ_000108	hsa-miR-708	acute lymphoblastic leukemia (ALL)	0
hsa_circ_001032	hsa-miR-708	acute lymphoblastic leukemia (ALL)	0
hsa_circ_000554	hsa-miR-708	acute lymphoblastic leukemia (ALL)	0
hsa_circ_000818	hsa-miR-708	acute lymphoblastic leukemia (ALL)	0
hsa_circ_001235	hsa-miR-708	acute lymphoblastic leukemia (ALL)	0
hsa_circ_002179	hsa-miR-708	acute lymphoblastic leukemia (ALL)	0
hsa_circ_001048	hsa-miR-708	acute lymphoblastic leukemia (ALL)	0
hsa_circ_001472	hsa-miR-708	acute lymphoblastic leukemia (ALL)	0
hsa_circ_000553	hsa-miR-708	acute lymphoblastic leukemia (ALL)	0
hsa_circ_000178	hsa-miR-708	acute lymphoblastic leukemia (ALL)	0
hsa_circ_000594	hsa-miR-708	acute lymphoblastic leukemia (ALL)	0
hsa_circ_001847	hsa-miR-708	acute lymphoblastic leukemia (ALL)	0
hsa_circ_001790	hsa-miR-708	acute lymphoblastic leukemia (ALL)	0
hsa_circ_001684	hsa-miR-708	acute lymphoblastic leukemia (ALL)	0
hsa_circ_001481	hsa-miR-708	acute lymphoblastic leukemia (ALL)	0
hsa_circ_001570	hsa-miR-708	acute lymphoblastic leukemia (ALL)	0
hsa_circ_001572	hsa-miR-708	acute lymphoblastic leukemia (ALL)	0
hsa_circ_002062	hsa-miR-708	acute lymphoblastic leukemia (ALL)	0
hsa_circ_000877	hsa-miR-708	acute lymphoblastic leukemia (ALL)	0
hsa_circ_000878	hsa-miR-708	acute lymphoblastic leukemia (ALL)	0
hsa_circ_001792	hsa-miR-708	acute lymphoblastic leukemia (ALL)	0
hsa_circ_001100	hsa-miR-708	acute lymphoblastic leukemia (ALL)	0
hsa_circ_000263	hsa-miR-708	acute lymphoblastic leukemia (ALL)	0
hsa_circ_000270	hsa-miR-708	acute lymphoblastic leukemia (ALL)	0
hsa_circ_000281	hsa-miR-708	acute lymphoblastic leukemia (ALL)	0
hsa_circ_002016	hsa-miR-708	acute lymphoblastic leukemia (ALL)	0
hsa_circ_002151	hsa-miR-708	acute lymphoblastic leukemia (ALL)	0
hsa_circ_001126	hsa-miR-708	acute lymphoblastic leukemia (ALL)	0
hsa_circ_001128	hsa-miR-708	acute lymphoblastic leukemia (ALL)	0
hsa_circ_000670	hsa-miR-708	acute lymphoblastic leukemia (ALL)	0
hsa_circ_000655	hsa-miR-708	acute lymphoblastic leukemia (ALL)	0
hsa_circ_000657	hsa-miR-708	acute lymphoblastic leukemia (ALL)	0
hsa_circ_001764	hsa-miR-708	acute lymphoblastic leukemia (ALL)	0
hsa_circ_000918	hsa-miR-708	acute lymphoblastic leukemia (ALL)	0
hsa_circ_000924	hsa-miR-708	acute lymphoblastic leukemia (ALL)	0
hsa_circ_001592	hsa-miR-708	acute lymphoblastic leukemia (ALL)	0
hsa_circ_001644	hsa-miR-708	acute lymphoblastic leukemia (ALL)	0
hsa_circ_001704	hsa-miR-708	acute lymphoblastic leukemia (ALL)	0
hsa_circ_000385	hsa-miR-708	acute lymphoblastic leukemia (ALL)	0
hsa_circ_001520	hsa-miR-708	acute lymphoblastic leukemia (ALL)	0
hsa_circ_000948	hsa-miR-708	acute lymphoblastic leukemia (ALL)	0
hsa_circ_001522	hsa-miR-708	acute lymphoblastic leukemia (ALL)	0
hsa_circ_001419	hsa-miR-708	acute lymphoblastic leukemia (ALL)	0
hsa_circ_001770	hsa-miR-708	acute lymphoblastic leukemia (ALL)	0
hsa_circ_001171	hsa-miR-708	acute lymphoblastic leukemia (ALL)	0
hsa_circ_000744	hsa-miR-708	acute lymphoblastic leukemia (ALL)	0
hsa_circ_000745	hsa-miR-708	acute lymphoblastic leukemia (ALL)	0
hsa_circ_000966	hsa-miR-708	acute lymphoblastic leukemia (ALL)	0
hsa_circ_001181	hsa-miR-708	acute lymphoblastic leukemia (ALL)	0
hsa_circ_001609	hsa-miR-708	acute lymphoblastic leukemia (ALL)	0
hsa_circ_001810	hsa-miR-708	acute lymphoblastic leukemia (ALL)	0
hsa_circ_002081	hsa-miR-708	acute lymphoblastic leukemia (ALL)	0
hsa_circ_001210	hsa-miR-708	acute lymphoblastic leukemia (ALL)	0
hsa_circ_002125	hsa-miR-130a	acute lymphoblastic leukemia (ALL)	0
hsa_circ_000130	hsa-miR-130a	acute lymphoblastic leukemia (ALL)	0
hsa_circ_002136	hsa-let-7c	acute lymphoblastic leukemia (ALL)	0
hsa_circ_001621	hsa-let-7c	acute lymphoblastic leukemia (ALL)	0
hsa_circ_000541	hsa-let-7c	acute lymphoblastic leukemia (ALL)	0
hsa_circ_000040	hsa-let-7c	acute lymphoblastic leukemia (ALL)	0
hsa_circ_000570	hsa-let-7c	acute lymphoblastic leukemia (ALL)	0
hsa_circ_000044	hsa-let-7c	acute lymphoblastic leukemia (ALL)	0
hsa_circ_001483	hsa-let-7c	acute lymphoblastic leukemia (ALL)	0
hsa_circ_001013	hsa-let-7c	acute lymphoblastic leukemia (ALL)	0
hsa_circ_001839	hsa-let-7c	acute lymphoblastic leukemia (ALL)	0
hsa_circ_002024	hsa-let-7c	acute lymphoblastic leukemia (ALL)	0
hsa_circ_000019	hsa-let-7c	acute lymphoblastic leukemia (ALL)	0
hsa_circ_001555	hsa-let-7c	acute lymphoblastic leukemia (ALL)	0
hsa_circ_001460	hsa-let-7c	acute lymphoblastic leukemia (ALL)	0
hsa_circ_001903	hsa-let-7c	acute lymphoblastic leukemia (ALL)	0
hsa_circ_000079	hsa-let-7c	acute lymphoblastic leukemia (ALL)	0
hsa_circ_001625	hsa-let-7c	acute lymphoblastic leukemia (ALL)	0
hsa_circ_000791	hsa-let-7c	acute lymphoblastic leukemia (ALL)	0
hsa_circ_000546	hsa-let-7c	acute lymphoblastic leukemia (ALL)	0
hsa_circ_000816	hsa-let-7c	acute lymphoblastic leukemia (ALL)	0
hsa_circ_001371	hsa-let-7c	acute lymphoblastic leukemia (ALL)	0
hsa_circ_000826	hsa-let-7c	acute lymphoblastic leukemia (ALL)	0
hsa_circ_000808	hsa-let-7c	acute lymphoblastic leukemia (ALL)	0
hsa_circ_002167	hsa-let-7c	acute lymphoblastic leukemia (ALL)	0
hsa_circ_001053	hsa-let-7c	acute lymphoblastic leukemia (ALL)	0
hsa_circ_000828	hsa-let-7c	acute lymphoblastic leukemia (ALL)	0
hsa_circ_001248	hsa-let-7c	acute lymphoblastic leukemia (ALL)	0
hsa_circ_001250	hsa-let-7c	acute lymphoblastic leukemia (ALL)	0
hsa_circ_001756	hsa-let-7c	acute lymphoblastic leukemia (ALL)	0
hsa_circ_000601	hsa-let-7c	acute lymphoblastic leukemia (ALL)	0
hsa_circ_001482	hsa-let-7c	acute lymphoblastic leukemia (ALL)	0
hsa_circ_001071	hsa-let-7c	acute lymphoblastic leukemia (ALL)	0
hsa_circ_001569	hsa-let-7c	acute lymphoblastic leukemia (ALL)	0
hsa_circ_002176	hsa-let-7c	acute lymphoblastic leukemia (ALL)	0
hsa_circ_001388	hsa-let-7c	acute lymphoblastic leukemia (ALL)	0
hsa_circ_001851	hsa-let-7c	acute lymphoblastic leukemia (ALL)	0
hsa_circ_001087	hsa-let-7c	acute lymphoblastic leukemia (ALL)	0
hsa_circ_001090	hsa-let-7c	acute lymphoblastic leukemia (ALL)	0
hsa_circ_001953	hsa-let-7c	acute lymphoblastic leukemia (ALL)	0
hsa_circ_001094	hsa-let-7c	acute lymphoblastic leukemia (ALL)	0
hsa_circ_000281	hsa-let-7c	acute lymphoblastic leukemia (ALL)	0
hsa_circ_001634	hsa-let-7c	acute lymphoblastic leukemia (ALL)	0
hsa_circ_002141	hsa-let-7c	acute lymphoblastic leukemia (ALL)	0
hsa_circ_002075	hsa-let-7c	acute lymphoblastic leukemia (ALL)	0
hsa_circ_002146	hsa-let-7c	acute lymphoblastic leukemia (ALL)	0
hsa_circ_001287	hsa-let-7c	acute lymphoblastic leukemia (ALL)	0
hsa_circ_002052	hsa-let-7c	acute lymphoblastic leukemia (ALL)	0
hsa_circ_001115	hsa-let-7c	acute lymphoblastic leukemia (ALL)	0
hsa_circ_001763	hsa-let-7c	acute lymphoblastic leukemia (ALL)	0
hsa_circ_001882	hsa-let-7c	acute lymphoblastic leukemia (ALL)	0
hsa_circ_000904	hsa-let-7c	acute lymphoblastic leukemia (ALL)	0
hsa_circ_001854	hsa-let-7c	acute lymphoblastic leukemia (ALL)	0
hsa_circ_001507	hsa-let-7c	acute lymphoblastic leukemia (ALL)	0
hsa_circ_001641	hsa-let-7c	acute lymphoblastic leukemia (ALL)	0
hsa_circ_002132	hsa-let-7c	acute lymphoblastic leukemia (ALL)	0
hsa_circ_002175	hsa-let-7c	acute lymphoblastic leukemia (ALL)	0
hsa_circ_001296	hsa-let-7c	acute lymphoblastic leukemia (ALL)	0
hsa_circ_001706	hsa-let-7c	acute lymphoblastic leukemia (ALL)	0
hsa_circ_000933	hsa-let-7c	acute lymphoblastic leukemia (ALL)	0
hsa_circ_001859	hsa-let-7c	acute lymphoblastic leukemia (ALL)	0
hsa_circ_001803	hsa-let-7c	acute lymphoblastic leukemia (ALL)	0
hsa_circ_000714	hsa-let-7c	acute lymphoblastic leukemia (ALL)	0
hsa_circ_001147	hsa-let-7c	acute lymphoblastic leukemia (ALL)	0
hsa_circ_000717	hsa-let-7c	acute lymphoblastic leukemia (ALL)	0
hsa_circ_000420	hsa-let-7c	acute lymphoblastic leukemia (ALL)	0
hsa_circ_001525	hsa-let-7c	acute lymphoblastic leukemia (ALL)	0
hsa_circ_000970	hsa-let-7c	acute lymphoblastic leukemia (ALL)	0
hsa_circ_000747	hsa-let-7c	acute lymphoblastic leukemia (ALL)	0
hsa_circ_001864	hsa-let-7c	acute lymphoblastic leukemia (ALL)	0
hsa_circ_000983	hsa-let-7c	acute lymphoblastic leukemia (ALL)	0
hsa_circ_001947	hsa-let-7c	acute lymphoblastic leukemia (ALL)	0
hsa_circ_001198	hsa-let-7c	acute lymphoblastic leukemia (ALL)	0
hsa_circ_001783	hsa-let-7c	acute lymphoblastic leukemia (ALL)	0
hsa_circ_000763	hsa-let-7c	acute lymphoblastic leukemia (ALL)	0
hsa_circ_000773	hsa-let-7c	acute lymphoblastic leukemia (ALL)	0
hsa_circ_000513	hsa-let-7c	acute lymphoblastic leukemia (ALL)	0
hsa_circ_002136	hsa-let-7b	acute lymphoblastic leukemia (ALL)	0
hsa_circ_001621	hsa-let-7b	acute lymphoblastic leukemia (ALL)	0
hsa_circ_000541	hsa-let-7b	acute lymphoblastic leukemia (ALL)	0
hsa_circ_000040	hsa-let-7b	acute lymphoblastic leukemia (ALL)	0
hsa_circ_000570	hsa-let-7b	acute lymphoblastic leukemia (ALL)	0
hsa_circ_000044	hsa-let-7b	acute lymphoblastic leukemia (ALL)	0
hsa_circ_001483	hsa-let-7b	acute lymphoblastic leukemia (ALL)	0
hsa_circ_001013	hsa-let-7b	acute lymphoblastic leukemia (ALL)	0
hsa_circ_001839	hsa-let-7b	acute lymphoblastic leukemia (ALL)	0
hsa_circ_002024	hsa-let-7b	acute lymphoblastic leukemia (ALL)	0
hsa_circ_000019	hsa-let-7b	acute lymphoblastic leukemia (ALL)	0
hsa_circ_001555	hsa-let-7b	acute lymphoblastic leukemia (ALL)	0
hsa_circ_001460	hsa-let-7b	acute lymphoblastic leukemia (ALL)	0
hsa_circ_001903	hsa-let-7b	acute lymphoblastic leukemia (ALL)	0
hsa_circ_000079	hsa-let-7b	acute lymphoblastic leukemia (ALL)	0
hsa_circ_001625	hsa-let-7b	acute lymphoblastic leukemia (ALL)	0
hsa_circ_000791	hsa-let-7b	acute lymphoblastic leukemia (ALL)	0
hsa_circ_000546	hsa-let-7b	acute lymphoblastic leukemia (ALL)	0
hsa_circ_000816	hsa-let-7b	acute lymphoblastic leukemia (ALL)	0
hsa_circ_001371	hsa-let-7b	acute lymphoblastic leukemia (ALL)	0
hsa_circ_000826	hsa-let-7b	acute lymphoblastic leukemia (ALL)	0
hsa_circ_000808	hsa-let-7b	acute lymphoblastic leukemia (ALL)	0
hsa_circ_002167	hsa-let-7b	acute lymphoblastic leukemia (ALL)	0
hsa_circ_001053	hsa-let-7b	acute lymphoblastic leukemia (ALL)	0
hsa_circ_000828	hsa-let-7b	acute lymphoblastic leukemia (ALL)	0
hsa_circ_001248	hsa-let-7b	acute lymphoblastic leukemia (ALL)	0
hsa_circ_001250	hsa-let-7b	acute lymphoblastic leukemia (ALL)	0
hsa_circ_001756	hsa-let-7b	acute lymphoblastic leukemia (ALL)	0
hsa_circ_000601	hsa-let-7b	acute lymphoblastic leukemia (ALL)	0
hsa_circ_001482	hsa-let-7b	acute lymphoblastic leukemia (ALL)	0
hsa_circ_001071	hsa-let-7b	acute lymphoblastic leukemia (ALL)	0
hsa_circ_001569	hsa-let-7b	acute lymphoblastic leukemia (ALL)	0
hsa_circ_002176	hsa-let-7b	acute lymphoblastic leukemia (ALL)	0
hsa_circ_001388	hsa-let-7b	acute lymphoblastic leukemia (ALL)	0
hsa_circ_001851	hsa-let-7b	acute lymphoblastic leukemia (ALL)	0
hsa_circ_001087	hsa-let-7b	acute lymphoblastic leukemia (ALL)	0
hsa_circ_001090	hsa-let-7b	acute lymphoblastic leukemia (ALL)	0
hsa_circ_001953	hsa-let-7b	acute lymphoblastic leukemia (ALL)	0
hsa_circ_001094	hsa-let-7b	acute lymphoblastic leukemia (ALL)	0
hsa_circ_000281	hsa-let-7b	acute lymphoblastic leukemia (ALL)	0
hsa_circ_001634	hsa-let-7b	acute lymphoblastic leukemia (ALL)	0
hsa_circ_002141	hsa-let-7b	acute lymphoblastic leukemia (ALL)	0
hsa_circ_002075	hsa-let-7b	acute lymphoblastic leukemia (ALL)	0
hsa_circ_002146	hsa-let-7b	acute lymphoblastic leukemia (ALL)	0
hsa_circ_001287	hsa-let-7b	acute lymphoblastic leukemia (ALL)	0
hsa_circ_002052	hsa-let-7b	acute lymphoblastic leukemia (ALL)	0
hsa_circ_001115	hsa-let-7b	acute lymphoblastic leukemia (ALL)	0
hsa_circ_001763	hsa-let-7b	acute lymphoblastic leukemia (ALL)	0
hsa_circ_001882	hsa-let-7b	acute lymphoblastic leukemia (ALL)	0
hsa_circ_000904	hsa-let-7b	acute lymphoblastic leukemia (ALL)	0
hsa_circ_001854	hsa-let-7b	acute lymphoblastic leukemia (ALL)	0
hsa_circ_001507	hsa-let-7b	acute lymphoblastic leukemia (ALL)	0
hsa_circ_001641	hsa-let-7b	acute lymphoblastic leukemia (ALL)	0
hsa_circ_002132	hsa-let-7b	acute lymphoblastic leukemia (ALL)	0
hsa_circ_002175	hsa-let-7b	acute lymphoblastic leukemia (ALL)	0
hsa_circ_001296	hsa-let-7b	acute lymphoblastic leukemia (ALL)	0
hsa_circ_001706	hsa-let-7b	acute lymphoblastic leukemia (ALL)	0
hsa_circ_000933	hsa-let-7b	acute lymphoblastic leukemia (ALL)	0
hsa_circ_001859	hsa-let-7b	acute lymphoblastic leukemia (ALL)	0
hsa_circ_001803	hsa-let-7b	acute lymphoblastic leukemia (ALL)	0
hsa_circ_000714	hsa-let-7b	acute lymphoblastic leukemia (ALL)	0
hsa_circ_001147	hsa-let-7b	acute lymphoblastic leukemia (ALL)	0
hsa_circ_000717	hsa-let-7b	acute lymphoblastic leukemia (ALL)	0
hsa_circ_000420	hsa-let-7b	acute lymphoblastic leukemia (ALL)	0
hsa_circ_001525	hsa-let-7b	acute lymphoblastic leukemia (ALL)	0
hsa_circ_000970	hsa-let-7b	acute lymphoblastic leukemia (ALL)	0
hsa_circ_000747	hsa-let-7b	acute lymphoblastic leukemia (ALL)	0
hsa_circ_001864	hsa-let-7b	acute lymphoblastic leukemia (ALL)	0
hsa_circ_000983	hsa-let-7b	acute lymphoblastic leukemia (ALL)	0
hsa_circ_001947	hsa-let-7b	acute lymphoblastic leukemia (ALL)	0
hsa_circ_001198	hsa-let-7b	acute lymphoblastic leukemia (ALL)	0
hsa_circ_001783	hsa-let-7b	acute lymphoblastic leukemia (ALL)	0
hsa_circ_000763	hsa-let-7b	acute lymphoblastic leukemia (ALL)	0
hsa_circ_000773	hsa-let-7b	acute lymphoblastic leukemia (ALL)	0
hsa_circ_000513	hsa-let-7b	acute lymphoblastic leukemia (ALL)	0
hsa_circ_000549	hsa-miR-23a	acute lymphoblastic leukemia (ALL)	0
hsa_circ_002107	hsa-miR-23a	acute lymphoblastic leukemia (ALL)	0
hsa_circ_001941	hsa-miR-23a	acute lymphoblastic leukemia (ALL)	0
hsa_circ_002136	hsa-miR-222	acute lymphoblastic leukemia (ALL)	0
hsa_circ_001621	hsa-miR-222	acute lymphoblastic leukemia (ALL)	0
hsa_circ_000016	hsa-miR-222	acute lymphoblastic leukemia (ALL)	0
hsa_circ_001044	hsa-miR-222	acute lymphoblastic leukemia (ALL)	0
hsa_circ_002179	hsa-miR-222	acute lymphoblastic leukemia (ALL)	0
hsa_circ_000569	hsa-miR-222	acute lymphoblastic leukemia (ALL)	0
hsa_circ_001473	hsa-miR-222	acute lymphoblastic leukemia (ALL)	0
hsa_circ_000845	hsa-miR-222	acute lymphoblastic leukemia (ALL)	0
hsa_circ_000849	hsa-miR-222	acute lymphoblastic leukemia (ALL)	0
hsa_circ_000193	hsa-miR-222	acute lymphoblastic leukemia (ALL)	0
hsa_circ_001066	hsa-miR-222	acute lymphoblastic leukemia (ALL)	0
hsa_circ_000212	hsa-miR-222	acute lymphoblastic leukemia (ALL)	0
hsa_circ_001574	hsa-miR-222	acute lymphoblastic leukemia (ALL)	0
hsa_circ_001080	hsa-miR-222	acute lymphoblastic leukemia (ALL)	0
hsa_circ_001488	hsa-miR-222	acute lymphoblastic leukemia (ALL)	0
hsa_circ_000645	hsa-miR-222	acute lymphoblastic leukemia (ALL)	0
hsa_circ_000898	hsa-miR-222	acute lymphoblastic leukemia (ALL)	0
hsa_circ_001101	hsa-miR-222	acute lymphoblastic leukemia (ALL)	0
hsa_circ_000293	hsa-miR-222	acute lymphoblastic leukemia (ALL)	0
hsa_circ_001634	hsa-miR-222	acute lymphoblastic leukemia (ALL)	0
hsa_circ_000926	hsa-miR-222	acute lymphoblastic leukemia (ALL)	0
hsa_circ_001126	hsa-miR-222	acute lymphoblastic leukemia (ALL)	0
hsa_circ_001735	hsa-miR-222	acute lymphoblastic leukemia (ALL)	0
hsa_circ_001283	hsa-miR-222	acute lymphoblastic leukemia (ALL)	0
hsa_circ_001736	hsa-miR-222	acute lymphoblastic leukemia (ALL)	0
hsa_circ_000904	hsa-miR-222	acute lymphoblastic leukemia (ALL)	0
hsa_circ_001107	hsa-miR-222	acute lymphoblastic leukemia (ALL)	0
hsa_circ_001282	hsa-miR-222	acute lymphoblastic leukemia (ALL)	0
hsa_circ_001803	hsa-miR-222	acute lymphoblastic leukemia (ALL)	0
hsa_circ_001160	hsa-miR-222	acute lymphoblastic leukemia (ALL)	0
hsa_circ_001175	hsa-miR-222	acute lymphoblastic leukemia (ALL)	0
hsa_circ_001947	hsa-miR-222	acute lymphoblastic leukemia (ALL)	0
hsa_circ_002040	hsa-miR-222	acute lymphoblastic leukemia (ALL)	0
hsa_circ_001196	hsa-miR-222	acute lymphoblastic leukemia (ALL)	0
hsa_circ_001615	hsa-miR-222	acute lymphoblastic leukemia (ALL)	0
hsa_circ_001967	hsa-miR-23b	acute lymphoblastic leukemia (ALL)	0
hsa_circ_000829	hsa-miR-23b	acute lymphoblastic leukemia (ALL)	0
hsa_circ_000837	hsa-miR-23b	acute lymphoblastic leukemia (ALL)	0
hsa_circ_002155	hsa-miR-23b	acute lymphoblastic leukemia (ALL)	0
hsa_circ_000612	hsa-miR-23b	acute lymphoblastic leukemia (ALL)	0
hsa_circ_000613	hsa-miR-23b	acute lymphoblastic leukemia (ALL)	0
hsa_circ_000052	hsa-miR-23b	acute lymphoblastic leukemia (ALL)	0
hsa_circ_001666	hsa-miR-23b	acute lymphoblastic leukemia (ALL)	0
hsa_circ_001024	hsa-miR-23b	acute lymphoblastic leukemia (ALL)	0
hsa_circ_001025	hsa-miR-23b	acute lymphoblastic leukemia (ALL)	0
hsa_circ_001813	hsa-miR-23b	acute lymphoblastic leukemia (ALL)	0
hsa_circ_001934	hsa-miR-23b	acute lymphoblastic leukemia (ALL)	0
hsa_circ_000547	hsa-miR-23b	acute lymphoblastic leukemia (ALL)	0
hsa_circ_000549	hsa-miR-23b	acute lymphoblastic leukemia (ALL)	0
hsa_circ_000525	hsa-miR-23b	acute lymphoblastic leukemia (ALL)	0
hsa_circ_001552	hsa-miR-23b	acute lymphoblastic leukemia (ALL)	0
hsa_circ_000782	hsa-miR-23b	acute lymphoblastic leukemia (ALL)	0
hsa_circ_000783	hsa-miR-23b	acute lymphoblastic leukemia (ALL)	0
hsa_circ_001454	hsa-miR-23b	acute lymphoblastic leukemia (ALL)	0
hsa_circ_000786	hsa-miR-23b	acute lymphoblastic leukemia (ALL)	0
hsa_circ_001347	hsa-miR-23b	acute lymphoblastic leukemia (ALL)	0
hsa_circ_000016	hsa-miR-23b	acute lymphoblastic leukemia (ALL)	0
hsa_circ_000111	hsa-miR-23b	acute lymphoblastic leukemia (ALL)	0
hsa_circ_000125	hsa-miR-23b	acute lymphoblastic leukemia (ALL)	0
hsa_circ_001748	hsa-miR-23b	acute lymphoblastic leukemia (ALL)	0
hsa_circ_001032	hsa-miR-23b	acute lymphoblastic leukemia (ALL)	0
hsa_circ_001455	hsa-miR-23b	acute lymphoblastic leukemia (ALL)	0
hsa_circ_001019	hsa-miR-23b	acute lymphoblastic leukemia (ALL)	0
hsa_circ_001872	hsa-miR-23b	acute lymphoblastic leukemia (ALL)	0
hsa_circ_000007	hsa-miR-23b	acute lymphoblastic leukemia (ALL)	0
hsa_circ_002027	hsa-miR-23b	acute lymphoblastic leukemia (ALL)	0
hsa_circ_001366	hsa-miR-23b	acute lymphoblastic leukemia (ALL)	0
hsa_circ_001044	hsa-miR-23b	acute lymphoblastic leukemia (ALL)	0
hsa_circ_002179	hsa-miR-23b	acute lymphoblastic leukemia (ALL)	0
hsa_circ_001048	hsa-miR-23b	acute lymphoblastic leukemia (ALL)	0
hsa_circ_001472	hsa-miR-23b	acute lymphoblastic leukemia (ALL)	0
hsa_circ_001053	hsa-miR-23b	acute lymphoblastic leukemia (ALL)	0
hsa_circ_001561	hsa-miR-23b	acute lymphoblastic leukemia (ALL)	0
hsa_circ_000587	hsa-miR-23b	acute lymphoblastic leukemia (ALL)	0
hsa_circ_000594	hsa-miR-23b	acute lymphoblastic leukemia (ALL)	0
hsa_circ_000849	hsa-miR-23b	acute lymphoblastic leukemia (ALL)	0
hsa_circ_001252	hsa-miR-23b	acute lymphoblastic leukemia (ALL)	0
hsa_circ_000854	hsa-miR-23b	acute lymphoblastic leukemia (ALL)	0
hsa_circ_001066	hsa-miR-23b	acute lymphoblastic leukemia (ALL)	0
hsa_circ_001072	hsa-miR-23b	acute lymphoblastic leukemia (ALL)	0
hsa_circ_001790	hsa-miR-23b	acute lymphoblastic leukemia (ALL)	0
hsa_circ_001684	hsa-miR-23b	acute lymphoblastic leukemia (ALL)	0
hsa_circ_001481	hsa-miR-23b	acute lymphoblastic leukemia (ALL)	0
hsa_circ_002176	hsa-miR-23b	acute lymphoblastic leukemia (ALL)	0
hsa_circ_000620	hsa-miR-23b	acute lymphoblastic leukemia (ALL)	0
hsa_circ_002048	hsa-miR-23b	acute lymphoblastic leukemia (ALL)	0
hsa_circ_001996	hsa-miR-23b	acute lymphoblastic leukemia (ALL)	0
hsa_circ_001633	hsa-miR-23b	acute lymphoblastic leukemia (ALL)	0
hsa_circ_000637	hsa-miR-23b	acute lymphoblastic leukemia (ALL)	0
hsa_circ_001823	hsa-miR-23b	acute lymphoblastic leukemia (ALL)	0
hsa_circ_001499	hsa-miR-23b	acute lymphoblastic leukemia (ALL)	0
hsa_circ_001398	hsa-miR-23b	acute lymphoblastic leukemia (ALL)	0
hsa_circ_002107	hsa-miR-23b	acute lymphoblastic leukemia (ALL)	0
hsa_circ_000898	hsa-miR-23b	acute lymphoblastic leukemia (ALL)	0
hsa_circ_001941	hsa-miR-23b	acute lymphoblastic leukemia (ALL)	0
hsa_circ_000690	hsa-miR-23b	acute lymphoblastic leukemia (ALL)	0
hsa_circ_000691	hsa-miR-23b	acute lymphoblastic leukemia (ALL)	0
hsa_circ_000915	hsa-miR-23b	acute lymphoblastic leukemia (ALL)	0
hsa_circ_001702	hsa-miR-23b	acute lymphoblastic leukemia (ALL)	0
hsa_circ_001767	hsa-miR-23b	acute lymphoblastic leukemia (ALL)	0
hsa_circ_002020	hsa-miR-23b	acute lymphoblastic leukemia (ALL)	0
hsa_circ_000320	hsa-miR-23b	acute lymphoblastic leukemia (ALL)	0
hsa_circ_001735	hsa-miR-23b	acute lymphoblastic leukemia (ALL)	0
hsa_circ_001283	hsa-miR-23b	acute lymphoblastic leukemia (ALL)	0
hsa_circ_001733	hsa-miR-23b	acute lymphoblastic leukemia (ALL)	0
hsa_circ_001824	hsa-miR-23b	acute lymphoblastic leukemia (ALL)	0
hsa_circ_001942	hsa-miR-23b	acute lymphoblastic leukemia (ALL)	0
hsa_circ_000666	hsa-miR-23b	acute lymphoblastic leukemia (ALL)	0
hsa_circ_000912	hsa-miR-23b	acute lymphoblastic leukemia (ALL)	0
hsa_circ_001503	hsa-miR-23b	acute lymphoblastic leukemia (ALL)	0
hsa_circ_000918	hsa-miR-23b	acute lymphoblastic leukemia (ALL)	0
hsa_circ_000939	hsa-miR-23b	acute lymphoblastic leukemia (ALL)	0
hsa_circ_001515	hsa-miR-23b	acute lymphoblastic leukemia (ALL)	0
hsa_circ_001894	hsa-miR-23b	acute lymphoblastic leukemia (ALL)	0
hsa_circ_000707	hsa-miR-23b	acute lymphoblastic leukemia (ALL)	0
hsa_circ_001859	hsa-miR-23b	acute lymphoblastic leukemia (ALL)	0
hsa_circ_001860	hsa-miR-23b	acute lymphoblastic leukemia (ALL)	0
hsa_circ_001161	hsa-miR-23b	acute lymphoblastic leukemia (ALL)	0
hsa_circ_001896	hsa-miR-23b	acute lymphoblastic leukemia (ALL)	0
hsa_circ_001988	hsa-miR-23b	acute lymphoblastic leukemia (ALL)	0
hsa_circ_000955	hsa-miR-23b	acute lymphoblastic leukemia (ALL)	0
hsa_circ_001310	hsa-miR-23b	acute lymphoblastic leukemia (ALL)	0
hsa_circ_000408	hsa-miR-23b	acute lymphoblastic leukemia (ALL)	0
hsa_circ_002002	hsa-miR-23b	acute lymphoblastic leukemia (ALL)	0
hsa_circ_000734	hsa-miR-23b	acute lymphoblastic leukemia (ALL)	0
hsa_circ_001597	hsa-miR-23b	acute lymphoblastic leukemia (ALL)	0
hsa_circ_001707	hsa-miR-23b	acute lymphoblastic leukemia (ALL)	0
hsa_circ_002067	hsa-miR-23b	acute lymphoblastic leukemia (ALL)	0
hsa_circ_000966	hsa-miR-23b	acute lymphoblastic leukemia (ALL)	0
hsa_circ_000747	hsa-miR-23b	acute lymphoblastic leukemia (ALL)	0
hsa_circ_001180	hsa-miR-23b	acute lymphoblastic leukemia (ALL)	0
hsa_circ_001181	hsa-miR-23b	acute lymphoblastic leukemia (ALL)	0
hsa_circ_001864	hsa-miR-23b	acute lymphoblastic leukemia (ALL)	0
hsa_circ_001175	hsa-miR-23b	acute lymphoblastic leukemia (ALL)	0
hsa_circ_001778	hsa-miR-23b	acute lymphoblastic leukemia (ALL)	0
hsa_circ_001947	hsa-miR-23b	acute lymphoblastic leukemia (ALL)	0
hsa_circ_001193	hsa-miR-23b	acute lymphoblastic leukemia (ALL)	0
hsa_circ_001655	hsa-miR-23b	acute lymphoblastic leukemia (ALL)	0
hsa_circ_002166	hsa-miR-23b	acute lymphoblastic leukemia (ALL)	0
hsa_circ_001715	hsa-miR-23b	acute lymphoblastic leukemia (ALL)	0
hsa_circ_000974	hsa-miR-23b	acute lymphoblastic leukemia (ALL)	0
hsa_circ_001656	hsa-miR-23b	acute lymphoblastic leukemia (ALL)	0
hsa_circ_001807	hsa-miR-23b	acute lymphoblastic leukemia (ALL)	0
hsa_circ_000758	hsa-miR-23b	acute lymphoblastic leukemia (ALL)	0
hsa_circ_001447	hsa-miR-23b	acute lymphoblastic leukemia (ALL)	0
hsa_circ_000989	hsa-miR-23b	acute lymphoblastic leukemia (ALL)	0
hsa_circ_001783	hsa-miR-23b	acute lymphoblastic leukemia (ALL)	0
hsa_circ_001339	hsa-miR-23b	acute lymphoblastic leukemia (ALL)	0
hsa_circ_002005	hsa-miR-23b	acute lymphoblastic leukemia (ALL)	0
hsa_circ_001333	hsa-miR-23b	acute lymphoblastic leukemia (ALL)	0
hsa_circ_001961	hsa-miR-23b	acute lymphoblastic leukemia (ALL)	0
hsa_circ_001835	hsa-miR-23b	acute lymphoblastic leukemia (ALL)	0
hsa_circ_001210	hsa-miR-23b	acute lymphoblastic leukemia (ALL)	0
hsa_circ_001211	hsa-miR-23b	acute lymphoblastic leukemia (ALL)	0
hsa_circ_001560	hsa-miR-24	acute lymphoblastic leukemia (ALL)	0
hsa_circ_001618	hsa-miR-204	acute myeloid leukemia (AML)	0
hsa_circ_000267	hsa-miR-204	acute myeloid leukemia (AML)	0
hsa_circ_002136	hsa-let-7e	acute myeloid leukemia (AML)	0
hsa_circ_001621	hsa-let-7e	acute myeloid leukemia (AML)	0
hsa_circ_000541	hsa-let-7e	acute myeloid leukemia (AML)	0
hsa_circ_000040	hsa-let-7e	acute myeloid leukemia (AML)	0
hsa_circ_000570	hsa-let-7e	acute myeloid leukemia (AML)	0
hsa_circ_000044	hsa-let-7e	acute myeloid leukemia (AML)	0
hsa_circ_001483	hsa-let-7e	acute myeloid leukemia (AML)	0
hsa_circ_001013	hsa-let-7e	acute myeloid leukemia (AML)	0
hsa_circ_001839	hsa-let-7e	acute myeloid leukemia (AML)	0
hsa_circ_002024	hsa-let-7e	acute myeloid leukemia (AML)	0
hsa_circ_000019	hsa-let-7e	acute myeloid leukemia (AML)	0
hsa_circ_001555	hsa-let-7e	acute myeloid leukemia (AML)	0
hsa_circ_001460	hsa-let-7e	acute myeloid leukemia (AML)	0
hsa_circ_001903	hsa-let-7e	acute myeloid leukemia (AML)	0
hsa_circ_000079	hsa-let-7e	acute myeloid leukemia (AML)	0
hsa_circ_001625	hsa-let-7e	acute myeloid leukemia (AML)	0
hsa_circ_000791	hsa-let-7e	acute myeloid leukemia (AML)	0
hsa_circ_000546	hsa-let-7e	acute myeloid leukemia (AML)	0
hsa_circ_000816	hsa-let-7e	acute myeloid leukemia (AML)	0
hsa_circ_001371	hsa-let-7e	acute myeloid leukemia (AML)	0
hsa_circ_000826	hsa-let-7e	acute myeloid leukemia (AML)	0
hsa_circ_000808	hsa-let-7e	acute myeloid leukemia (AML)	0
hsa_circ_002167	hsa-let-7e	acute myeloid leukemia (AML)	0
hsa_circ_001053	hsa-let-7e	acute myeloid leukemia (AML)	0
hsa_circ_000828	hsa-let-7e	acute myeloid leukemia (AML)	0
hsa_circ_001248	hsa-let-7e	acute myeloid leukemia (AML)	0
hsa_circ_001250	hsa-let-7e	acute myeloid leukemia (AML)	0
hsa_circ_001756	hsa-let-7e	acute myeloid leukemia (AML)	0
hsa_circ_000601	hsa-let-7e	acute myeloid leukemia (AML)	0
hsa_circ_001482	hsa-let-7e	acute myeloid leukemia (AML)	0
hsa_circ_001071	hsa-let-7e	acute myeloid leukemia (AML)	0
hsa_circ_001569	hsa-let-7e	acute myeloid leukemia (AML)	0
hsa_circ_002176	hsa-let-7e	acute myeloid leukemia (AML)	0
hsa_circ_001388	hsa-let-7e	acute myeloid leukemia (AML)	0
hsa_circ_001851	hsa-let-7e	acute myeloid leukemia (AML)	0
hsa_circ_001087	hsa-let-7e	acute myeloid leukemia (AML)	0
hsa_circ_001090	hsa-let-7e	acute myeloid leukemia (AML)	0
hsa_circ_001953	hsa-let-7e	acute myeloid leukemia (AML)	0
hsa_circ_001094	hsa-let-7e	acute myeloid leukemia (AML)	0
hsa_circ_000281	hsa-let-7e	acute myeloid leukemia (AML)	0
hsa_circ_001634	hsa-let-7e	acute myeloid leukemia (AML)	0
hsa_circ_002141	hsa-let-7e	acute myeloid leukemia (AML)	0
hsa_circ_002075	hsa-let-7e	acute myeloid leukemia (AML)	0
hsa_circ_002146	hsa-let-7e	acute myeloid leukemia (AML)	0
hsa_circ_001287	hsa-let-7e	acute myeloid leukemia (AML)	0
hsa_circ_002052	hsa-let-7e	acute myeloid leukemia (AML)	0
hsa_circ_001115	hsa-let-7e	acute myeloid leukemia (AML)	0
hsa_circ_001763	hsa-let-7e	acute myeloid leukemia (AML)	0
hsa_circ_001882	hsa-let-7e	acute myeloid leukemia (AML)	0
hsa_circ_000904	hsa-let-7e	acute myeloid leukemia (AML)	0
hsa_circ_001854	hsa-let-7e	acute myeloid leukemia (AML)	0
hsa_circ_001507	hsa-let-7e	acute myeloid leukemia (AML)	0
hsa_circ_001641	hsa-let-7e	acute myeloid leukemia (AML)	0
hsa_circ_002132	hsa-let-7e	acute myeloid leukemia (AML)	0
hsa_circ_002175	hsa-let-7e	acute myeloid leukemia (AML)	0
hsa_circ_001296	hsa-let-7e	acute myeloid leukemia (AML)	0
hsa_circ_001706	hsa-let-7e	acute myeloid leukemia (AML)	0
hsa_circ_000933	hsa-let-7e	acute myeloid leukemia (AML)	0
hsa_circ_001859	hsa-let-7e	acute myeloid leukemia (AML)	0
hsa_circ_001803	hsa-let-7e	acute myeloid leukemia (AML)	0
hsa_circ_000714	hsa-let-7e	acute myeloid leukemia (AML)	0
hsa_circ_001147	hsa-let-7e	acute myeloid leukemia (AML)	0
hsa_circ_000717	hsa-let-7e	acute myeloid leukemia (AML)	0
hsa_circ_000420	hsa-let-7e	acute myeloid leukemia (AML)	0
hsa_circ_001525	hsa-let-7e	acute myeloid leukemia (AML)	0
hsa_circ_000970	hsa-let-7e	acute myeloid leukemia (AML)	0
hsa_circ_000747	hsa-let-7e	acute myeloid leukemia (AML)	0
hsa_circ_001864	hsa-let-7e	acute myeloid leukemia (AML)	0
hsa_circ_000983	hsa-let-7e	acute myeloid leukemia (AML)	0
hsa_circ_001947	hsa-let-7e	acute myeloid leukemia (AML)	0
hsa_circ_001198	hsa-let-7e	acute myeloid leukemia (AML)	0
hsa_circ_001783	hsa-let-7e	acute myeloid leukemia (AML)	0
hsa_circ_000763	hsa-let-7e	acute myeloid leukemia (AML)	0
hsa_circ_000773	hsa-let-7e	acute myeloid leukemia (AML)	0
hsa_circ_000513	hsa-let-7e	acute myeloid leukemia (AML)	0
hsa_circ_000531	hsa-miR-372	acute myeloid leukemia (AML)	0
hsa_circ_000541	hsa-miR-372	acute myeloid leukemia (AML)	0
hsa_circ_002010	hsa-miR-372	acute myeloid leukemia (AML)	0
hsa_circ_001068	hsa-miR-372	acute myeloid leukemia (AML)	0
hsa_circ_001069	hsa-miR-372	acute myeloid leukemia (AML)	0
hsa_circ_000611	hsa-miR-372	acute myeloid leukemia (AML)	0
hsa_circ_000527	hsa-miR-372	acute myeloid leukemia (AML)	0
hsa_circ_001217	hsa-miR-372	acute myeloid leukemia (AML)	0
hsa_circ_001839	hsa-miR-372	acute myeloid leukemia (AML)	0
hsa_circ_002024	hsa-miR-372	acute myeloid leukemia (AML)	0
hsa_circ_001348	hsa-miR-372	acute myeloid leukemia (AML)	0
hsa_circ_001552	hsa-miR-372	acute myeloid leukemia (AML)	0
hsa_circ_000782	hsa-miR-372	acute myeloid leukemia (AML)	0
hsa_circ_001747	hsa-miR-372	acute myeloid leukemia (AML)	0
hsa_circ_000094	hsa-miR-372	acute myeloid leukemia (AML)	0
hsa_circ_000535	hsa-miR-372	acute myeloid leukemia (AML)	0
hsa_circ_001044	hsa-miR-372	acute myeloid leukemia (AML)	0
hsa_circ_000577	hsa-miR-372	acute myeloid leukemia (AML)	0
hsa_circ_001246	hsa-miR-372	acute myeloid leukemia (AML)	0
hsa_circ_000586	hsa-miR-372	acute myeloid leukemia (AML)	0
hsa_circ_000845	hsa-miR-372	acute myeloid leukemia (AML)	0
hsa_circ_000178	hsa-miR-372	acute myeloid leukemia (AML)	0
hsa_circ_000849	hsa-miR-372	acute myeloid leukemia (AML)	0
hsa_circ_000853	hsa-miR-372	acute myeloid leukemia (AML)	0
hsa_circ_002060	hsa-miR-372	acute myeloid leukemia (AML)	0
hsa_circ_001080	hsa-miR-372	acute myeloid leukemia (AML)	0
hsa_circ_001851	hsa-miR-372	acute myeloid leukemia (AML)	0
hsa_circ_002062	hsa-miR-372	acute myeloid leukemia (AML)	0
hsa_circ_000877	hsa-miR-372	acute myeloid leukemia (AML)	0
hsa_circ_000878	hsa-miR-372	acute myeloid leukemia (AML)	0
hsa_circ_000233	hsa-miR-372	acute myeloid leukemia (AML)	0
hsa_circ_000640	hsa-miR-372	acute myeloid leukemia (AML)	0
hsa_circ_001634	hsa-miR-372	acute myeloid leukemia (AML)	0
hsa_circ_000688	hsa-miR-372	acute myeloid leukemia (AML)	0
hsa_circ_001128	hsa-miR-372	acute myeloid leukemia (AML)	0
hsa_circ_001114	hsa-miR-372	acute myeloid leukemia (AML)	0
hsa_circ_001882	hsa-miR-372	acute myeloid leukemia (AML)	0
hsa_circ_001282	hsa-miR-372	acute myeloid leukemia (AML)	0
hsa_circ_000919	hsa-miR-372	acute myeloid leukemia (AML)	0
hsa_circ_001972	hsa-miR-372	acute myeloid leukemia (AML)	0
hsa_circ_000697	hsa-miR-372	acute myeloid leukemia (AML)	0
hsa_circ_001860	hsa-miR-372	acute myeloid leukemia (AML)	0
hsa_circ_002170	hsa-miR-372	acute myeloid leukemia (AML)	0
hsa_circ_001150	hsa-miR-372	acute myeloid leukemia (AML)	0
hsa_circ_000712	hsa-miR-372	acute myeloid leukemia (AML)	0
hsa_circ_000722	hsa-miR-372	acute myeloid leukemia (AML)	0
hsa_circ_001600	hsa-miR-372	acute myeloid leukemia (AML)	0
hsa_circ_000748	hsa-miR-372	acute myeloid leukemia (AML)	0
hsa_circ_001180	hsa-miR-372	acute myeloid leukemia (AML)	0
hsa_circ_002079	hsa-miR-372	acute myeloid leukemia (AML)	0
hsa_circ_001864	hsa-miR-372	acute myeloid leukemia (AML)	0
hsa_circ_001832	hsa-miR-372	acute myeloid leukemia (AML)	0
hsa_circ_001175	hsa-miR-372	acute myeloid leukemia (AML)	0
hsa_circ_001320	hsa-miR-372	acute myeloid leukemia (AML)	0
hsa_circ_000012	hsa-miR-372	acute myeloid leukemia (AML)	0
hsa_circ_000753	hsa-miR-372	acute myeloid leukemia (AML)	0
hsa_circ_001833	hsa-miR-372	acute myeloid leukemia (AML)	0
hsa_circ_000020	hsa-miR-372	acute myeloid leukemia (AML)	0
hsa_circ_001783	hsa-miR-372	acute myeloid leukemia (AML)	0
hsa_circ_000767	hsa-miR-372	acute myeloid leukemia (AML)	0
hsa_circ_000772	hsa-miR-372	acute myeloid leukemia (AML)	0
hsa_circ_002056	hsa-miR-372	acute myeloid leukemia (AML)	0
hsa_circ_001835	hsa-miR-372	acute myeloid leukemia (AML)	0
hsa_circ_000541	hsa-miR-130b	acute myeloid leukemia (AML)	0
hsa_circ_000833	hsa-miR-130b	acute myeloid leukemia (AML)	0
hsa_circ_001483	hsa-miR-130b	acute myeloid leukemia (AML)	0
hsa_circ_001261	hsa-miR-130b	acute myeloid leukemia (AML)	0
hsa_circ_000527	hsa-miR-130b	acute myeloid leukemia (AML)	0
hsa_circ_001024	hsa-miR-130b	acute myeloid leukemia (AML)	0
hsa_circ_001029	hsa-miR-130b	acute myeloid leukemia (AML)	0
hsa_circ_002125	hsa-miR-130b	acute myeloid leukemia (AML)	0
hsa_circ_001348	hsa-miR-130b	acute myeloid leukemia (AML)	0
hsa_circ_000533	hsa-miR-130b	acute myeloid leukemia (AML)	0
hsa_circ_000016	hsa-miR-130b	acute myeloid leukemia (AML)	0
hsa_circ_000130	hsa-miR-130b	acute myeloid leukemia (AML)	0
hsa_circ_001042	hsa-miR-130b	acute myeloid leukemia (AML)	0
hsa_circ_001372	hsa-miR-130b	acute myeloid leukemia (AML)	0
hsa_circ_001246	hsa-miR-130b	acute myeloid leukemia (AML)	0
hsa_circ_000586	hsa-miR-130b	acute myeloid leukemia (AML)	0
hsa_circ_000845	hsa-miR-130b	acute myeloid leukemia (AML)	0
hsa_circ_000178	hsa-miR-130b	acute myeloid leukemia (AML)	0
hsa_circ_000021	hsa-miR-130b	acute myeloid leukemia (AML)	0
hsa_circ_001756	hsa-miR-130b	acute myeloid leukemia (AML)	0
hsa_circ_001252	hsa-miR-130b	acute myeloid leukemia (AML)	0
hsa_circ_000853	hsa-miR-130b	acute myeloid leukemia (AML)	0
hsa_circ_002060	hsa-miR-130b	acute myeloid leukemia (AML)	0
hsa_circ_002150	hsa-miR-130b	acute myeloid leukemia (AML)	0
hsa_circ_001265	hsa-miR-130b	acute myeloid leukemia (AML)	0
hsa_circ_001101	hsa-miR-130b	acute myeloid leukemia (AML)	0
hsa_circ_000654	hsa-miR-130b	acute myeloid leukemia (AML)	0
hsa_circ_001287	hsa-miR-130b	acute myeloid leukemia (AML)	0
hsa_circ_001276	hsa-miR-130b	acute myeloid leukemia (AML)	0
hsa_circ_001114	hsa-miR-130b	acute myeloid leukemia (AML)	0
hsa_circ_001736	hsa-miR-130b	acute myeloid leukemia (AML)	0
hsa_circ_000918	hsa-miR-130b	acute myeloid leukemia (AML)	0
hsa_circ_001282	hsa-miR-130b	acute myeloid leukemia (AML)	0
hsa_circ_000697	hsa-miR-130b	acute myeloid leukemia (AML)	0
hsa_circ_001161	hsa-miR-130b	acute myeloid leukemia (AML)	0
hsa_circ_001179	hsa-miR-130b	acute myeloid leukemia (AML)	0
hsa_circ_001181	hsa-miR-130b	acute myeloid leukemia (AML)	0
hsa_circ_001175	hsa-miR-130b	acute myeloid leukemia (AML)	0
hsa_circ_001320	hsa-miR-130b	acute myeloid leukemia (AML)	0
hsa_circ_001833	hsa-miR-130b	acute myeloid leukemia (AML)	0
hsa_circ_002005	hsa-miR-130b	acute myeloid leukemia (AML)	0
hsa_circ_001932	hsa-miR-130b	acute myeloid leukemia (AML)	0
hsa_circ_001835	hsa-miR-130b	acute myeloid leukemia (AML)	0
hsa_circ_000531	hsa-miR-302d	acute myeloid leukemia (AML)	0
hsa_circ_000541	hsa-miR-302d	acute myeloid leukemia (AML)	0
hsa_circ_002010	hsa-miR-302d	acute myeloid leukemia (AML)	0
hsa_circ_001068	hsa-miR-302d	acute myeloid leukemia (AML)	0
hsa_circ_001069	hsa-miR-302d	acute myeloid leukemia (AML)	0
hsa_circ_000611	hsa-miR-302d	acute myeloid leukemia (AML)	0
hsa_circ_000527	hsa-miR-302d	acute myeloid leukemia (AML)	0
hsa_circ_001217	hsa-miR-302d	acute myeloid leukemia (AML)	0
hsa_circ_001839	hsa-miR-302d	acute myeloid leukemia (AML)	0
hsa_circ_002024	hsa-miR-302d	acute myeloid leukemia (AML)	0
hsa_circ_001348	hsa-miR-302d	acute myeloid leukemia (AML)	0
hsa_circ_001552	hsa-miR-302d	acute myeloid leukemia (AML)	0
hsa_circ_000782	hsa-miR-302d	acute myeloid leukemia (AML)	0
hsa_circ_001747	hsa-miR-302d	acute myeloid leukemia (AML)	0
hsa_circ_000094	hsa-miR-302d	acute myeloid leukemia (AML)	0
hsa_circ_000535	hsa-miR-302d	acute myeloid leukemia (AML)	0
hsa_circ_001044	hsa-miR-302d	acute myeloid leukemia (AML)	0
hsa_circ_000577	hsa-miR-302d	acute myeloid leukemia (AML)	0
hsa_circ_001246	hsa-miR-302d	acute myeloid leukemia (AML)	0
hsa_circ_000586	hsa-miR-302d	acute myeloid leukemia (AML)	0
hsa_circ_000845	hsa-miR-302d	acute myeloid leukemia (AML)	0
hsa_circ_000178	hsa-miR-302d	acute myeloid leukemia (AML)	0
hsa_circ_000849	hsa-miR-302d	acute myeloid leukemia (AML)	0
hsa_circ_000853	hsa-miR-302d	acute myeloid leukemia (AML)	0
hsa_circ_002060	hsa-miR-302d	acute myeloid leukemia (AML)	0
hsa_circ_001080	hsa-miR-302d	acute myeloid leukemia (AML)	0
hsa_circ_001851	hsa-miR-302d	acute myeloid leukemia (AML)	0
hsa_circ_002062	hsa-miR-302d	acute myeloid leukemia (AML)	0
hsa_circ_000877	hsa-miR-302d	acute myeloid leukemia (AML)	0
hsa_circ_000878	hsa-miR-302d	acute myeloid leukemia (AML)	0
hsa_circ_000233	hsa-miR-302d	acute myeloid leukemia (AML)	0
hsa_circ_000640	hsa-miR-302d	acute myeloid leukemia (AML)	0
hsa_circ_001634	hsa-miR-302d	acute myeloid leukemia (AML)	0
hsa_circ_000688	hsa-miR-302d	acute myeloid leukemia (AML)	0
hsa_circ_001128	hsa-miR-302d	acute myeloid leukemia (AML)	0
hsa_circ_001114	hsa-miR-302d	acute myeloid leukemia (AML)	0
hsa_circ_001882	hsa-miR-302d	acute myeloid leukemia (AML)	0
hsa_circ_001282	hsa-miR-302d	acute myeloid leukemia (AML)	0
hsa_circ_000919	hsa-miR-302d	acute myeloid leukemia (AML)	0
hsa_circ_001972	hsa-miR-302d	acute myeloid leukemia (AML)	0
hsa_circ_000697	hsa-miR-302d	acute myeloid leukemia (AML)	0
hsa_circ_001860	hsa-miR-302d	acute myeloid leukemia (AML)	0
hsa_circ_002170	hsa-miR-302d	acute myeloid leukemia (AML)	0
hsa_circ_001150	hsa-miR-302d	acute myeloid leukemia (AML)	0
hsa_circ_000712	hsa-miR-302d	acute myeloid leukemia (AML)	0
hsa_circ_000722	hsa-miR-302d	acute myeloid leukemia (AML)	0
hsa_circ_001600	hsa-miR-302d	acute myeloid leukemia (AML)	0
hsa_circ_000748	hsa-miR-302d	acute myeloid leukemia (AML)	0
hsa_circ_001180	hsa-miR-302d	acute myeloid leukemia (AML)	0
hsa_circ_002079	hsa-miR-302d	acute myeloid leukemia (AML)	0
hsa_circ_001864	hsa-miR-302d	acute myeloid leukemia (AML)	0
hsa_circ_001832	hsa-miR-302d	acute myeloid leukemia (AML)	0
hsa_circ_001175	hsa-miR-302d	acute myeloid leukemia (AML)	0
hsa_circ_001320	hsa-miR-302d	acute myeloid leukemia (AML)	0
hsa_circ_000012	hsa-miR-302d	acute myeloid leukemia (AML)	0
hsa_circ_000753	hsa-miR-302d	acute myeloid leukemia (AML)	0
hsa_circ_001833	hsa-miR-302d	acute myeloid leukemia (AML)	0
hsa_circ_000020	hsa-miR-302d	acute myeloid leukemia (AML)	0
hsa_circ_001783	hsa-miR-302d	acute myeloid leukemia (AML)	0
hsa_circ_000767	hsa-miR-302d	acute myeloid leukemia (AML)	0
hsa_circ_000772	hsa-miR-302d	acute myeloid leukemia (AML)	0
hsa_circ_002056	hsa-miR-302d	acute myeloid leukemia (AML)	0
hsa_circ_001835	hsa-miR-302d	acute myeloid leukemia (AML)	0
hsa_circ_002136	hsa-miR-30d	acute myeloid leukemia (AML)	0
hsa_circ_001621	hsa-miR-30d	acute myeloid leukemia (AML)	0
hsa_circ_000837	hsa-miR-30d	acute myeloid leukemia (AML)	0
hsa_circ_001552	hsa-miR-30d	acute myeloid leukemia (AML)	0
hsa_circ_000782	hsa-miR-30d	acute myeloid leukemia (AML)	0
hsa_circ_001838	hsa-miR-30d	acute myeloid leukemia (AML)	0
hsa_circ_001748	hsa-miR-30d	acute myeloid leukemia (AML)	0
hsa_circ_001366	hsa-miR-30d	acute myeloid leukemia (AML)	0
hsa_circ_001044	hsa-miR-30d	acute myeloid leukemia (AML)	0
hsa_circ_001380	hsa-miR-30d	acute myeloid leukemia (AML)	0
hsa_circ_001250	hsa-miR-30d	acute myeloid leukemia (AML)	0
hsa_circ_000594	hsa-miR-30d	acute myeloid leukemia (AML)	0
hsa_circ_001378	hsa-miR-30d	acute myeloid leukemia (AML)	0
hsa_circ_001478	hsa-miR-30d	acute myeloid leukemia (AML)	0
hsa_circ_001385	hsa-miR-30d	acute myeloid leukemia (AML)	0
hsa_circ_000636	hsa-miR-30d	acute myeloid leukemia (AML)	0
hsa_circ_000898	hsa-miR-30d	acute myeloid leukemia (AML)	0
hsa_circ_000682	hsa-miR-30d	acute myeloid leukemia (AML)	0
hsa_circ_002151	hsa-miR-30d	acute myeloid leukemia (AML)	0
hsa_circ_001126	hsa-miR-30d	acute myeloid leukemia (AML)	0
hsa_circ_001763	hsa-miR-30d	acute myeloid leukemia (AML)	0
hsa_circ_000657	hsa-miR-30d	acute myeloid leukemia (AML)	0
hsa_circ_001854	hsa-miR-30d	acute myeloid leukemia (AML)	0
hsa_circ_001282	hsa-miR-30d	acute myeloid leukemia (AML)	0
hsa_circ_002001	hsa-miR-30d	acute myeloid leukemia (AML)	0
hsa_circ_000384	hsa-miR-30d	acute myeloid leukemia (AML)	0
hsa_circ_000390	hsa-miR-30d	acute myeloid leukemia (AML)	0
hsa_circ_001898	hsa-miR-30d	acute myeloid leukemia (AML)	0
hsa_circ_001925	hsa-miR-30d	acute myeloid leukemia (AML)	0
hsa_circ_001171	hsa-miR-30d	acute myeloid leukemia (AML)	0
hsa_circ_000960	hsa-miR-30d	acute myeloid leukemia (AML)	0
hsa_circ_000735	hsa-miR-30d	acute myeloid leukemia (AML)	0
hsa_circ_002159	hsa-miR-30d	acute myeloid leukemia (AML)	0
hsa_circ_000005	hsa-miR-30d	acute myeloid leukemia (AML)	0
hsa_circ_001598	hsa-miR-30d	acute myeloid leukemia (AML)	0
hsa_circ_001173	hsa-miR-30d	acute myeloid leukemia (AML)	0
hsa_circ_001435	hsa-miR-30d	acute myeloid leukemia (AML)	0
hsa_circ_001180	hsa-miR-30d	acute myeloid leukemia (AML)	0
hsa_circ_001432	hsa-miR-30d	acute myeloid leukemia (AML)	0
hsa_circ_002086	hsa-miR-30d	acute myeloid leukemia (AML)	0
hsa_circ_001947	hsa-miR-30d	acute myeloid leukemia (AML)	0
hsa_circ_000458	hsa-miR-30d	acute myeloid leukemia (AML)	0
hsa_circ_001199	hsa-miR-30d	acute myeloid leukemia (AML)	0
hsa_circ_002136	hsa-miR-195	acute myeloid leukemia (AML)	0
hsa_circ_001621	hsa-miR-195	acute myeloid leukemia (AML)	0
hsa_circ_000025*	hsa-miR-195	acute myeloid leukemia (AML)	0
hsa_circ_001565	hsa-miR-195	acute myeloid leukemia (AML)	0
hsa_circ_002010	hsa-miR-195	acute myeloid leukemia (AML)	0
hsa_circ_001477	hsa-miR-195	acute myeloid leukemia (AML)	0
hsa_circ_000612	hsa-miR-195	acute myeloid leukemia (AML)	0
hsa_circ_000613	hsa-miR-195	acute myeloid leukemia (AML)	0
hsa_circ_001269	hsa-miR-195	acute myeloid leukemia (AML)	0
hsa_circ_001013	hsa-miR-195	acute myeloid leukemia (AML)	0
hsa_circ_001839	hsa-miR-195	acute myeloid leukemia (AML)	0
hsa_circ_002139	hsa-miR-195	acute myeloid leukemia (AML)	0
hsa_circ_002059	hsa-miR-195	acute myeloid leukemia (AML)	0
hsa_circ_001620	hsa-miR-195	acute myeloid leukemia (AML)	0
hsa_circ_000525	hsa-miR-195	acute myeloid leukemia (AML)	0
hsa_circ_000520	hsa-miR-195	acute myeloid leukemia (AML)	0
hsa_circ_001552	hsa-miR-195	acute myeloid leukemia (AML)	0
hsa_circ_000782	hsa-miR-195	acute myeloid leukemia (AML)	0
hsa_circ_001010	hsa-miR-195	acute myeloid leukemia (AML)	0
hsa_circ_000523	hsa-miR-195	acute myeloid leukemia (AML)	0
hsa_circ_001747	hsa-miR-195	acute myeloid leukemia (AML)	0
hsa_circ_000094	hsa-miR-195	acute myeloid leukemia (AML)	0
hsa_circ_002088	hsa-miR-195	acute myeloid leukemia (AML)	0
hsa_circ_001008	hsa-miR-195	acute myeloid leukemia (AML)	0
hsa_circ_000535	hsa-miR-195	acute myeloid leukemia (AML)	0
hsa_circ_001015	hsa-miR-195	acute myeloid leukemia (AML)	0
hsa_circ_000131	hsa-miR-195	acute myeloid leukemia (AML)	0
hsa_circ_002179	hsa-miR-195	acute myeloid leukemia (AML)	0
hsa_circ_001375	hsa-miR-195	acute myeloid leukemia (AML)	0
hsa_circ_000161	hsa-miR-195	acute myeloid leukemia (AML)	0
hsa_circ_001561	hsa-miR-195	acute myeloid leukemia (AML)	0
hsa_circ_001876	hsa-miR-195	acute myeloid leukemia (AML)	0
hsa_circ_001380	hsa-miR-195	acute myeloid leukemia (AML)	0
hsa_circ_001249	hsa-miR-195	acute myeloid leukemia (AML)	0
hsa_circ_000179	hsa-miR-195	acute myeloid leukemia (AML)	0
hsa_circ_000181	hsa-miR-195	acute myeloid leukemia (AML)	0
hsa_circ_000193	hsa-miR-195	acute myeloid leukemia (AML)	0
hsa_circ_001936	hsa-miR-195	acute myeloid leukemia (AML)	0
hsa_circ_000856	hsa-miR-195	acute myeloid leukemia (AML)	0
hsa_circ_000858	hsa-miR-195	acute myeloid leukemia (AML)	0
hsa_circ_002031	hsa-miR-195	acute myeloid leukemia (AML)	0
hsa_circ_001909	hsa-miR-195	acute myeloid leukemia (AML)	0
hsa_circ_000609	hsa-miR-195	acute myeloid leukemia (AML)	0
hsa_circ_001071	hsa-miR-195	acute myeloid leukemia (AML)	0
hsa_circ_001569	hsa-miR-195	acute myeloid leukemia (AML)	0
hsa_circ_001481	hsa-miR-195	acute myeloid leukemia (AML)	0
hsa_circ_001571	hsa-miR-195	acute myeloid leukemia (AML)	0
hsa_circ_001263	hsa-miR-195	acute myeloid leukemia (AML)	0
hsa_circ_000870	hsa-miR-195	acute myeloid leukemia (AML)	0
hsa_circ_001685	hsa-miR-195	acute myeloid leukemia (AML)	0
hsa_circ_001757	hsa-miR-195	acute myeloid leukemia (AML)	0
hsa_circ_001390	hsa-miR-195	acute myeloid leukemia (AML)	0
hsa_circ_001851	hsa-miR-195	acute myeloid leukemia (AML)	0
hsa_circ_002062	hsa-miR-195	acute myeloid leukemia (AML)	0
hsa_circ_000877	hsa-miR-195	acute myeloid leukemia (AML)	0
hsa_circ_000878	hsa-miR-195	acute myeloid leukemia (AML)	0
hsa_circ_000635	hsa-miR-195	acute myeloid leukemia (AML)	0
hsa_circ_000886	hsa-miR-195	acute myeloid leukemia (AML)	0
hsa_circ_000262	hsa-miR-195	acute myeloid leukemia (AML)	0
hsa_circ_000648	hsa-miR-195	acute myeloid leukemia (AML)	0
hsa_circ_000898	hsa-miR-195	acute myeloid leukemia (AML)	0
hsa_circ_001101	hsa-miR-195	acute myeloid leukemia (AML)	0
hsa_circ_002016	hsa-miR-195	acute myeloid leukemia (AML)	0
hsa_circ_001856	hsa-miR-195	acute myeloid leukemia (AML)	0
hsa_circ_001642	hsa-miR-195	acute myeloid leukemia (AML)	0
hsa_circ_001121	hsa-miR-195	acute myeloid leukemia (AML)	0
hsa_circ_001799	hsa-miR-195	acute myeloid leukemia (AML)	0
hsa_circ_001289	hsa-miR-195	acute myeloid leukemia (AML)	0
hsa_circ_002020	hsa-miR-195	acute myeloid leukemia (AML)	0
hsa_circ_001998	hsa-miR-195	acute myeloid leukemia (AML)	0
hsa_circ_000312	hsa-miR-195	acute myeloid leukemia (AML)	0
hsa_circ_000910	hsa-miR-195	acute myeloid leukemia (AML)	0
hsa_circ_000325	hsa-miR-195	acute myeloid leukemia (AML)	0
hsa_circ_000655	hsa-miR-195	acute myeloid leukemia (AML)	0
hsa_circ_000657	hsa-miR-195	acute myeloid leukemia (AML)	0
hsa_circ_000906	hsa-miR-195	acute myeloid leukemia (AML)	0
hsa_circ_001113	hsa-miR-195	acute myeloid leukemia (AML)	0
hsa_circ_001508	hsa-miR-195	acute myeloid leukemia (AML)	0
hsa_circ_000918	hsa-miR-195	acute myeloid leukemia (AML)	0
hsa_circ_000673	hsa-miR-195	acute myeloid leukemia (AML)	0
hsa_circ_001888	hsa-miR-195	acute myeloid leukemia (AML)	0
hsa_circ_001641	hsa-miR-195	acute myeloid leukemia (AML)	0
hsa_circ_002132	hsa-miR-195	acute myeloid leukemia (AML)	0
hsa_circ_002175	hsa-miR-195	acute myeloid leukemia (AML)	0
hsa_circ_000940	hsa-miR-195	acute myeloid leukemia (AML)	0
hsa_circ_000358	hsa-miR-195	acute myeloid leukemia (AML)	0
hsa_circ_002021	hsa-miR-195	acute myeloid leukemia (AML)	0
hsa_circ_001137	hsa-miR-195	acute myeloid leukemia (AML)	0
hsa_circ_000939	hsa-miR-195	acute myeloid leukemia (AML)	0
hsa_circ_001893	hsa-miR-195	acute myeloid leukemia (AML)	0
hsa_circ_001516	hsa-miR-195	acute myeloid leukemia (AML)	0
hsa_circ_001859	hsa-miR-195	acute myeloid leukemia (AML)	0
hsa_circ_000697	hsa-miR-195	acute myeloid leukemia (AML)	0
hsa_circ_001891	hsa-miR-195	acute myeloid leukemia (AML)	0
hsa_circ_000029	hsa-miR-195	acute myeloid leukemia (AML)	0
hsa_circ_002000	hsa-miR-195	acute myeloid leukemia (AML)	0
hsa_circ_001922	hsa-miR-195	acute myeloid leukemia (AML)	0
hsa_circ_000937	hsa-miR-195	acute myeloid leukemia (AML)	0
hsa_circ_001160	hsa-miR-195	acute myeloid leukemia (AML)	0
hsa_circ_001710	hsa-miR-195	acute myeloid leukemia (AML)	0
hsa_circ_001425	hsa-miR-195	acute myeloid leukemia (AML)	0
hsa_circ_000727	hsa-miR-195	acute myeloid leukemia (AML)	0
hsa_circ_002002	hsa-miR-195	acute myeloid leukemia (AML)	0
hsa_circ_001709	hsa-miR-195	acute myeloid leukemia (AML)	0
hsa_circ_000722	hsa-miR-195	acute myeloid leukemia (AML)	0
hsa_circ_000744	hsa-miR-195	acute myeloid leukemia (AML)	0
hsa_circ_001318	hsa-miR-195	acute myeloid leukemia (AML)	0
hsa_circ_001436	hsa-miR-195	acute myeloid leukemia (AML)	0
hsa_circ_000966	hsa-miR-195	acute myeloid leukemia (AML)	0
hsa_circ_001437	hsa-miR-195	acute myeloid leukemia (AML)	0
hsa_circ_001713	hsa-miR-195	acute myeloid leukemia (AML)	0
hsa_circ_001601	hsa-miR-195	acute myeloid leukemia (AML)	0
hsa_circ_001599	hsa-miR-195	acute myeloid leukemia (AML)	0
hsa_circ_001316	hsa-miR-195	acute myeloid leukemia (AML)	0
hsa_circ_001717	hsa-miR-195	acute myeloid leukemia (AML)	0
hsa_circ_001778	hsa-miR-195	acute myeloid leukemia (AML)	0
hsa_circ_001193	hsa-miR-195	acute myeloid leukemia (AML)	0
hsa_circ_000758	hsa-miR-195	acute myeloid leukemia (AML)	0
hsa_circ_001447	hsa-miR-195	acute myeloid leukemia (AML)	0
hsa_circ_001608	hsa-miR-195	acute myeloid leukemia (AML)	0
hsa_circ_001328	hsa-miR-195	acute myeloid leukemia (AML)	0
hsa_circ_001545	hsa-miR-195	acute myeloid leukemia (AML)	0
hsa_circ_002006	hsa-miR-195	acute myeloid leukemia (AML)	0
hsa_circ_001612	hsa-miR-195	acute myeloid leukemia (AML)	0
hsa_circ_001339	hsa-miR-195	acute myeloid leukemia (AML)	0
hsa_circ_001341	hsa-miR-195	acute myeloid leukemia (AML)	0
hsa_circ_001810	hsa-miR-195	acute myeloid leukemia (AML)	0
hsa_circ_001835	hsa-miR-195	acute myeloid leukemia (AML)	0
hsa_circ_000809	hsa-miR-92a	acute myeloid leukemia (AML)	0
hsa_circ_000025*	hsa-miR-92a	acute myeloid leukemia (AML)	0
hsa_circ_001068	hsa-miR-92a	acute myeloid leukemia (AML)	0
hsa_circ_001069	hsa-miR-92a	acute myeloid leukemia (AML)	0
hsa_circ_000064	hsa-miR-92a	acute myeloid leukemia (AML)	0
hsa_circ_001875	hsa-miR-92a	acute myeloid leukemia (AML)	0
hsa_circ_001214	hsa-miR-92a	acute myeloid leukemia (AML)	0
hsa_circ_001664	hsa-miR-92a	acute myeloid leukemia (AML)	0
hsa_circ_000016	hsa-miR-92a	acute myeloid leukemia (AML)	0
hsa_circ_001031	hsa-miR-92a	acute myeloid leukemia (AML)	0
hsa_circ_002025	hsa-miR-92a	acute myeloid leukemia (AML)	0
hsa_circ_001624	hsa-miR-92a	acute myeloid leukemia (AML)	0
hsa_circ_001619	hsa-miR-92a	acute myeloid leukemia (AML)	0
hsa_circ_002007	hsa-miR-92a	acute myeloid leukemia (AML)	0
hsa_circ_001455	hsa-miR-92a	acute myeloid leukemia (AML)	0
hsa_circ_000818	hsa-miR-92a	acute myeloid leukemia (AML)	0
hsa_circ_001235	hsa-miR-92a	acute myeloid leukemia (AML)	0
hsa_circ_001472	hsa-miR-92a	acute myeloid leukemia (AML)	0
hsa_circ_002060	hsa-miR-92a	acute myeloid leukemia (AML)	0
hsa_circ_000873	hsa-miR-92a	acute myeloid leukemia (AML)	0
hsa_circ_001287	hsa-miR-92a	acute myeloid leukemia (AML)	0
hsa_circ_001414	hsa-miR-92a	acute myeloid leukemia (AML)	0
hsa_circ_001126	hsa-miR-92a	acute myeloid leukemia (AML)	0
hsa_circ_001128	hsa-miR-92a	acute myeloid leukemia (AML)	0
hsa_circ_001276	hsa-miR-92a	acute myeloid leukemia (AML)	0
hsa_circ_000910	hsa-miR-92a	acute myeloid leukemia (AML)	0
hsa_circ_001640	hsa-miR-92a	acute myeloid leukemia (AML)	0
hsa_circ_001882	hsa-miR-92a	acute myeloid leukemia (AML)	0
hsa_circ_000657	hsa-miR-92a	acute myeloid leukemia (AML)	0
hsa_circ_001972	hsa-miR-92a	acute myeloid leukemia (AML)	0
hsa_circ_000939	hsa-miR-92a	acute myeloid leukemia (AML)	0
hsa_circ_001515	hsa-miR-92a	acute myeloid leukemia (AML)	0
hsa_circ_000381	hsa-miR-92a	acute myeloid leukemia (AML)	0
hsa_circ_001158	hsa-miR-92a	acute myeloid leukemia (AML)	0
hsa_circ_001771	hsa-miR-92a	acute myeloid leukemia (AML)	0
hsa_circ_001925	hsa-miR-92a	acute myeloid leukemia (AML)	0
hsa_circ_001926	hsa-miR-92a	acute myeloid leukemia (AML)	0
hsa_circ_002002	hsa-miR-92a	acute myeloid leukemia (AML)	0
hsa_circ_000717	hsa-miR-92a	acute myeloid leukemia (AML)	0
hsa_circ_002123	hsa-miR-92a	acute myeloid leukemia (AML)	0
hsa_circ_001974	hsa-miR-92a	acute myeloid leukemia (AML)	0
hsa_circ_001181	hsa-miR-92a	acute myeloid leukemia (AML)	0
hsa_circ_001175	hsa-miR-92a	acute myeloid leukemia (AML)	0
hsa_circ_001659	hsa-miR-92a	acute myeloid leukemia (AML)	0
hsa_circ_001326	hsa-miR-92a	acute myeloid leukemia (AML)	0
hsa_circ_001602	hsa-miR-92a	acute myeloid leukemia (AML)	0
hsa_circ_001440	hsa-miR-92a	acute myeloid leukemia (AML)	0
hsa_circ_001449	hsa-miR-92a	acute myeloid leukemia (AML)	0
hsa_circ_000018	hsa-miR-92a	acute myeloid leukemia (AML)	0
hsa_circ_000472	hsa-miR-92a	acute myeloid leukemia (AML)	0
hsa_circ_001199	hsa-miR-92a	acute myeloid leukemia (AML)	0
hsa_circ_001783	hsa-miR-92a	acute myeloid leukemia (AML)	0
hsa_circ_001211	hsa-miR-92a	acute myeloid leukemia (AML)	0
hsa_circ_000614	hsa-miR-326	acute myeloid leukemia (AML)	0
hsa_circ_000907	hsa-miR-147	acute myeloid leukemia (AML)	0
hsa_circ_002058	hsa-miR-103	acute myeloid leukemia (AML)	0
hsa_circ_002098	hsa-miR-103	acute myeloid leukemia (AML)	0
hsa_circ_000809	hsa-miR-103	acute myeloid leukemia (AML)	0
hsa_circ_000045	hsa-miR-103	acute myeloid leukemia (AML)	0
hsa_circ_002155	hsa-miR-103	acute myeloid leukemia (AML)	0
hsa_circ_001565	hsa-miR-103	acute myeloid leukemia (AML)	0
hsa_circ_000612	hsa-miR-103	acute myeloid leukemia (AML)	0
hsa_circ_000613	hsa-miR-103	acute myeloid leukemia (AML)	0
hsa_circ_001576	hsa-miR-103	acute myeloid leukemia (AML)	0
hsa_circ_001492	hsa-miR-103	acute myeloid leukemia (AML)	0
hsa_circ_001269	hsa-miR-103	acute myeloid leukemia (AML)	0
hsa_circ_001024	hsa-miR-103	acute myeloid leukemia (AML)	0
hsa_circ_000060	hsa-miR-103	acute myeloid leukemia (AML)	0
hsa_circ_002059	hsa-miR-103	acute myeloid leukemia (AML)	0
hsa_circ_000069	hsa-miR-103	acute myeloid leukemia (AML)	0
hsa_circ_001033	hsa-miR-103	acute myeloid leukemia (AML)	0
hsa_circ_001816	hsa-miR-103	acute myeloid leukemia (AML)	0
hsa_circ_000563	hsa-miR-103	acute myeloid leukemia (AML)	0
hsa_circ_000525	hsa-miR-103	acute myeloid leukemia (AML)	0
hsa_circ_000520	hsa-miR-103	acute myeloid leukemia (AML)	0
hsa_circ_001010	hsa-miR-103	acute myeloid leukemia (AML)	0
hsa_circ_002088	hsa-miR-103	acute myeloid leukemia (AML)	0
hsa_circ_001901	hsa-miR-103	acute myeloid leukemia (AML)	0
hsa_circ_001458	hsa-miR-103	acute myeloid leukemia (AML)	0
hsa_circ_001032	hsa-miR-103	acute myeloid leukemia (AML)	0
hsa_circ_001720	hsa-miR-103	acute myeloid leukemia (AML)	0
hsa_circ_001619	hsa-miR-103	acute myeloid leukemia (AML)	0
hsa_circ_000131	hsa-miR-103	acute myeloid leukemia (AML)	0
hsa_circ_000133	hsa-miR-103	acute myeloid leukemia (AML)	0
hsa_circ_002179	hsa-miR-103	acute myeloid leukemia (AML)	0
hsa_circ_001467	hsa-miR-103	acute myeloid leukemia (AML)	0
hsa_circ_001375	hsa-miR-103	acute myeloid leukemia (AML)	0
hsa_circ_002126	hsa-miR-103	acute myeloid leukemia (AML)	0
hsa_circ_000178	hsa-miR-103	acute myeloid leukemia (AML)	0
hsa_circ_000594	hsa-miR-103	acute myeloid leukemia (AML)	0
hsa_circ_000849	hsa-miR-103	acute myeloid leukemia (AML)	0
hsa_circ_000852	hsa-miR-103	acute myeloid leukemia (AML)	0
hsa_circ_000193	hsa-miR-103	acute myeloid leukemia (AML)	0
hsa_circ_001066	hsa-miR-103	acute myeloid leukemia (AML)	0
hsa_circ_000856	hsa-miR-103	acute myeloid leukemia (AML)	0
hsa_circ_000858	hsa-miR-103	acute myeloid leukemia (AML)	0
hsa_circ_002031	hsa-miR-103	acute myeloid leukemia (AML)	0
hsa_circ_000196	hsa-miR-103	acute myeloid leukemia (AML)	0
hsa_circ_001790	hsa-miR-103	acute myeloid leukemia (AML)	0
hsa_circ_001684	hsa-miR-103	acute myeloid leukemia (AML)	0
hsa_circ_001481	hsa-miR-103	acute myeloid leukemia (AML)	0
hsa_circ_000215	hsa-miR-103	acute myeloid leukemia (AML)	0
hsa_circ_002101	hsa-miR-103	acute myeloid leukemia (AML)	0
hsa_circ_000625	hsa-miR-103	acute myeloid leukemia (AML)	0
hsa_circ_001487	hsa-miR-103	acute myeloid leukemia (AML)	0
hsa_circ_001491	hsa-miR-103	acute myeloid leukemia (AML)	0
hsa_circ_001392	hsa-miR-103	acute myeloid leukemia (AML)	0
hsa_circ_000635	hsa-miR-103	acute myeloid leukemia (AML)	0
hsa_circ_000886	hsa-miR-103	acute myeloid leukemia (AML)	0
hsa_circ_001761	hsa-miR-103	acute myeloid leukemia (AML)	0
hsa_circ_000262	hsa-miR-103	acute myeloid leukemia (AML)	0
hsa_circ_000265	hsa-miR-103	acute myeloid leukemia (AML)	0
hsa_circ_002016	hsa-miR-103	acute myeloid leukemia (AML)	0
hsa_circ_001414	hsa-miR-103	acute myeloid leukemia (AML)	0
hsa_circ_001642	hsa-miR-103	acute myeloid leukemia (AML)	0
hsa_circ_000305	hsa-miR-103	acute myeloid leukemia (AML)	0
hsa_circ_001799	hsa-miR-103	acute myeloid leukemia (AML)	0
hsa_circ_001289	hsa-miR-103	acute myeloid leukemia (AML)	0
hsa_circ_001998	hsa-miR-103	acute myeloid leukemia (AML)	0
hsa_circ_001410	hsa-miR-103	acute myeloid leukemia (AML)	0
hsa_circ_000325	hsa-miR-103	acute myeloid leukemia (AML)	0
hsa_circ_000906	hsa-miR-103	acute myeloid leukemia (AML)	0
hsa_circ_001113	hsa-miR-103	acute myeloid leukemia (AML)	0
hsa_circ_000343	hsa-miR-103	acute myeloid leukemia (AML)	0
hsa_circ_001795	hsa-miR-103	acute myeloid leukemia (AML)	0
hsa_circ_000358	hsa-miR-103	acute myeloid leukemia (AML)	0
hsa_circ_001592	hsa-miR-103	acute myeloid leukemia (AML)	0
hsa_circ_001137	hsa-miR-103	acute myeloid leukemia (AML)	0
hsa_circ_001943	hsa-miR-103	acute myeloid leukemia (AML)	0
hsa_circ_001893	hsa-miR-103	acute myeloid leukemia (AML)	0
hsa_circ_001647	hsa-miR-103	acute myeloid leukemia (AML)	0
hsa_circ_001512	hsa-miR-103	acute myeloid leukemia (AML)	0
hsa_circ_001293	hsa-miR-103	acute myeloid leukemia (AML)	0
hsa_circ_000029	hsa-miR-103	acute myeloid leukemia (AML)	0
hsa_circ_000934	hsa-miR-103	acute myeloid leukemia (AML)	0
hsa_circ_001156	hsa-miR-103	acute myeloid leukemia (AML)	0
hsa_circ_001160	hsa-miR-103	acute myeloid leukemia (AML)	0
hsa_circ_001150	hsa-miR-103	acute myeloid leukemia (AML)	0
hsa_circ_000712	hsa-miR-103	acute myeloid leukemia (AML)	0
hsa_circ_002037	hsa-miR-103	acute myeloid leukemia (AML)	0
hsa_circ_001434	hsa-miR-103	acute myeloid leukemia (AML)	0
hsa_circ_000744	hsa-miR-103	acute myeloid leukemia (AML)	0
hsa_circ_000966	hsa-miR-103	acute myeloid leukemia (AML)	0
hsa_circ_001437	hsa-miR-103	acute myeloid leukemia (AML)	0
hsa_circ_001713	hsa-miR-103	acute myeloid leukemia (AML)	0
hsa_circ_001601	hsa-miR-103	acute myeloid leukemia (AML)	0
hsa_circ_001599	hsa-miR-103	acute myeloid leukemia (AML)	0
hsa_circ_000739	hsa-miR-103	acute myeloid leukemia (AML)	0
hsa_circ_001316	hsa-miR-103	acute myeloid leukemia (AML)	0
hsa_circ_001717	hsa-miR-103	acute myeloid leukemia (AML)	0
hsa_circ_001778	hsa-miR-103	acute myeloid leukemia (AML)	0
hsa_circ_001193	hsa-miR-103	acute myeloid leukemia (AML)	0
hsa_circ_000758	hsa-miR-103	acute myeloid leukemia (AML)	0
hsa_circ_001447	hsa-miR-103	acute myeloid leukemia (AML)	0
hsa_circ_001611	hsa-miR-103	acute myeloid leukemia (AML)	0
hsa_circ_000482	hsa-miR-103	acute myeloid leukemia (AML)	0
hsa_circ_001328	hsa-miR-103	acute myeloid leukemia (AML)	0
hsa_circ_001341	hsa-miR-103	acute myeloid leukemia (AML)	0
hsa_circ_000492	hsa-miR-103	acute myeloid leukemia (AML)	0
hsa_circ_001810	hsa-miR-103	acute myeloid leukemia (AML)	0
hsa_circ_001213	hsa-miR-103	acute myeloid leukemia (AML)	0
hsa_circ_001835	hsa-miR-103	acute myeloid leukemia (AML)	0
hsa_circ_002136	hsa-miR-424	acute myeloid leukemia (AML)	0
hsa_circ_001621	hsa-miR-424	acute myeloid leukemia (AML)	0
hsa_circ_000025*	hsa-miR-424	acute myeloid leukemia (AML)	0
hsa_circ_001565	hsa-miR-424	acute myeloid leukemia (AML)	0
hsa_circ_002010	hsa-miR-424	acute myeloid leukemia (AML)	0
hsa_circ_001477	hsa-miR-424	acute myeloid leukemia (AML)	0
hsa_circ_000612	hsa-miR-424	acute myeloid leukemia (AML)	0
hsa_circ_000613	hsa-miR-424	acute myeloid leukemia (AML)	0
hsa_circ_001269	hsa-miR-424	acute myeloid leukemia (AML)	0
hsa_circ_001013	hsa-miR-424	acute myeloid leukemia (AML)	0
hsa_circ_001839	hsa-miR-424	acute myeloid leukemia (AML)	0
hsa_circ_002139	hsa-miR-424	acute myeloid leukemia (AML)	0
hsa_circ_002059	hsa-miR-424	acute myeloid leukemia (AML)	0
hsa_circ_001620	hsa-miR-424	acute myeloid leukemia (AML)	0
hsa_circ_000525	hsa-miR-424	acute myeloid leukemia (AML)	0
hsa_circ_000520	hsa-miR-424	acute myeloid leukemia (AML)	0
hsa_circ_001552	hsa-miR-424	acute myeloid leukemia (AML)	0
hsa_circ_000782	hsa-miR-424	acute myeloid leukemia (AML)	0
hsa_circ_001010	hsa-miR-424	acute myeloid leukemia (AML)	0
hsa_circ_000523	hsa-miR-424	acute myeloid leukemia (AML)	0
hsa_circ_001747	hsa-miR-424	acute myeloid leukemia (AML)	0
hsa_circ_000094	hsa-miR-424	acute myeloid leukemia (AML)	0
hsa_circ_002088	hsa-miR-424	acute myeloid leukemia (AML)	0
hsa_circ_001008	hsa-miR-424	acute myeloid leukemia (AML)	0
hsa_circ_000535	hsa-miR-424	acute myeloid leukemia (AML)	0
hsa_circ_001015	hsa-miR-424	acute myeloid leukemia (AML)	0
hsa_circ_000131	hsa-miR-424	acute myeloid leukemia (AML)	0
hsa_circ_002179	hsa-miR-424	acute myeloid leukemia (AML)	0
hsa_circ_001375	hsa-miR-424	acute myeloid leukemia (AML)	0
hsa_circ_000161	hsa-miR-424	acute myeloid leukemia (AML)	0
hsa_circ_001561	hsa-miR-424	acute myeloid leukemia (AML)	0
hsa_circ_001876	hsa-miR-424	acute myeloid leukemia (AML)	0
hsa_circ_001380	hsa-miR-424	acute myeloid leukemia (AML)	0
hsa_circ_001249	hsa-miR-424	acute myeloid leukemia (AML)	0
hsa_circ_000179	hsa-miR-424	acute myeloid leukemia (AML)	0
hsa_circ_000181	hsa-miR-424	acute myeloid leukemia (AML)	0
hsa_circ_000193	hsa-miR-424	acute myeloid leukemia (AML)	0
hsa_circ_001936	hsa-miR-424	acute myeloid leukemia (AML)	0
hsa_circ_000856	hsa-miR-424	acute myeloid leukemia (AML)	0
hsa_circ_000858	hsa-miR-424	acute myeloid leukemia (AML)	0
hsa_circ_002031	hsa-miR-424	acute myeloid leukemia (AML)	0
hsa_circ_001909	hsa-miR-424	acute myeloid leukemia (AML)	0
hsa_circ_000609	hsa-miR-424	acute myeloid leukemia (AML)	0
hsa_circ_001071	hsa-miR-424	acute myeloid leukemia (AML)	0
hsa_circ_001569	hsa-miR-424	acute myeloid leukemia (AML)	0
hsa_circ_001481	hsa-miR-424	acute myeloid leukemia (AML)	0
hsa_circ_001571	hsa-miR-424	acute myeloid leukemia (AML)	0
hsa_circ_001263	hsa-miR-424	acute myeloid leukemia (AML)	0
hsa_circ_000870	hsa-miR-424	acute myeloid leukemia (AML)	0
hsa_circ_001685	hsa-miR-424	acute myeloid leukemia (AML)	0
hsa_circ_001757	hsa-miR-424	acute myeloid leukemia (AML)	0
hsa_circ_001390	hsa-miR-424	acute myeloid leukemia (AML)	0
hsa_circ_001851	hsa-miR-424	acute myeloid leukemia (AML)	0
hsa_circ_002062	hsa-miR-424	acute myeloid leukemia (AML)	0
hsa_circ_000877	hsa-miR-424	acute myeloid leukemia (AML)	0
hsa_circ_000878	hsa-miR-424	acute myeloid leukemia (AML)	0
hsa_circ_000635	hsa-miR-424	acute myeloid leukemia (AML)	0
hsa_circ_000886	hsa-miR-424	acute myeloid leukemia (AML)	0
hsa_circ_000262	hsa-miR-424	acute myeloid leukemia (AML)	0
hsa_circ_000648	hsa-miR-424	acute myeloid leukemia (AML)	0
hsa_circ_000898	hsa-miR-424	acute myeloid leukemia (AML)	0
hsa_circ_001101	hsa-miR-424	acute myeloid leukemia (AML)	0
hsa_circ_002016	hsa-miR-424	acute myeloid leukemia (AML)	0
hsa_circ_001856	hsa-miR-424	acute myeloid leukemia (AML)	0
hsa_circ_001642	hsa-miR-424	acute myeloid leukemia (AML)	0
hsa_circ_001121	hsa-miR-424	acute myeloid leukemia (AML)	0
hsa_circ_001799	hsa-miR-424	acute myeloid leukemia (AML)	0
hsa_circ_001289	hsa-miR-424	acute myeloid leukemia (AML)	0
hsa_circ_002020	hsa-miR-424	acute myeloid leukemia (AML)	0
hsa_circ_001998	hsa-miR-424	acute myeloid leukemia (AML)	0
hsa_circ_000312	hsa-miR-424	acute myeloid leukemia (AML)	0
hsa_circ_000910	hsa-miR-424	acute myeloid leukemia (AML)	0
hsa_circ_000325	hsa-miR-424	acute myeloid leukemia (AML)	0
hsa_circ_000655	hsa-miR-424	acute myeloid leukemia (AML)	0
hsa_circ_000657	hsa-miR-424	acute myeloid leukemia (AML)	0
hsa_circ_000906	hsa-miR-424	acute myeloid leukemia (AML)	0
hsa_circ_001113	hsa-miR-424	acute myeloid leukemia (AML)	0
hsa_circ_001508	hsa-miR-424	acute myeloid leukemia (AML)	0
hsa_circ_000918	hsa-miR-424	acute myeloid leukemia (AML)	0
hsa_circ_000673	hsa-miR-424	acute myeloid leukemia (AML)	0
hsa_circ_001888	hsa-miR-424	acute myeloid leukemia (AML)	0
hsa_circ_001641	hsa-miR-424	acute myeloid leukemia (AML)	0
hsa_circ_002132	hsa-miR-424	acute myeloid leukemia (AML)	0
hsa_circ_002175	hsa-miR-424	acute myeloid leukemia (AML)	0
hsa_circ_000940	hsa-miR-424	acute myeloid leukemia (AML)	0
hsa_circ_000358	hsa-miR-424	acute myeloid leukemia (AML)	0
hsa_circ_002021	hsa-miR-424	acute myeloid leukemia (AML)	0
hsa_circ_001137	hsa-miR-424	acute myeloid leukemia (AML)	0
hsa_circ_000939	hsa-miR-424	acute myeloid leukemia (AML)	0
hsa_circ_001893	hsa-miR-424	acute myeloid leukemia (AML)	0
hsa_circ_001516	hsa-miR-424	acute myeloid leukemia (AML)	0
hsa_circ_001859	hsa-miR-424	acute myeloid leukemia (AML)	0
hsa_circ_000697	hsa-miR-424	acute myeloid leukemia (AML)	0
hsa_circ_001891	hsa-miR-424	acute myeloid leukemia (AML)	0
hsa_circ_000029	hsa-miR-424	acute myeloid leukemia (AML)	0
hsa_circ_002000	hsa-miR-424	acute myeloid leukemia (AML)	0
hsa_circ_001922	hsa-miR-424	acute myeloid leukemia (AML)	0
hsa_circ_000937	hsa-miR-424	acute myeloid leukemia (AML)	0
hsa_circ_001160	hsa-miR-424	acute myeloid leukemia (AML)	0
hsa_circ_001710	hsa-miR-424	acute myeloid leukemia (AML)	0
hsa_circ_001425	hsa-miR-424	acute myeloid leukemia (AML)	0
hsa_circ_000727	hsa-miR-424	acute myeloid leukemia (AML)	0
hsa_circ_002002	hsa-miR-424	acute myeloid leukemia (AML)	0
hsa_circ_001709	hsa-miR-424	acute myeloid leukemia (AML)	0
hsa_circ_000722	hsa-miR-424	acute myeloid leukemia (AML)	0
hsa_circ_000744	hsa-miR-424	acute myeloid leukemia (AML)	0
hsa_circ_001318	hsa-miR-424	acute myeloid leukemia (AML)	0
hsa_circ_001436	hsa-miR-424	acute myeloid leukemia (AML)	0
hsa_circ_000966	hsa-miR-424	acute myeloid leukemia (AML)	0
hsa_circ_001437	hsa-miR-424	acute myeloid leukemia (AML)	0
hsa_circ_001713	hsa-miR-424	acute myeloid leukemia (AML)	0
hsa_circ_001601	hsa-miR-424	acute myeloid leukemia (AML)	0
hsa_circ_001599	hsa-miR-424	acute myeloid leukemia (AML)	0
hsa_circ_001316	hsa-miR-424	acute myeloid leukemia (AML)	0
hsa_circ_001717	hsa-miR-424	acute myeloid leukemia (AML)	0
hsa_circ_001778	hsa-miR-424	acute myeloid leukemia (AML)	0
hsa_circ_001193	hsa-miR-424	acute myeloid leukemia (AML)	0
hsa_circ_000758	hsa-miR-424	acute myeloid leukemia (AML)	0
hsa_circ_001447	hsa-miR-424	acute myeloid leukemia (AML)	0
hsa_circ_001608	hsa-miR-424	acute myeloid leukemia (AML)	0
hsa_circ_001328	hsa-miR-424	acute myeloid leukemia (AML)	0
hsa_circ_001545	hsa-miR-424	acute myeloid leukemia (AML)	0
hsa_circ_002006	hsa-miR-424	acute myeloid leukemia (AML)	0
hsa_circ_001612	hsa-miR-424	acute myeloid leukemia (AML)	0
hsa_circ_001339	hsa-miR-424	acute myeloid leukemia (AML)	0
hsa_circ_001341	hsa-miR-424	acute myeloid leukemia (AML)	0
hsa_circ_001810	hsa-miR-424	acute myeloid leukemia (AML)	0
hsa_circ_001835	hsa-miR-424	acute myeloid leukemia (AML)	0
hsa_circ_000541	hsa-miR-29b	acute myeloid leukemia (AML)	0
hsa_circ_000809	hsa-miR-29b	acute myeloid leukemia (AML)	0
hsa_circ_001228	hsa-miR-29b	acute myeloid leukemia (AML)	0
hsa_circ_001243	hsa-miR-29b	acute myeloid leukemia (AML)	0
hsa_circ_001013	hsa-miR-29b	acute myeloid leukemia (AML)	0
hsa_circ_000789	hsa-miR-29b	acute myeloid leukemia (AML)	0
hsa_circ_001457	hsa-miR-29b	acute myeloid leukemia (AML)	0
hsa_circ_000537	hsa-miR-29b	acute myeloid leukemia (AML)	0
hsa_circ_001357	hsa-miR-29b	acute myeloid leukemia (AML)	0
hsa_circ_001035	hsa-miR-29b	acute myeloid leukemia (AML)	0
hsa_circ_001785	hsa-miR-29b	acute myeloid leukemia (AML)	0
hsa_circ_002043	hsa-miR-29b	acute myeloid leukemia (AML)	0
hsa_circ_000002	hsa-miR-29b	acute myeloid leukemia (AML)	0
hsa_circ_000793	hsa-miR-29b	acute myeloid leukemia (AML)	0
hsa_circ_001456	hsa-miR-29b	acute myeloid leukemia (AML)	0
hsa_circ_000016	hsa-miR-29b	acute myeloid leukemia (AML)	0
hsa_circ_000535	hsa-miR-29b	acute myeloid leukemia (AML)	0
hsa_circ_000795	hsa-miR-29b	acute myeloid leukemia (AML)	0
hsa_circ_001358	hsa-miR-29b	acute myeloid leukemia (AML)	0
hsa_circ_000125	hsa-miR-29b	acute myeloid leukemia (AML)	0
hsa_circ_000546	hsa-miR-29b	acute myeloid leukemia (AML)	0
hsa_circ_001219	hsa-miR-29b	acute myeloid leukemia (AML)	0
hsa_circ_002179	hsa-miR-29b	acute myeloid leukemia (AML)	0
hsa_circ_001907	hsa-miR-29b	acute myeloid leukemia (AML)	0
hsa_circ_000155	hsa-miR-29b	acute myeloid leukemia (AML)	0
hsa_circ_001375	hsa-miR-29b	acute myeloid leukemia (AML)	0
hsa_circ_000587	hsa-miR-29b	acute myeloid leukemia (AML)	0
hsa_circ_000179	hsa-miR-29b	acute myeloid leukemia (AML)	0
hsa_circ_000594	hsa-miR-29b	acute myeloid leukemia (AML)	0
hsa_circ_000595	hsa-miR-29b	acute myeloid leukemia (AML)	0
hsa_circ_000847	hsa-miR-29b	acute myeloid leukemia (AML)	0
hsa_circ_001066	hsa-miR-29b	acute myeloid leukemia (AML)	0
hsa_circ_000858	hsa-miR-29b	acute myeloid leukemia (AML)	0
hsa_circ_002047	hsa-miR-29b	acute myeloid leukemia (AML)	0
hsa_circ_001569	hsa-miR-29b	acute myeloid leukemia (AML)	0
hsa_circ_001790	hsa-miR-29b	acute myeloid leukemia (AML)	0
hsa_circ_001684	hsa-miR-29b	acute myeloid leukemia (AML)	0
hsa_circ_001481	hsa-miR-29b	acute myeloid leukemia (AML)	0
hsa_circ_000615	hsa-miR-29b	acute myeloid leukemia (AML)	0
hsa_circ_001572	hsa-miR-29b	acute myeloid leukemia (AML)	0
hsa_circ_001263	hsa-miR-29b	acute myeloid leukemia (AML)	0
hsa_circ_001757	hsa-miR-29b	acute myeloid leukemia (AML)	0
hsa_circ_000873	hsa-miR-29b	acute myeloid leukemia (AML)	0
hsa_circ_002101	hsa-miR-29b	acute myeloid leukemia (AML)	0
hsa_circ_000625	hsa-miR-29b	acute myeloid leukemia (AML)	0
hsa_circ_000874	hsa-miR-29b	acute myeloid leukemia (AML)	0
hsa_circ_001851	hsa-miR-29b	acute myeloid leukemia (AML)	0
hsa_circ_002062	hsa-miR-29b	acute myeloid leukemia (AML)	0
hsa_circ_000877	hsa-miR-29b	acute myeloid leukemia (AML)	0
hsa_circ_000878	hsa-miR-29b	acute myeloid leukemia (AML)	0
hsa_circ_001083	hsa-miR-29b	acute myeloid leukemia (AML)	0
hsa_circ_001730	hsa-miR-29b	acute myeloid leukemia (AML)	0
hsa_circ_002013	hsa-miR-29b	acute myeloid leukemia (AML)	0
hsa_circ_000886	hsa-miR-29b	acute myeloid leukemia (AML)	0
hsa_circ_000254	hsa-miR-29b	acute myeloid leukemia (AML)	0
hsa_circ_001394	hsa-miR-29b	acute myeloid leukemia (AML)	0
hsa_circ_002169	hsa-miR-29b	acute myeloid leukemia (AML)	0
hsa_circ_000284	hsa-miR-29b	acute myeloid leukemia (AML)	0
hsa_circ_002016	hsa-miR-29b	acute myeloid leukemia (AML)	0
hsa_circ_001985	hsa-miR-29b	acute myeloid leukemia (AML)	0
hsa_circ_002034	hsa-miR-29b	acute myeloid leukemia (AML)	0
hsa_circ_001129	hsa-miR-29b	acute myeloid leukemia (AML)	0
hsa_circ_001414	hsa-miR-29b	acute myeloid leukemia (AML)	0
hsa_circ_001739	hsa-miR-29b	acute myeloid leukemia (AML)	0
hsa_circ_001126	hsa-miR-29b	acute myeloid leukemia (AML)	0
hsa_circ_000312	hsa-miR-29b	acute myeloid leukemia (AML)	0
hsa_circ_001737	hsa-miR-29b	acute myeloid leukemia (AML)	0
hsa_circ_000918	hsa-miR-29b	acute myeloid leukemia (AML)	0
hsa_circ_001282	hsa-miR-29b	acute myeloid leukemia (AML)	0
hsa_circ_002074	hsa-miR-29b	acute myeloid leukemia (AML)	0
hsa_circ_002065	hsa-miR-29b	acute myeloid leukemia (AML)	0
hsa_circ_001137	hsa-miR-29b	acute myeloid leukemia (AML)	0
hsa_circ_001706	hsa-miR-29b	acute myeloid leukemia (AML)	0
hsa_circ_001858	hsa-miR-29b	acute myeloid leukemia (AML)	0
hsa_circ_001133	hsa-miR-29b	acute myeloid leukemia (AML)	0
hsa_circ_001135	hsa-miR-29b	acute myeloid leukemia (AML)	0
hsa_circ_001859	hsa-miR-29b	acute myeloid leukemia (AML)	0
hsa_circ_002097	hsa-miR-29b	acute myeloid leukemia (AML)	0
hsa_circ_000937	hsa-miR-29b	acute myeloid leukemia (AML)	0
hsa_circ_000726	hsa-miR-29b	acute myeloid leukemia (AML)	0
hsa_circ_001169	hsa-miR-29b	acute myeloid leukemia (AML)	0
hsa_circ_000727	hsa-miR-29b	acute myeloid leukemia (AML)	0
hsa_circ_001434	hsa-miR-29b	acute myeloid leukemia (AML)	0
hsa_circ_000745	hsa-miR-29b	acute myeloid leukemia (AML)	0
hsa_circ_001713	hsa-miR-29b	acute myeloid leukemia (AML)	0
hsa_circ_002149	hsa-miR-29b	acute myeloid leukemia (AML)	0
hsa_circ_001175	hsa-miR-29b	acute myeloid leukemia (AML)	0
hsa_circ_001316	hsa-miR-29b	acute myeloid leukemia (AML)	0
hsa_circ_001929	hsa-miR-29b	acute myeloid leukemia (AML)	0
hsa_circ_000460	hsa-miR-29b	acute myeloid leukemia (AML)	0
hsa_circ_000011	hsa-miR-29b	acute myeloid leukemia (AML)	0
hsa_circ_002142	hsa-miR-29b	acute myeloid leukemia (AML)	0
hsa_circ_001328	hsa-miR-29b	acute myeloid leukemia (AML)	0
hsa_circ_001545	hsa-miR-29b	acute myeloid leukemia (AML)	0
hsa_circ_001783	hsa-miR-29b	acute myeloid leukemia (AML)	0
hsa_circ_000769	hsa-miR-29b	acute myeloid leukemia (AML)	0
hsa_circ_001810	hsa-miR-29b	acute myeloid leukemia (AML)	0
hsa_circ_002081	hsa-miR-29b	acute myeloid leukemia (AML)	0
hsa_circ_002116	hsa-miR-29b	acute myeloid leukemia (AML)	0
hsa_circ_001462	hsa-miR-27b	acute myeloid leukemia (AML)	0
hsa_circ_000796	hsa-miR-27b	acute myeloid leukemia (AML)	0
hsa_circ_000044	hsa-miR-27b	acute myeloid leukemia (AML)	0
hsa_circ_001752	hsa-miR-27b	acute myeloid leukemia (AML)	0
hsa_circ_000841	hsa-miR-27b	acute myeloid leukemia (AML)	0
hsa_circ_000612	hsa-miR-27b	acute myeloid leukemia (AML)	0
hsa_circ_000613	hsa-miR-27b	acute myeloid leukemia (AML)	0
hsa_circ_001269	hsa-miR-27b	acute myeloid leukemia (AML)	0
hsa_circ_000789	hsa-miR-27b	acute myeloid leukemia (AML)	0
hsa_circ_001620	hsa-miR-27b	acute myeloid leukemia (AML)	0
hsa_circ_001934	hsa-miR-27b	acute myeloid leukemia (AML)	0
hsa_circ_001875	hsa-miR-27b	acute myeloid leukemia (AML)	0
hsa_circ_000564	hsa-miR-27b	acute myeloid leukemia (AML)	0
hsa_circ_001838	hsa-miR-27b	acute myeloid leukemia (AML)	0
hsa_circ_001223	hsa-miR-27b	acute myeloid leukemia (AML)	0
hsa_circ_001354	hsa-miR-27b	acute myeloid leukemia (AML)	0
hsa_circ_001227	hsa-miR-27b	acute myeloid leukemia (AML)	0
hsa_circ_001455	hsa-miR-27b	acute myeloid leukemia (AML)	0
hsa_circ_000134	hsa-miR-27b	acute myeloid leukemia (AML)	0
hsa_circ_001044	hsa-miR-27b	acute myeloid leukemia (AML)	0
hsa_circ_000139	hsa-miR-27b	acute myeloid leukemia (AML)	0
hsa_circ_000569	hsa-miR-27b	acute myeloid leukemia (AML)	0
hsa_circ_000576	hsa-miR-27b	acute myeloid leukemia (AML)	0
hsa_circ_000577	hsa-miR-27b	acute myeloid leukemia (AML)	0
hsa_circ_001561	hsa-miR-27b	acute myeloid leukemia (AML)	0
hsa_circ_000587	hsa-miR-27b	acute myeloid leukemia (AML)	0
hsa_circ_001057	hsa-miR-27b	acute myeloid leukemia (AML)	0
hsa_circ_001380	hsa-miR-27b	acute myeloid leukemia (AML)	0
hsa_circ_001753	hsa-miR-27b	acute myeloid leukemia (AML)	0
hsa_circ_000182	hsa-miR-27b	acute myeloid leukemia (AML)	0
hsa_circ_000848	hsa-miR-27b	acute myeloid leukemia (AML)	0
hsa_circ_001063	hsa-miR-27b	acute myeloid leukemia (AML)	0
hsa_circ_001253	hsa-miR-27b	acute myeloid leukemia (AML)	0
hsa_circ_000605	hsa-miR-27b	acute myeloid leukemia (AML)	0
hsa_circ_001790	hsa-miR-27b	acute myeloid leukemia (AML)	0
hsa_circ_001684	hsa-miR-27b	acute myeloid leukemia (AML)	0
hsa_circ_001481	hsa-miR-27b	acute myeloid leukemia (AML)	0
hsa_circ_001911	hsa-miR-27b	acute myeloid leukemia (AML)	0
hsa_circ_002060	hsa-miR-27b	acute myeloid leukemia (AML)	0
hsa_circ_000216	hsa-miR-27b	acute myeloid leukemia (AML)	0
hsa_circ_000620	hsa-miR-27b	acute myeloid leukemia (AML)	0
hsa_circ_002048	hsa-miR-27b	acute myeloid leukemia (AML)	0
hsa_circ_000233	hsa-miR-27b	acute myeloid leukemia (AML)	0
hsa_circ_000630	hsa-miR-27b	acute myeloid leukemia (AML)	0
hsa_circ_002147	hsa-miR-27b	acute myeloid leukemia (AML)	0
hsa_circ_002150	hsa-miR-27b	acute myeloid leukemia (AML)	0
hsa_circ_001730	hsa-miR-27b	acute myeloid leukemia (AML)	0
hsa_circ_001490	hsa-miR-27b	acute myeloid leukemia (AML)	0
hsa_circ_001090	hsa-miR-27b	acute myeloid leukemia (AML)	0
hsa_circ_000262	hsa-miR-27b	acute myeloid leukemia (AML)	0
hsa_circ_001396	hsa-miR-27b	acute myeloid leukemia (AML)	0
hsa_circ_000648	hsa-miR-27b	acute myeloid leukemia (AML)	0
hsa_circ_001954	hsa-miR-27b	acute myeloid leukemia (AML)	0
hsa_circ_001101	hsa-miR-27b	acute myeloid leukemia (AML)	0
hsa_circ_001985	hsa-miR-27b	acute myeloid leukemia (AML)	0
hsa_circ_002033	hsa-miR-27b	acute myeloid leukemia (AML)	0
hsa_circ_001634	hsa-miR-27b	acute myeloid leukemia (AML)	0
hsa_circ_000690	hsa-miR-27b	acute myeloid leukemia (AML)	0
hsa_circ_000691	hsa-miR-27b	acute myeloid leukemia (AML)	0
hsa_circ_002146	hsa-miR-27b	acute myeloid leukemia (AML)	0
hsa_circ_001287	hsa-miR-27b	acute myeloid leukemia (AML)	0
hsa_circ_000304	hsa-miR-27b	acute myeloid leukemia (AML)	0
hsa_circ_001739	hsa-miR-27b	acute myeloid leukemia (AML)	0
hsa_circ_001126	hsa-miR-27b	acute myeloid leukemia (AML)	0
hsa_circ_000913	hsa-miR-27b	acute myeloid leukemia (AML)	0
hsa_circ_001114	hsa-miR-27b	acute myeloid leukemia (AML)	0
hsa_circ_001970	hsa-miR-27b	acute myeloid leukemia (AML)	0
hsa_circ_001997	hsa-miR-27b	acute myeloid leukemia (AML)	0
hsa_circ_001403	hsa-miR-27b	acute myeloid leukemia (AML)	0
hsa_circ_000904	hsa-miR-27b	acute myeloid leukemia (AML)	0
hsa_circ_001112	hsa-miR-27b	acute myeloid leukemia (AML)	0
hsa_circ_001796	hsa-miR-27b	acute myeloid leukemia (AML)	0
hsa_circ_001641	hsa-miR-27b	acute myeloid leukemia (AML)	0
hsa_circ_002132	hsa-miR-27b	acute myeloid leukemia (AML)	0
hsa_circ_002175	hsa-miR-27b	acute myeloid leukemia (AML)	0
hsa_circ_002021	hsa-miR-27b	acute myeloid leukemia (AML)	0
hsa_circ_001892	hsa-miR-27b	acute myeloid leukemia (AML)	0
hsa_circ_002109	hsa-miR-27b	acute myeloid leukemia (AML)	0
hsa_circ_001705	hsa-miR-27b	acute myeloid leukemia (AML)	0
hsa_circ_001923	hsa-miR-27b	acute myeloid leukemia (AML)	0
hsa_circ_000943	hsa-miR-27b	acute myeloid leukemia (AML)	0
hsa_circ_001418	hsa-miR-27b	acute myeloid leukemia (AML)	0
hsa_circ_001944	hsa-miR-27b	acute myeloid leukemia (AML)	0
hsa_circ_000933	hsa-miR-27b	acute myeloid leukemia (AML)	0
hsa_circ_000697	hsa-miR-27b	acute myeloid leukemia (AML)	0
hsa_circ_000029	hsa-miR-27b	acute myeloid leukemia (AML)	0
hsa_circ_001138	hsa-miR-27b	acute myeloid leukemia (AML)	0
hsa_circ_002170	hsa-miR-27b	acute myeloid leukemia (AML)	0
hsa_circ_001305	hsa-miR-27b	acute myeloid leukemia (AML)	0
hsa_circ_000955	hsa-miR-27b	acute myeloid leukemia (AML)	0
hsa_circ_002002	hsa-miR-27b	acute myeloid leukemia (AML)	0
hsa_circ_001311	hsa-miR-27b	acute myeloid leukemia (AML)	0
hsa_circ_001428	hsa-miR-27b	acute myeloid leukemia (AML)	0
hsa_circ_001529	hsa-miR-27b	acute myeloid leukemia (AML)	0
hsa_circ_000735	hsa-miR-27b	acute myeloid leukemia (AML)	0
hsa_circ_000005	hsa-miR-27b	acute myeloid leukemia (AML)	0
hsa_circ_000722	hsa-miR-27b	acute myeloid leukemia (AML)	0
hsa_circ_001525	hsa-miR-27b	acute myeloid leukemia (AML)	0
hsa_circ_001974	hsa-miR-27b	acute myeloid leukemia (AML)	0
hsa_circ_002161	hsa-miR-27b	acute myeloid leukemia (AML)	0
hsa_circ_002023	hsa-miR-27b	acute myeloid leukemia (AML)	0
hsa_circ_001178	hsa-miR-27b	acute myeloid leukemia (AML)	0
hsa_circ_001180	hsa-miR-27b	acute myeloid leukemia (AML)	0
hsa_circ_001181	hsa-miR-27b	acute myeloid leukemia (AML)	0
hsa_circ_001864	hsa-miR-27b	acute myeloid leukemia (AML)	0
hsa_circ_001175	hsa-miR-27b	acute myeloid leukemia (AML)	0
hsa_circ_001603	hsa-miR-27b	acute myeloid leukemia (AML)	0
hsa_circ_001540	hsa-miR-27b	acute myeloid leukemia (AML)	0
hsa_circ_001182	hsa-miR-27b	acute myeloid leukemia (AML)	0
hsa_circ_000461	hsa-miR-27b	acute myeloid leukemia (AML)	0
hsa_circ_000012	hsa-miR-27b	acute myeloid leukemia (AML)	0
hsa_circ_001449	hsa-miR-27b	acute myeloid leukemia (AML)	0
hsa_circ_000018	hsa-miR-27b	acute myeloid leukemia (AML)	0
hsa_circ_000472	hsa-miR-27b	acute myeloid leukemia (AML)	0
hsa_circ_001612	hsa-miR-27b	acute myeloid leukemia (AML)	0
hsa_circ_001662	hsa-miR-27b	acute myeloid leukemia (AML)	0
hsa_circ_000999	hsa-miR-27b	acute myeloid leukemia (AML)	0
hsa_circ_001210	hsa-miR-27b	acute myeloid leukemia (AML)	0
hsa_circ_001871	hsa-miR-27b	acute myeloid leukemia (AML)	0
hsa_circ_001211	hsa-miR-181a	acute myeloid leukemia (AML)	0
hsa_circ_000645	hsa-miR-221	acute myeloid leukemia (AML)	0
hsa_circ_002136	hsa-let-7a	acute myeloid leukemia (AML)	0
hsa_circ_001621	hsa-let-7a	acute myeloid leukemia (AML)	0
hsa_circ_000541	hsa-let-7a	acute myeloid leukemia (AML)	0
hsa_circ_000040	hsa-let-7a	acute myeloid leukemia (AML)	0
hsa_circ_000570	hsa-let-7a	acute myeloid leukemia (AML)	0
hsa_circ_000044	hsa-let-7a	acute myeloid leukemia (AML)	0
hsa_circ_001483	hsa-let-7a	acute myeloid leukemia (AML)	0
hsa_circ_001013	hsa-let-7a	acute myeloid leukemia (AML)	0
hsa_circ_001839	hsa-let-7a	acute myeloid leukemia (AML)	0
hsa_circ_002024	hsa-let-7a	acute myeloid leukemia (AML)	0
hsa_circ_000019	hsa-let-7a	acute myeloid leukemia (AML)	0
hsa_circ_001555	hsa-let-7a	acute myeloid leukemia (AML)	0
hsa_circ_001460	hsa-let-7a	acute myeloid leukemia (AML)	0
hsa_circ_001903	hsa-let-7a	acute myeloid leukemia (AML)	0
hsa_circ_000079	hsa-let-7a	acute myeloid leukemia (AML)	0
hsa_circ_001625	hsa-let-7a	acute myeloid leukemia (AML)	0
hsa_circ_000791	hsa-let-7a	acute myeloid leukemia (AML)	0
hsa_circ_000546	hsa-let-7a	acute myeloid leukemia (AML)	0
hsa_circ_000816	hsa-let-7a	acute myeloid leukemia (AML)	0
hsa_circ_001371	hsa-let-7a	acute myeloid leukemia (AML)	0
hsa_circ_000826	hsa-let-7a	acute myeloid leukemia (AML)	0
hsa_circ_000808	hsa-let-7a	acute myeloid leukemia (AML)	0
hsa_circ_002167	hsa-let-7a	acute myeloid leukemia (AML)	0
hsa_circ_001053	hsa-let-7a	acute myeloid leukemia (AML)	0
hsa_circ_000828	hsa-let-7a	acute myeloid leukemia (AML)	0
hsa_circ_001248	hsa-let-7a	acute myeloid leukemia (AML)	0
hsa_circ_001250	hsa-let-7a	acute myeloid leukemia (AML)	0
hsa_circ_001756	hsa-let-7a	acute myeloid leukemia (AML)	0
hsa_circ_000601	hsa-let-7a	acute myeloid leukemia (AML)	0
hsa_circ_001482	hsa-let-7a	acute myeloid leukemia (AML)	0
hsa_circ_001071	hsa-let-7a	acute myeloid leukemia (AML)	0
hsa_circ_001569	hsa-let-7a	acute myeloid leukemia (AML)	0
hsa_circ_002176	hsa-let-7a	acute myeloid leukemia (AML)	0
hsa_circ_001388	hsa-let-7a	acute myeloid leukemia (AML)	0
hsa_circ_001851	hsa-let-7a	acute myeloid leukemia (AML)	0
hsa_circ_001087	hsa-let-7a	acute myeloid leukemia (AML)	0
hsa_circ_001090	hsa-let-7a	acute myeloid leukemia (AML)	0
hsa_circ_001953	hsa-let-7a	acute myeloid leukemia (AML)	0
hsa_circ_001094	hsa-let-7a	acute myeloid leukemia (AML)	0
hsa_circ_000281	hsa-let-7a	acute myeloid leukemia (AML)	0
hsa_circ_001634	hsa-let-7a	acute myeloid leukemia (AML)	0
hsa_circ_002141	hsa-let-7a	acute myeloid leukemia (AML)	0
hsa_circ_002075	hsa-let-7a	acute myeloid leukemia (AML)	0
hsa_circ_002146	hsa-let-7a	acute myeloid leukemia (AML)	0
hsa_circ_001287	hsa-let-7a	acute myeloid leukemia (AML)	0
hsa_circ_002052	hsa-let-7a	acute myeloid leukemia (AML)	0
hsa_circ_001115	hsa-let-7a	acute myeloid leukemia (AML)	0
hsa_circ_001763	hsa-let-7a	acute myeloid leukemia (AML)	0
hsa_circ_001882	hsa-let-7a	acute myeloid leukemia (AML)	0
hsa_circ_000904	hsa-let-7a	acute myeloid leukemia (AML)	0
hsa_circ_001854	hsa-let-7a	acute myeloid leukemia (AML)	0
hsa_circ_001507	hsa-let-7a	acute myeloid leukemia (AML)	0
hsa_circ_001641	hsa-let-7a	acute myeloid leukemia (AML)	0
hsa_circ_002132	hsa-let-7a	acute myeloid leukemia (AML)	0
hsa_circ_002175	hsa-let-7a	acute myeloid leukemia (AML)	0
hsa_circ_001296	hsa-let-7a	acute myeloid leukemia (AML)	0
hsa_circ_001706	hsa-let-7a	acute myeloid leukemia (AML)	0
hsa_circ_000933	hsa-let-7a	acute myeloid leukemia (AML)	0
hsa_circ_001859	hsa-let-7a	acute myeloid leukemia (AML)	0
hsa_circ_001803	hsa-let-7a	acute myeloid leukemia (AML)	0
hsa_circ_000714	hsa-let-7a	acute myeloid leukemia (AML)	0
hsa_circ_001147	hsa-let-7a	acute myeloid leukemia (AML)	0
hsa_circ_000717	hsa-let-7a	acute myeloid leukemia (AML)	0
hsa_circ_000420	hsa-let-7a	acute myeloid leukemia (AML)	0
hsa_circ_001525	hsa-let-7a	acute myeloid leukemia (AML)	0
hsa_circ_000970	hsa-let-7a	acute myeloid leukemia (AML)	0
hsa_circ_000747	hsa-let-7a	acute myeloid leukemia (AML)	0
hsa_circ_001864	hsa-let-7a	acute myeloid leukemia (AML)	0
hsa_circ_000983	hsa-let-7a	acute myeloid leukemia (AML)	0
hsa_circ_001947	hsa-let-7a	acute myeloid leukemia (AML)	0
hsa_circ_001198	hsa-let-7a	acute myeloid leukemia (AML)	0
hsa_circ_001783	hsa-let-7a	acute myeloid leukemia (AML)	0
hsa_circ_000763	hsa-let-7a	acute myeloid leukemia (AML)	0
hsa_circ_000773	hsa-let-7a	acute myeloid leukemia (AML)	0
hsa_circ_000513	hsa-let-7a	acute myeloid leukemia (AML)	0
hsa_circ_002125	hsa-miR-130a	acute myeloid leukemia (AML)	0
hsa_circ_000130	hsa-miR-130a	acute myeloid leukemia (AML)	0
hsa_circ_000612	hsa-miR-181b	acute myeloid leukemia (AML)	0
hsa_circ_000613	hsa-miR-181b	acute myeloid leukemia (AML)	0
hsa_circ_000052	hsa-miR-181b	acute myeloid leukemia (AML)	0
hsa_circ_000019	hsa-miR-181b	acute myeloid leukemia (AML)	0
hsa_circ_001555	hsa-miR-181b	acute myeloid leukemia (AML)	0
hsa_circ_002139	hsa-miR-181b	acute myeloid leukemia (AML)	0
hsa_circ_001620	hsa-miR-181b	acute myeloid leukemia (AML)	0
hsa_circ_001934	hsa-miR-181b	acute myeloid leukemia (AML)	0
hsa_circ_001361	hsa-miR-181b	acute myeloid leukemia (AML)	0
hsa_circ_001785	hsa-miR-181b	acute myeloid leukemia (AML)	0
hsa_circ_001214	hsa-miR-181b	acute myeloid leukemia (AML)	0
hsa_circ_000782	hsa-miR-181b	acute myeloid leukemia (AML)	0
hsa_circ_001010	hsa-miR-181b	acute myeloid leukemia (AML)	0
hsa_circ_000784	hsa-miR-181b	acute myeloid leukemia (AML)	0
hsa_circ_001838	hsa-miR-181b	acute myeloid leukemia (AML)	0
hsa_circ_000786	hsa-miR-181b	acute myeloid leukemia (AML)	0
hsa_circ_000125	hsa-miR-181b	acute myeloid leukemia (AML)	0
hsa_circ_002025	hsa-miR-181b	acute myeloid leukemia (AML)	0
hsa_circ_001032	hsa-miR-181b	acute myeloid leukemia (AML)	0
hsa_circ_001720	hsa-miR-181b	acute myeloid leukemia (AML)	0
hsa_circ_000007	hsa-miR-181b	acute myeloid leukemia (AML)	0
hsa_circ_002027	hsa-miR-181b	acute myeloid leukemia (AML)	0
hsa_circ_002179	hsa-miR-181b	acute myeloid leukemia (AML)	0
hsa_circ_000555	hsa-miR-181b	acute myeloid leukemia (AML)	0
hsa_circ_001053	hsa-miR-181b	acute myeloid leukemia (AML)	0
hsa_circ_000835	hsa-miR-181b	acute myeloid leukemia (AML)	0
hsa_circ_001054	hsa-miR-181b	acute myeloid leukemia (AML)	0
hsa_circ_000171	hsa-miR-181b	acute myeloid leukemia (AML)	0
hsa_circ_000591	hsa-miR-181b	acute myeloid leukemia (AML)	0
hsa_circ_001252	hsa-miR-181b	acute myeloid leukemia (AML)	0
hsa_circ_001066	hsa-miR-181b	acute myeloid leukemia (AML)	0
hsa_circ_000606	hsa-miR-181b	acute myeloid leukemia (AML)	0
hsa_circ_001849	hsa-miR-181b	acute myeloid leukemia (AML)	0
hsa_circ_001682	hsa-miR-181b	acute myeloid leukemia (AML)	0
hsa_circ_000609	hsa-miR-181b	acute myeloid leukemia (AML)	0
hsa_circ_001262	hsa-miR-181b	acute myeloid leukemia (AML)	0
hsa_circ_000866	hsa-miR-181b	acute myeloid leukemia (AML)	0
hsa_circ_001757	hsa-miR-181b	acute myeloid leukemia (AML)	0
hsa_circ_000876	hsa-miR-181b	acute myeloid leukemia (AML)	0
hsa_circ_002147	hsa-miR-181b	acute myeloid leukemia (AML)	0
hsa_circ_000637	hsa-miR-181b	acute myeloid leukemia (AML)	0
hsa_circ_001398	hsa-miR-181b	acute myeloid leukemia (AML)	0
hsa_circ_001101	hsa-miR-181b	acute myeloid leukemia (AML)	0
hsa_circ_001102	hsa-miR-181b	acute myeloid leukemia (AML)	0
hsa_circ_001634	hsa-miR-181b	acute myeloid leukemia (AML)	0
hsa_circ_002146	hsa-miR-181b	acute myeloid leukemia (AML)	0
hsa_circ_000026*	hsa-miR-181b	acute myeloid leukemia (AML)	0
hsa_circ_001825	hsa-miR-181b	acute myeloid leukemia (AML)	0
hsa_circ_000910	hsa-miR-181b	acute myeloid leukemia (AML)	0
hsa_circ_001114	hsa-miR-181b	acute myeloid leukemia (AML)	0
hsa_circ_000916	hsa-miR-181b	acute myeloid leukemia (AML)	0
hsa_circ_001737	hsa-miR-181b	acute myeloid leukemia (AML)	0
hsa_circ_000919	hsa-miR-181b	acute myeloid leukemia (AML)	0
hsa_circ_001641	hsa-miR-181b	acute myeloid leukemia (AML)	0
hsa_circ_002132	hsa-miR-181b	acute myeloid leukemia (AML)	0
hsa_circ_002175	hsa-miR-181b	acute myeloid leukemia (AML)	0
hsa_circ_001142	hsa-miR-181b	acute myeloid leukemia (AML)	0
hsa_circ_001297	hsa-miR-181b	acute myeloid leukemia (AML)	0
hsa_circ_001944	hsa-miR-181b	acute myeloid leukemia (AML)	0
hsa_circ_001859	hsa-miR-181b	acute myeloid leukemia (AML)	0
hsa_circ_000029	hsa-miR-181b	acute myeloid leukemia (AML)	0
hsa_circ_000935	hsa-miR-181b	acute myeloid leukemia (AML)	0
hsa_circ_001829	hsa-miR-181b	acute myeloid leukemia (AML)	0
hsa_circ_001644	hsa-miR-181b	acute myeloid leukemia (AML)	0
hsa_circ_001704	hsa-miR-181b	acute myeloid leukemia (AML)	0
hsa_circ_000385	hsa-miR-181b	acute myeloid leukemia (AML)	0
hsa_circ_001862	hsa-miR-181b	acute myeloid leukemia (AML)	0
hsa_circ_001305	hsa-miR-181b	acute myeloid leukemia (AML)	0
hsa_circ_001770	hsa-miR-181b	acute myeloid leukemia (AML)	0
hsa_circ_001988	hsa-miR-181b	acute myeloid leukemia (AML)	0
hsa_circ_002067	hsa-miR-181b	acute myeloid leukemia (AML)	0
hsa_circ_001168	hsa-miR-181b	acute myeloid leukemia (AML)	0
hsa_circ_001180	hsa-miR-181b	acute myeloid leukemia (AML)	0
hsa_circ_001601	hsa-miR-181b	acute myeloid leukemia (AML)	0
hsa_circ_001175	hsa-miR-181b	acute myeloid leukemia (AML)	0
hsa_circ_001947	hsa-miR-181b	acute myeloid leukemia (AML)	0
hsa_circ_001543	hsa-miR-181b	acute myeloid leukemia (AML)	0
hsa_circ_001193	hsa-miR-181b	acute myeloid leukemia (AML)	0
hsa_circ_001612	hsa-miR-181b	acute myeloid leukemia (AML)	0
hsa_circ_001783	hsa-miR-181b	acute myeloid leukemia (AML)	0
hsa_circ_002005	hsa-miR-181b	acute myeloid leukemia (AML)	0
hsa_circ_001204	hsa-miR-181b	acute myeloid leukemia (AML)	0
hsa_circ_000761	hsa-miR-181b	acute myeloid leukemia (AML)	0
hsa_circ_001004	hsa-miR-181b	acute myeloid leukemia (AML)	0
hsa_circ_001615	hsa-miR-181b	acute myeloid leukemia (AML)	0
hsa_circ_002116	hsa-miR-181b	acute myeloid leukemia (AML)	0
hsa_circ_001210	hsa-miR-181b	acute myeloid leukemia (AML)	0
hsa_circ_001211	hsa-miR-181b	acute myeloid leukemia (AML)	0
hsa_circ_002136	hsa-let-7b	acute myeloid leukemia (AML)	0
hsa_circ_001621	hsa-let-7b	acute myeloid leukemia (AML)	0
hsa_circ_000541	hsa-let-7b	acute myeloid leukemia (AML)	0
hsa_circ_000040	hsa-let-7b	acute myeloid leukemia (AML)	0
hsa_circ_000570	hsa-let-7b	acute myeloid leukemia (AML)	0
hsa_circ_000044	hsa-let-7b	acute myeloid leukemia (AML)	0
hsa_circ_001483	hsa-let-7b	acute myeloid leukemia (AML)	0
hsa_circ_001013	hsa-let-7b	acute myeloid leukemia (AML)	0
hsa_circ_001839	hsa-let-7b	acute myeloid leukemia (AML)	0
hsa_circ_002024	hsa-let-7b	acute myeloid leukemia (AML)	0
hsa_circ_000019	hsa-let-7b	acute myeloid leukemia (AML)	0
hsa_circ_001555	hsa-let-7b	acute myeloid leukemia (AML)	0
hsa_circ_001460	hsa-let-7b	acute myeloid leukemia (AML)	0
hsa_circ_001903	hsa-let-7b	acute myeloid leukemia (AML)	0
hsa_circ_000079	hsa-let-7b	acute myeloid leukemia (AML)	0
hsa_circ_001625	hsa-let-7b	acute myeloid leukemia (AML)	0
hsa_circ_000791	hsa-let-7b	acute myeloid leukemia (AML)	0
hsa_circ_000546	hsa-let-7b	acute myeloid leukemia (AML)	0
hsa_circ_000816	hsa-let-7b	acute myeloid leukemia (AML)	0
hsa_circ_001371	hsa-let-7b	acute myeloid leukemia (AML)	0
hsa_circ_000826	hsa-let-7b	acute myeloid leukemia (AML)	0
hsa_circ_000808	hsa-let-7b	acute myeloid leukemia (AML)	0
hsa_circ_002167	hsa-let-7b	acute myeloid leukemia (AML)	0
hsa_circ_001053	hsa-let-7b	acute myeloid leukemia (AML)	0
hsa_circ_000828	hsa-let-7b	acute myeloid leukemia (AML)	0
hsa_circ_001248	hsa-let-7b	acute myeloid leukemia (AML)	0
hsa_circ_001250	hsa-let-7b	acute myeloid leukemia (AML)	0
hsa_circ_001756	hsa-let-7b	acute myeloid leukemia (AML)	0
hsa_circ_000601	hsa-let-7b	acute myeloid leukemia (AML)	0
hsa_circ_001482	hsa-let-7b	acute myeloid leukemia (AML)	0
hsa_circ_001071	hsa-let-7b	acute myeloid leukemia (AML)	0
hsa_circ_001569	hsa-let-7b	acute myeloid leukemia (AML)	0
hsa_circ_002176	hsa-let-7b	acute myeloid leukemia (AML)	0
hsa_circ_001388	hsa-let-7b	acute myeloid leukemia (AML)	0
[truncated: 35,516 more rows]
