# Supplementary material for: Circular RNA hsa_circ_001783 regulates breast cancer progression via sponging miR-200c-3p
Source: Cell Death Dis. 2019 Jan 22;10(2):55. doi: 10.1038/s41419-018-1287-1 (PMC6343010; doi:10.1038/s41419-018-1287-1)
Supplement: Supplementary file 4 — supplementary table 2 [file 41419_2018_1287_MOESM4_ESM.xls]

## Sheet: output.breast.csv
circRNA	miRNA	Disease	proliferation_differentiation	migration_.invasion_metastasis	self-renewal_apoptosis	EMT	chemoresistance	score of miRNA	score
hsa_circ_001783	hsa-let-7i	breast cancer	1	1	1	1	0	4	25
hsa_circ_001783	hsa-let-7d	breast cancer	1	1	1	1	0	4
hsa_circ_001783	hsa-miR-373	breast cancer	0	0	0	0	0	0
hsa_circ_001783	hsa-miR-200c	breast cancer	1	1	1	1	0	4
hsa_circ_001783	hsa-miR-182	breast cancer	0	0	0	0	0	0
hsa_circ_001783	hsa-let-7f	breast cancer	1	1	1	1	0	4
hsa_circ_001783	hsa-let-7a	breast cancer	1	1	1	1	0	4
hsa_circ_001783	hsa-miR-29b	breast cancer	1	0	0	0	0	1
hsa_circ_001783	hsa-miR-181b	breast cancer	1	0	0	1	0	2
hsa_circ_001783	hsa-miR-181d	breast cancer	1	0	0	1	0	2
hsa_circ_001783	hsa-miR-98	breast cancer	0	0	0	0	0	0
hsa_circ_001947	hsa-let-7i	breast cancer	1	1	1	1	0	4	24
hsa_circ_001947	hsa-let-7d	breast cancer	1	1	1	1	0	4
hsa_circ_001947	hsa-miR-200c	breast cancer	1	1	1	1	0	4
hsa_circ_001947	hsa-miR-206	breast cancer	0	0	0	0	0	0
hsa_circ_001947	hsa-miR-193b	breast cancer	0	0	0	0	0	0
hsa_circ_001947	hsa-miR-222	breast cancer	0	0	0	0	0	0
hsa_circ_001947	hsa-let-7f	breast cancer	1	1	1	1	0	4
hsa_circ_001947	hsa-let-7a	breast cancer	1	1	1	1	0	4
hsa_circ_001947	hsa-miR-181b	breast cancer	1	0	0	1	0	2
hsa_circ_001947	hsa-miR-181d	breast cancer	1	0	0	1	0	2
hsa_circ_001947	hsa-miR-20a	breast cancer	0	0	0	0	0	0
hsa_circ_001947	hsa-miR-98	breast cancer	0	0	0	0	0	0
hsa_circ_001851	hsa-let-7i	breast cancer	1	1	1	1	0	4	21
hsa_circ_001851	hsa-let-7d	breast cancer	1	1	1	1	0	4
hsa_circ_001851	hsa-miR-152	breast cancer	0	0	0	0	0	0
hsa_circ_001851	hsa-miR-373	breast cancer	0	0	0	0	0	0
hsa_circ_001851	hsa-miR-200c	breast cancer	1	1	1	1	0	4
hsa_circ_001851	hsa-miR-206	breast cancer	0	0	0	0	0	0
hsa_circ_001851	hsa-miR-193b	breast cancer	0	0	0	0	0	0
hsa_circ_001851	hsa-miR-195	breast cancer	0	0	0	0	0	0
hsa_circ_001851	hsa-miR-497	breast cancer	0	0	0	0	0	0
hsa_circ_001851	hsa-let-7f	breast cancer	1	1	1	1	0	4
hsa_circ_001851	hsa-let-7a	breast cancer	1	1	1	1	0	4
hsa_circ_001851	hsa-miR-29b	breast cancer	1	0	0	0	0	1
hsa_circ_001851	hsa-miR-98	breast cancer	0	0	0	0	0	0
hsa_circ_001859	hsa-let-7i	breast cancer	1	1	1	1	0	4	21
hsa_circ_001859	hsa-let-7d	breast cancer	1	1	1	1	0	4
hsa_circ_001859	hsa-miR-193b	breast cancer	0	0	0	0	0	0
hsa_circ_001859	hsa-miR-195	breast cancer	0	0	0	0	0	0
hsa_circ_001859	hsa-miR-182	breast cancer	0	0	0	0	0	0
hsa_circ_001859	hsa-miR-497	breast cancer	0	0	0	0	0	0
hsa_circ_001859	hsa-let-7f	breast cancer	1	1	1	1	0	4
hsa_circ_001859	hsa-let-7a	breast cancer	1	1	1	1	0	4
hsa_circ_001859	hsa-miR-29b	breast cancer	1	0	0	0	0	1
hsa_circ_001859	hsa-miR-181b	breast cancer	1	0	0	1	0	2
hsa_circ_001859	hsa-miR-181d	breast cancer	1	0	0	1	0	2
hsa_circ_001859	hsa-miR-98	breast cancer	0	0	0	0	0	0
hsa_circ_000001	hsa-miR-193b	breast cancer	0	0	0	0	0	0
hsa_circ_000002	hsa-miR-29b	breast cancer	1	0	0	0	0	1
hsa_circ_000007	hsa-miR-181b	breast cancer	1	0	0	1	0	2
hsa_circ_000007	hsa-miR-181d	breast cancer	1	0	0	1	0	2
hsa_circ_000009	hsa-miR-206	breast cancer	0	0	0	0	0	0
hsa_circ_000009	hsa-miR-182	breast cancer	0	0	0	0	0	0
hsa_circ_000011	hsa-miR-29b	breast cancer	1	0	0	0	0	1
hsa_circ_000012	hsa-miR-152	breast cancer	0	0	0	0	0	0
hsa_circ_000012	hsa-miR-373	breast cancer	0	0	0	0	0	0
hsa_circ_000013	hsa-miR-206	breast cancer	0	0	0	0	0	0
hsa_circ_000016	hsa-miR-152	breast cancer	0	0	0	0	0	0
hsa_circ_000016	hsa-miR-193b	breast cancer	0	0	0	0	0	0
hsa_circ_000016	hsa-miR-222	breast cancer	0	0	0	0	0	0
hsa_circ_000016	hsa-miR-29b	breast cancer	1	0	0	0	0	1
hsa_circ_000017	hsa-miR-20a	breast cancer	0	0	0	0	0	0
hsa_circ_000019	hsa-let-7i	breast cancer	1	1	1	1	0	4
hsa_circ_000019	hsa-let-7d	breast cancer	1	1	1	1	0	4
hsa_circ_000019	hsa-let-7f	breast cancer	1	1	1	1	0	4
hsa_circ_000019	hsa-let-7a	breast cancer	1	1	1	1	0	4
hsa_circ_000019	hsa-miR-181b	breast cancer	1	0	0	1	0	2
hsa_circ_000019	hsa-miR-181d	breast cancer	1	0	0	1	0	2
hsa_circ_000019	hsa-miR-98	breast cancer	0	0	0	0	0	0
hsa_circ_000020	hsa-miR-373	breast cancer	0	0	0	0	0	0
hsa_circ_000020	hsa-miR-20a	breast cancer	0	0	0	0	0	0
hsa_circ_000023	hsa-miR-206	breast cancer	0	0	0	0	0	0
hsa_circ_000025*	hsa-miR-152	breast cancer	0	0	0	0	0	0
hsa_circ_000025*	hsa-miR-195	breast cancer	0	0	0	0	0	0
hsa_circ_000025*	hsa-miR-497	breast cancer	0	0	0	0	0	0
hsa_circ_000026*	hsa-miR-182	breast cancer	0	0	0	0	0	0
hsa_circ_000026*	hsa-miR-181b	breast cancer	1	0	0	1	0	2
hsa_circ_000026*	hsa-miR-181d	breast cancer	1	0	0	1	0	2
hsa_circ_000026*	hsa-miR-20a	breast cancer	0	0	0	0	0	0
hsa_circ_000029	hsa-miR-152	breast cancer	0	0	0	0	0	0
hsa_circ_000029	hsa-miR-195	breast cancer	0	0	0	0	0	0
hsa_circ_000029	hsa-miR-182	breast cancer	0	0	0	0	0	0
hsa_circ_000029	hsa-miR-497	breast cancer	0	0	0	0	0	0
hsa_circ_000029	hsa-miR-181b	breast cancer	1	0	0	1	0	2
hsa_circ_000029	hsa-miR-181d	breast cancer	1	0	0	1	0	2
hsa_circ_000040	hsa-let-7i	breast cancer	1	1	1	1	0	4
hsa_circ_000040	hsa-let-7d	breast cancer	1	1	1	1	0	4
hsa_circ_000040	hsa-let-7f	breast cancer	1	1	1	1	0	4
hsa_circ_000040	hsa-let-7a	breast cancer	1	1	1	1	0	4
hsa_circ_000040	hsa-miR-98	breast cancer	0	0	0	0	0	0
hsa_circ_000044	hsa-miR-98	breast cancer	0	0	0	0	0	0
hsa_circ_000052	hsa-miR-181b	breast cancer	1	0	0	1	0	2
hsa_circ_000052	hsa-miR-181d	breast cancer	1	0	0	1	0	2
hsa_circ_000079	hsa-let-7i	breast cancer	1	1	1	1	0	4
hsa_circ_000079	hsa-let-7d	breast cancer	1	1	1	1	0	4
hsa_circ_000079	hsa-let-7f	breast cancer	1	1	1	1	0	4
hsa_circ_000079	hsa-let-7a	breast cancer	1	1	1	1	0	4
hsa_circ_000079	hsa-miR-98	breast cancer	0	0	0	0	0	0
hsa_circ_000094	hsa-miR-373	breast cancer	0	0	0	0	0	0
hsa_circ_000094	hsa-miR-193b	breast cancer	0	0	0	0	0	0
hsa_circ_000094	hsa-miR-195	breast cancer	0	0	0	0	0	0
hsa_circ_000094	hsa-miR-497	breast cancer	0	0	0	0	0	0
hsa_circ_000105	hsa-miR-193b	breast cancer	0	0	0	0	0	0
hsa_circ_000112	hsa-miR-206	breast cancer	0	0	0	0	0	0
hsa_circ_000116	hsa-miR-193b	breast cancer	0	0	0	0	0	0
hsa_circ_000125	hsa-miR-29b	breast cancer	1	0	0	0	0	1
hsa_circ_000125	hsa-miR-181b	breast cancer	1	0	0	1	0	2
hsa_circ_000125	hsa-miR-181d	breast cancer	1	0	0	1	0	2
hsa_circ_000131	hsa-miR-195	breast cancer	0	0	0	0	0	0
hsa_circ_000131	hsa-miR-497	breast cancer	0	0	0	0	0	0
hsa_circ_000155	hsa-miR-29b	breast cancer	1	0	0	0	0	1
hsa_circ_000158	hsa-miR-20a	breast cancer	0	0	0	0	0	0
hsa_circ_000161	hsa-miR-195	breast cancer	0	0	0	0	0	0
hsa_circ_000161	hsa-miR-497	breast cancer	0	0	0	0	0	0
hsa_circ_000171	hsa-miR-181b	breast cancer	1	0	0	1	0	2
hsa_circ_000171	hsa-miR-181d	breast cancer	1	0	0	1	0	2
hsa_circ_000178	hsa-miR-373	breast cancer	0	0	0	0	0	0
hsa_circ_000178	hsa-miR-193b	breast cancer	0	0	0	0	0	0
hsa_circ_000179	hsa-miR-195	breast cancer	0	0	0	0	0	0
hsa_circ_000179	hsa-miR-497	breast cancer	0	0	0	0	0	0
hsa_circ_000179	hsa-miR-29b	breast cancer	1	0	0	0	0	1
hsa_circ_000179	hsa-miR-20a	breast cancer	0	0	0	0	0	0
hsa_circ_000181	hsa-miR-195	breast cancer	0	0	0	0	0	0
hsa_circ_000181	hsa-miR-497	breast cancer	0	0	0	0	0	0
hsa_circ_000182	hsa-miR-152	breast cancer	0	0	0	0	0	0
hsa_circ_000182	hsa-miR-20a	breast cancer	0	0	0	0	0	0
hsa_circ_000193	hsa-miR-193b	breast cancer	0	0	0	0	0	0
hsa_circ_000193	hsa-miR-195	breast cancer	0	0	0	0	0	0
hsa_circ_000193	hsa-miR-497	breast cancer	0	0	0	0	0	0
hsa_circ_000193	hsa-miR-222	breast cancer	0	0	0	0	0	0
hsa_circ_000212	hsa-miR-222	breast cancer	0	0	0	0	0	0
hsa_circ_000224	hsa-miR-18a	breast cancer	0	0	0	0	0	0
hsa_circ_000233	hsa-miR-373	breast cancer	0	0	0	0	0	0
hsa_circ_000240	hsa-miR-196a	breast cancer	0	0	0	0	0	0
hsa_circ_000249	hsa-miR-193b	breast cancer	0	0	0	0	0	0
hsa_circ_000254	hsa-miR-29b	breast cancer	1	0	0	0	0	1
hsa_circ_000262	hsa-miR-152	breast cancer	0	0	0	0	0	0
hsa_circ_000262	hsa-miR-195	breast cancer	0	0	0	0	0	0
hsa_circ_000262	hsa-miR-497	breast cancer	0	0	0	0	0	0
hsa_circ_000267	hsa-miR-204	breast cancer	0	0	0	0	0	0
hsa_circ_000281	hsa-let-7i	breast cancer	1	1	1	1	0	4
hsa_circ_000281	hsa-let-7d	breast cancer	1	1	1	1	0	4
hsa_circ_000281	hsa-let-7f	breast cancer	1	1	1	1	0	4
hsa_circ_000281	hsa-let-7a	breast cancer	1	1	1	1	0	4
hsa_circ_000281	hsa-miR-98	breast cancer	0	0	0	0	0	0
hsa_circ_000284	hsa-miR-29b	breast cancer	1	0	0	0	0	1
hsa_circ_000293	hsa-miR-222	breast cancer	0	0	0	0	0	0
hsa_circ_000312	hsa-miR-195	breast cancer	0	0	0	0	0	0
hsa_circ_000312	hsa-miR-497	breast cancer	0	0	0	0	0	0
hsa_circ_000312	hsa-miR-29b	breast cancer	1	0	0	0	0	1
hsa_circ_000321	hsa-miR-193b	breast cancer	0	0	0	0	0	0
hsa_circ_000325	hsa-miR-195	breast cancer	0	0	0	0	0	0
hsa_circ_000325	hsa-miR-497	breast cancer	0	0	0	0	0	0
hsa_circ_000326	hsa-miR-206	breast cancer	0	0	0	0	0	0
hsa_circ_000358	hsa-miR-195	breast cancer	0	0	0	0	0	0
hsa_circ_000358	hsa-miR-497	breast cancer	0	0	0	0	0	0
hsa_circ_000385	hsa-miR-181b	breast cancer	1	0	0	1	0	2
hsa_circ_000385	hsa-miR-181d	breast cancer	1	0	0	1	0	2
hsa_circ_000390	hsa-miR-182	breast cancer	0	0	0	0	0	0
hsa_circ_000408	hsa-miR-200c	breast cancer	1	1	1	1	0	4
hsa_circ_000418	hsa-miR-20a	breast cancer	0	0	0	0	0	0
hsa_circ_000420	hsa-let-7i	breast cancer	1	1	1	1	0	4
hsa_circ_000420	hsa-let-7d	breast cancer	1	1	1	1	0	4
hsa_circ_000420	hsa-miR-206	breast cancer	0	0	0	0	0	0
hsa_circ_000420	hsa-miR-182	breast cancer	0	0	0	0	0	0
hsa_circ_000420	hsa-let-7f	breast cancer	1	1	1	1	0	4
hsa_circ_000420	hsa-let-7a	breast cancer	1	1	1	1	0	4
hsa_circ_000420	hsa-miR-98	breast cancer	0	0	0	0	0	0
hsa_circ_000423	hsa-miR-182	breast cancer	0	0	0	0	0	0
hsa_circ_000436	hsa-miR-193b	breast cancer	0	0	0	0	0	0
hsa_circ_000436	hsa-miR-182	breast cancer	0	0	0	0	0	0
hsa_circ_000444	hsa-miR-152	breast cancer	0	0	0	0	0	0
hsa_circ_000444	hsa-miR-193b	breast cancer	0	0	0	0	0	0
hsa_circ_000444	hsa-miR-20a	breast cancer	0	0	0	0	0	0
hsa_circ_000460	hsa-miR-29b	breast cancer	1	0	0	0	0	1
hsa_circ_000489	hsa-miR-200c	breast cancer	1	1	1	1	0	4
hsa_circ_000513	hsa-let-7i	breast cancer	1	1	1	1	0	4
hsa_circ_000513	hsa-let-7d	breast cancer	1	1	1	1	0	4
hsa_circ_000513	hsa-let-7f	breast cancer	1	1	1	1	0	4
hsa_circ_000513	hsa-let-7a	breast cancer	1	1	1	1	0	4
hsa_circ_000513	hsa-miR-98	breast cancer	0	0	0	0	0	0
hsa_circ_000520	hsa-miR-195	breast cancer	0	0	0	0	0	0
hsa_circ_000520	hsa-miR-497	breast cancer	0	0	0	0	0	0
hsa_circ_000523	hsa-miR-195	breast cancer	0	0	0	0	0	0
hsa_circ_000523	hsa-miR-497	breast cancer	0	0	0	0	0	0
hsa_circ_000525	hsa-miR-195	breast cancer	0	0	0	0	0	0
hsa_circ_000525	hsa-miR-497	breast cancer	0	0	0	0	0	0
hsa_circ_000527	hsa-miR-373	breast cancer	0	0	0	0	0	0
hsa_circ_000531	hsa-miR-373	breast cancer	0	0	0	0	0	0
hsa_circ_000535	hsa-miR-373	breast cancer	0	0	0	0	0	0
hsa_circ_000535	hsa-miR-206	breast cancer	0	0	0	0	0	0
hsa_circ_000535	hsa-miR-195	breast cancer	0	0	0	0	0	0
hsa_circ_000535	hsa-miR-182	breast cancer	0	0	0	0	0	0
hsa_circ_000535	hsa-miR-497	breast cancer	0	0	0	0	0	0
hsa_circ_000535	hsa-miR-29b	breast cancer	1	0	0	0	0	1
hsa_circ_000536	hsa-miR-182	breast cancer	0	0	0	0	0	0
hsa_circ_000537	hsa-miR-29b	breast cancer	1	0	0	0	0	1
hsa_circ_000541	hsa-let-7i	breast cancer	1	1	1	1	0	4
hsa_circ_000541	hsa-let-7d	breast cancer	1	1	1	1	0	4
hsa_circ_000541	hsa-miR-373	breast cancer	0	0	0	0	0	0
hsa_circ_000541	hsa-let-7f	breast cancer	1	1	1	1	0	4
hsa_circ_000541	hsa-let-7a	breast cancer	1	1	1	1	0	4
hsa_circ_000541	hsa-miR-29b	breast cancer	1	0	0	0	0	1
hsa_circ_000541	hsa-miR-98	breast cancer	0	0	0	0	0	0
hsa_circ_000545	hsa-miR-182	breast cancer	0	0	0	0	0	0
hsa_circ_000546	hsa-let-7i	breast cancer	1	1	1	1	0	4
hsa_circ_000546	hsa-let-7d	breast cancer	1	1	1	1	0	4
hsa_circ_000546	hsa-let-7f	breast cancer	1	1	1	1	0	4
hsa_circ_000546	hsa-let-7a	breast cancer	1	1	1	1	0	4
hsa_circ_000546	hsa-miR-29b	breast cancer	1	0	0	0	0	1
hsa_circ_000546	hsa-miR-98	breast cancer	0	0	0	0	0	0
hsa_circ_000554	hsa-miR-182	breast cancer	0	0	0	0	0	0
hsa_circ_000555	hsa-miR-181b	breast cancer	1	0	0	1	0	2
hsa_circ_000555	hsa-miR-181d	breast cancer	1	0	0	1	0	2
hsa_circ_000566	hsa-miR-200c	breast cancer	1	1	1	1	0	4
hsa_circ_000566	hsa-miR-193b	breast cancer	0	0	0	0	0	0
hsa_circ_000569	hsa-miR-222	breast cancer	0	0	0	0	0	0
hsa_circ_000570	hsa-let-7i	breast cancer	1	1	1	1	0	4
hsa_circ_000570	hsa-let-7d	breast cancer	1	1	1	1	0	4
hsa_circ_000570	hsa-let-7f	breast cancer	1	1	1	1	0	4
hsa_circ_000570	hsa-let-7a	breast cancer	1	1	1	1	0	4
hsa_circ_000570	hsa-miR-98	breast cancer	0	0	0	0	0	0
hsa_circ_000576	hsa-miR-206	breast cancer	0	0	0	0	0	0
hsa_circ_000576	hsa-miR-20a	breast cancer	0	0	0	0	0	0
hsa_circ_000577	hsa-miR-373	breast cancer	0	0	0	0	0	0
hsa_circ_000586	hsa-miR-373	breast cancer	0	0	0	0	0	0
hsa_circ_000586	hsa-miR-20a	breast cancer	0	0	0	0	0	0
hsa_circ_000587	hsa-miR-182	breast cancer	0	0	0	0	0	0
hsa_circ_000587	hsa-miR-29b	breast cancer	1	0	0	0	0	1
hsa_circ_000591	hsa-miR-181b	breast cancer	1	0	0	1	0	2
hsa_circ_000591	hsa-miR-181d	breast cancer	1	0	0	1	0	2
hsa_circ_000594	hsa-miR-200c	breast cancer	1	1	1	1	0	4
hsa_circ_000594	hsa-miR-193b	breast cancer	0	0	0	0	0	0
hsa_circ_000594	hsa-miR-182	breast cancer	0	0	0	0	0	0
hsa_circ_000594	hsa-miR-29b	breast cancer	1	0	0	0	0	1
hsa_circ_000595	hsa-miR-200c	breast cancer	1	1	1	1	0	4
hsa_circ_000595	hsa-miR-193b	breast cancer	0	0	0	0	0	0
hsa_circ_000595	hsa-miR-29b	breast cancer	1	0	0	0	0	1
hsa_circ_000597	hsa-miR-182	breast cancer	0	0	0	0	0	0
hsa_circ_000601	hsa-let-7i	breast cancer	1	1	1	1	0	4
hsa_circ_000601	hsa-let-7d	breast cancer	1	1	1	1	0	4
hsa_circ_000601	hsa-miR-182	breast cancer	0	0	0	0	0	0
hsa_circ_000601	hsa-let-7f	breast cancer	1	1	1	1	0	4
hsa_circ_000601	hsa-let-7a	breast cancer	1	1	1	1	0	4
hsa_circ_000601	hsa-miR-98	breast cancer	0	0	0	0	0	0
hsa_circ_000603	hsa-miR-182	breast cancer	0	0	0	0	0	0
hsa_circ_000605	hsa-miR-20a	breast cancer	0	0	0	0	0	0
hsa_circ_000606	hsa-miR-181b	breast cancer	1	0	0	1	0	2
hsa_circ_000606	hsa-miR-181d	breast cancer	1	0	0	1	0	2
hsa_circ_000609	hsa-miR-195	breast cancer	0	0	0	0	0	0
hsa_circ_000609	hsa-miR-497	breast cancer	0	0	0	0	0	0
hsa_circ_000609	hsa-miR-181b	breast cancer	1	0	0	1	0	2
hsa_circ_000609	hsa-miR-181d	breast cancer	1	0	0	1	0	2
hsa_circ_000611	hsa-miR-373	breast cancer	0	0	0	0	0	0
hsa_circ_000611	hsa-miR-182	breast cancer	0	0	0	0	0	0
hsa_circ_000612	hsa-miR-195	breast cancer	0	0	0	0	0	0
hsa_circ_000612	hsa-miR-182	breast cancer	0	0	0	0	0	0
hsa_circ_000612	hsa-miR-497	breast cancer	0	0	0	0	0	0
hsa_circ_000612	hsa-miR-181b	breast cancer	1	0	0	1	0	2
hsa_circ_000612	hsa-miR-181d	breast cancer	1	0	0	1	0	2
hsa_circ_000613	hsa-miR-195	breast cancer	0	0	0	0	0	0
hsa_circ_000613	hsa-miR-182	breast cancer	0	0	0	0	0	0
hsa_circ_000613	hsa-miR-497	breast cancer	0	0	0	0	0	0
hsa_circ_000613	hsa-miR-181b	breast cancer	1	0	0	1	0	2
hsa_circ_000613	hsa-miR-181d	breast cancer	1	0	0	1	0	2
hsa_circ_000615	hsa-miR-29b	breast cancer	1	0	0	0	0	1
hsa_circ_000622	hsa-miR-182	breast cancer	0	0	0	0	0	0
hsa_circ_000625	hsa-miR-29b	breast cancer	1	0	0	0	0	1
hsa_circ_000633	hsa-miR-206	breast cancer	0	0	0	0	0	0
hsa_circ_000635	hsa-miR-195	breast cancer	0	0	0	0	0	0
hsa_circ_000635	hsa-miR-497	breast cancer	0	0	0	0	0	0
hsa_circ_000637	hsa-miR-181b	breast cancer	1	0	0	1	0	2
hsa_circ_000637	hsa-miR-181d	breast cancer	1	0	0	1	0	2
hsa_circ_000640	hsa-miR-373	breast cancer	0	0	0	0	0	0
hsa_circ_000640	hsa-miR-206	breast cancer	0	0	0	0	0	0
hsa_circ_000645	hsa-miR-221	breast cancer	0	0	0	0	0	0
hsa_circ_000645	hsa-miR-222	breast cancer	0	0	0	0	0	0
hsa_circ_000648	hsa-miR-195	breast cancer	0	0	0	0	0	0
hsa_circ_000648	hsa-miR-497	breast cancer	0	0	0	0	0	0
hsa_circ_000655	hsa-miR-152	breast cancer	0	0	0	0	0	0
hsa_circ_000655	hsa-miR-195	breast cancer	0	0	0	0	0	0
hsa_circ_000655	hsa-miR-497	breast cancer	0	0	0	0	0	0
hsa_circ_000657	hsa-miR-200c	breast cancer	1	1	1	1	0	4
hsa_circ_000657	hsa-miR-195	breast cancer	0	0	0	0	0	0
hsa_circ_000657	hsa-miR-182	breast cancer	0	0	0	0	0	0
hsa_circ_000657	hsa-miR-497	breast cancer	0	0	0	0	0	0
hsa_circ_000657	hsa-miR-20a	breast cancer	0	0	0	0	0	0
hsa_circ_000665	hsa-miR-182	breast cancer	0	0	0	0	0	0
hsa_circ_000666	hsa-miR-182	breast cancer	0	0	0	0	0	0
hsa_circ_000673	hsa-miR-195	breast cancer	0	0	0	0	0	0
hsa_circ_000673	hsa-miR-497	breast cancer	0	0	0	0	0	0
hsa_circ_000688	hsa-miR-373	breast cancer	0	0	0	0	0	0
hsa_circ_000696	hsa-miR-200c	breast cancer	1	1	1	1	0	4
hsa_circ_000697	hsa-miR-373	breast cancer	0	0	0	0	0	0
hsa_circ_000697	hsa-miR-206	breast cancer	0	0	0	0	0	0
hsa_circ_000697	hsa-miR-195	breast cancer	0	0	0	0	0	0
hsa_circ_000697	hsa-miR-497	breast cancer	0	0	0	0	0	0
hsa_circ_000697	hsa-miR-20a	breast cancer	0	0	0	0	0	0
hsa_circ_000712	hsa-miR-373	breast cancer	0	0	0	0	0	0
hsa_circ_000712	hsa-miR-20a	breast cancer	0	0	0	0	0	0
hsa_circ_000714	hsa-let-7i	breast cancer	1	1	1	1	0	4
hsa_circ_000714	hsa-let-7d	breast cancer	1	1	1	1	0	4
hsa_circ_000714	hsa-let-7f	breast cancer	1	1	1	1	0	4
hsa_circ_000714	hsa-let-7a	breast cancer	1	1	1	1	0	4
hsa_circ_000714	hsa-miR-98	breast cancer	0	0	0	0	0	0
hsa_circ_000715	hsa-miR-200c	breast cancer	1	1	1	1	0	4
hsa_circ_000715	hsa-miR-193b	breast cancer	0	0	0	0	0	0
hsa_circ_000717	hsa-let-7i	breast cancer	1	1	1	1	0	4
hsa_circ_000717	hsa-let-7d	breast cancer	1	1	1	1	0	4
hsa_circ_000717	hsa-miR-206	breast cancer	0	0	0	0	0	0
hsa_circ_000717	hsa-let-7f	breast cancer	1	1	1	1	0	4
hsa_circ_000717	hsa-let-7a	breast cancer	1	1	1	1	0	4
hsa_circ_000717	hsa-miR-98	breast cancer	0	0	0	0	0	0
hsa_circ_000722	hsa-miR-373	breast cancer	0	0	0	0	0	0
hsa_circ_000722	hsa-miR-200c	breast cancer	1	1	1	1	0	4
hsa_circ_000722	hsa-miR-195	breast cancer	0	0	0	0	0	0
hsa_circ_000722	hsa-miR-182	breast cancer	0	0	0	0	0	0
hsa_circ_000722	hsa-miR-497	breast cancer	0	0	0	0	0	0
hsa_circ_000726	hsa-miR-200c	breast cancer	1	1	1	1	0	4
hsa_circ_000726	hsa-miR-29b	breast cancer	1	0	0	0	0	1
hsa_circ_000727	hsa-miR-195	breast cancer	0	0	0	0	0	0
hsa_circ_000727	hsa-miR-497	breast cancer	0	0	0	0	0	0
hsa_circ_000727	hsa-miR-29b	breast cancer	1	0	0	0	0	1
hsa_circ_000734	hsa-miR-182	breast cancer	0	0	0	0	0	0
hsa_circ_000737	hsa-miR-182	breast cancer	0	0	0	0	0	0
hsa_circ_000744	hsa-miR-195	breast cancer	0	0	0	0	0	0
hsa_circ_000744	hsa-miR-497	breast cancer	0	0	0	0	0	0
hsa_circ_000744	hsa-miR-20a	breast cancer	0	0	0	0	0	0
hsa_circ_000745	hsa-miR-29b	breast cancer	1	0	0	0	0	1
hsa_circ_000747	hsa-let-7i	breast cancer	1	1	1	1	0	4
hsa_circ_000747	hsa-let-7d	breast cancer	1	1	1	1	0	4
hsa_circ_000747	hsa-miR-182	breast cancer	0	0	0	0	0	0
hsa_circ_000747	hsa-let-7f	breast cancer	1	1	1	1	0	4
hsa_circ_000747	hsa-let-7a	breast cancer	1	1	1	1	0	4
hsa_circ_000747	hsa-miR-98	breast cancer	0	0	0	0	0	0
hsa_circ_000748	hsa-miR-373	breast cancer	0	0	0	0	0	0
hsa_circ_000751	hsa-miR-182	breast cancer	0	0	0	0	0	0
hsa_circ_000752	hsa-miR-182	breast cancer	0	0	0	0	0	0
hsa_circ_000753	hsa-miR-373	breast cancer	0	0	0	0	0	0
hsa_circ_000758	hsa-miR-195	breast cancer	0	0	0	0	0	0
hsa_circ_000758	hsa-miR-497	breast cancer	0	0	0	0	0	0
hsa_circ_000760	hsa-miR-182	breast cancer	0	0	0	0	0	0
hsa_circ_000761	hsa-miR-182	breast cancer	0	0	0	0	0	0
hsa_circ_000761	hsa-miR-181b	breast cancer	1	0	0	1	0	2
hsa_circ_000761	hsa-miR-181d	breast cancer	1	0	0	1	0	2
hsa_circ_000762	hsa-miR-20a	breast cancer	0	0	0	0	0	0
hsa_circ_000763	hsa-let-7i	breast cancer	1	1	1	1	0	4
hsa_circ_000763	hsa-let-7d	breast cancer	1	1	1	1	0	4
hsa_circ_000763	hsa-miR-182	breast cancer	0	0	0	0	0	0
hsa_circ_000763	hsa-let-7f	breast cancer	1	1	1	1	0	4
hsa_circ_000763	hsa-let-7a	breast cancer	1	1	1	1	0	4
hsa_circ_000763	hsa-miR-98	breast cancer	0	0	0	0	0	0
hsa_circ_000767	hsa-miR-373	breast cancer	0	0	0	0	0	0
hsa_circ_000769	hsa-miR-29b	breast cancer	1	0	0	0	0	1
hsa_circ_000772	hsa-miR-373	breast cancer	0	0	0	0	0	0
hsa_circ_000773	hsa-let-7i	breast cancer	1	1	1	1	0	4
hsa_circ_000773	hsa-let-7d	breast cancer	1	1	1	1	0	4
hsa_circ_000773	hsa-miR-152	breast cancer	0	0	0	0	0	0
hsa_circ_000773	hsa-miR-182	breast cancer	0	0	0	0	0	0
hsa_circ_000773	hsa-let-7f	breast cancer	1	1	1	1	0	4
hsa_circ_000773	hsa-let-7a	breast cancer	1	1	1	1	0	4
hsa_circ_000773	hsa-miR-98	breast cancer	0	0	0	0	0	0
hsa_circ_000782	hsa-miR-373	breast cancer	0	0	0	0	0	0
hsa_circ_000782	hsa-miR-206	breast cancer	0	0	0	0	0	0
hsa_circ_000782	hsa-miR-195	breast cancer	0	0	0	0	0	0
hsa_circ_000782	hsa-miR-182	breast cancer	0	0	0	0	0	0
hsa_circ_000782	hsa-miR-497	breast cancer	0	0	0	0	0	0
hsa_circ_000782	hsa-miR-181b	breast cancer	1	0	0	1	0	2
hsa_circ_000782	hsa-miR-181d	breast cancer	1	0	0	1	0	2
hsa_circ_000784	hsa-miR-193b	breast cancer	0	0	0	0	0	0
hsa_circ_000784	hsa-miR-181b	breast cancer	1	0	0	1	0	2
hsa_circ_000784	hsa-miR-181d	breast cancer	1	0	0	1	0	2
hsa_circ_000785	hsa-miR-125b	breast cancer	0	0	0	0	1	1
hsa_circ_000786	hsa-miR-193b	breast cancer	0	0	0	0	0	0
hsa_circ_000786	hsa-miR-181b	breast cancer	1	0	0	1	0	2
hsa_circ_000786	hsa-miR-181d	breast cancer	1	0	0	1	0	2
hsa_circ_000789	hsa-miR-182	breast cancer	0	0	0	0	0	0
hsa_circ_000789	hsa-miR-29b	breast cancer	1	0	0	0	0	1
hsa_circ_000789	hsa-miR-20a	breast cancer	0	0	0	0	0	0
hsa_circ_000791	hsa-let-7i	breast cancer	1	1	1	1	0	4
hsa_circ_000791	hsa-let-7d	breast cancer	1	1	1	1	0	4
hsa_circ_000791	hsa-miR-200c	breast cancer	1	1	1	1	0	4
hsa_circ_000791	hsa-let-7f	breast cancer	1	1	1	1	0	4
hsa_circ_000791	hsa-let-7a	breast cancer	1	1	1	1	0	4
hsa_circ_000791	hsa-miR-98	breast cancer	0	0	0	0	0	0
hsa_circ_000792	hsa-miR-193b	breast cancer	0	0	0	0	0	0
hsa_circ_000793	hsa-miR-200c	breast cancer	1	1	1	1	0	4
hsa_circ_000793	hsa-miR-29b	breast cancer	1	0	0	0	0	1
hsa_circ_000795	hsa-miR-29b	breast cancer	1	0	0	0	0	1
hsa_circ_000807	hsa-miR-182	breast cancer	0	0	0	0	0	0
hsa_circ_000807	hsa-miR-20a	breast cancer	0	0	0	0	0	0
hsa_circ_000808	hsa-let-7i	breast cancer	1	1	1	1	0	4
hsa_circ_000808	hsa-let-7d	breast cancer	1	1	1	1	0	4
hsa_circ_000808	hsa-miR-182	breast cancer	0	0	0	0	0	0
hsa_circ_000808	hsa-let-7f	breast cancer	1	1	1	1	0	4
hsa_circ_000808	hsa-let-7a	breast cancer	1	1	1	1	0	4
hsa_circ_000808	hsa-miR-98	breast cancer	0	0	0	0	0	0
hsa_circ_000809	hsa-miR-200c	breast cancer	1	1	1	1	0	4
hsa_circ_000809	hsa-miR-29b	breast cancer	1	0	0	0	0	1
hsa_circ_000816	hsa-let-7i	breast cancer	1	1	1	1	0	4
hsa_circ_000816	hsa-let-7d	breast cancer	1	1	1	1	0	4
hsa_circ_000816	hsa-let-7f	breast cancer	1	1	1	1	0	4
hsa_circ_000816	hsa-let-7a	breast cancer	1	1	1	1	0	4
hsa_circ_000816	hsa-miR-98	breast cancer	0	0	0	0	0	0
hsa_circ_000818	hsa-miR-206	breast cancer	0	0	0	0	0	0
hsa_circ_000826	hsa-let-7i	breast cancer	1	1	1	1	0	4
hsa_circ_000826	hsa-let-7d	breast cancer	1	1	1	1	0	4
hsa_circ_000826	hsa-let-7f	breast cancer	1	1	1	1	0	4
hsa_circ_000826	hsa-let-7a	breast cancer	1	1	1	1	0	4
hsa_circ_000826	hsa-miR-20a	breast cancer	0	0	0	0	0	0
hsa_circ_000826	hsa-miR-98	breast cancer	0	0	0	0	0	0
hsa_circ_000828	hsa-let-7i	breast cancer	1	1	1	1	0	4
hsa_circ_000828	hsa-let-7d	breast cancer	1	1	1	1	0	4
hsa_circ_000828	hsa-let-7f	breast cancer	1	1	1	1	0	4
hsa_circ_000828	hsa-let-7a	breast cancer	1	1	1	1	0	4
hsa_circ_000828	hsa-miR-98	breast cancer	0	0	0	0	0	0
hsa_circ_000829	hsa-miR-182	breast cancer	0	0	0	0	0	0
hsa_circ_000835	hsa-miR-181b	breast cancer	1	0	0	1	0	2
hsa_circ_000835	hsa-miR-181d	breast cancer	1	0	0	1	0	2
hsa_circ_000839	hsa-miR-200c	breast cancer	1	1	1	1	0	4
hsa_circ_000845	hsa-miR-373	breast cancer	0	0	0	0	0	0
hsa_circ_000845	hsa-miR-222	breast cancer	0	0	0	0	0	0
hsa_circ_000847	hsa-miR-193b	breast cancer	0	0	0	0	0	0
hsa_circ_000847	hsa-miR-29b	breast cancer	1	0	0	0	0	1
hsa_circ_000849	hsa-miR-373	breast cancer	0	0	0	0	0	0
hsa_circ_000849	hsa-miR-222	breast cancer	0	0	0	0	0	0
hsa_circ_000849	hsa-miR-20a	breast cancer	0	0	0	0	0	0
hsa_circ_000853	hsa-miR-373	breast cancer	0	0	0	0	0	0
hsa_circ_000853	hsa-miR-200c	breast cancer	1	1	1	1	0	4
hsa_circ_000853	hsa-miR-20a	breast cancer	0	0	0	0	0	0
hsa_circ_000856	hsa-miR-195	breast cancer	0	0	0	0	0	0
hsa_circ_000856	hsa-miR-497	breast cancer	0	0	0	0	0	0
hsa_circ_000857	hsa-miR-193b	breast cancer	0	0	0	0	0	0
hsa_circ_000857	hsa-miR-182	breast cancer	0	0	0	0	0	0
hsa_circ_000858	hsa-miR-195	breast cancer	0	0	0	0	0	0
hsa_circ_000858	hsa-miR-182	breast cancer	0	0	0	0	0	0
hsa_circ_000858	hsa-miR-497	breast cancer	0	0	0	0	0	0
hsa_circ_000858	hsa-miR-29b	breast cancer	1	0	0	0	0	1
hsa_circ_000866	hsa-miR-181b	breast cancer	1	0	0	1	0	2
hsa_circ_000866	hsa-miR-181d	breast cancer	1	0	0	1	0	2
hsa_circ_000867	hsa-miR-152	breast cancer	0	0	0	0	0	0
hsa_circ_000867	hsa-miR-193b	breast cancer	0	0	0	0	0	0
hsa_circ_000870	hsa-miR-195	breast cancer	0	0	0	0	0	0
hsa_circ_000870	hsa-miR-497	breast cancer	0	0	0	0	0	0
hsa_circ_000873	hsa-miR-182	breast cancer	0	0	0	0	0	0
hsa_circ_000873	hsa-miR-29b	breast cancer	1	0	0	0	0	1
hsa_circ_000873	hsa-miR-20a	breast cancer	0	0	0	0	0	0
hsa_circ_000874	hsa-miR-29b	breast cancer	1	0	0	0	0	1
hsa_circ_000876	hsa-miR-181b	breast cancer	1	0	0	1	0	2
hsa_circ_000876	hsa-miR-181d	breast cancer	1	0	0	1	0	2
hsa_circ_000877	hsa-miR-152	breast cancer	0	0	0	0	0	0
hsa_circ_000877	hsa-miR-373	breast cancer	0	0	0	0	0	0
hsa_circ_000877	hsa-miR-200c	breast cancer	1	1	1	1	0	4
hsa_circ_000877	hsa-miR-206	breast cancer	0	0	0	0	0	0
hsa_circ_000877	hsa-miR-193b	breast cancer	0	0	0	0	0	0
hsa_circ_000877	hsa-miR-195	breast cancer	0	0	0	0	0	0
hsa_circ_000877	hsa-miR-497	breast cancer	0	0	0	0	0	0
hsa_circ_000877	hsa-miR-29b	breast cancer	1	0	0	0	0	1
hsa_circ_000878	hsa-miR-152	breast cancer	0	0	0	0	0	0
hsa_circ_000878	hsa-miR-373	breast cancer	0	0	0	0	0	0
hsa_circ_000878	hsa-miR-200c	breast cancer	1	1	1	1	0	4
hsa_circ_000878	hsa-miR-206	breast cancer	0	0	0	0	0	0
hsa_circ_000878	hsa-miR-193b	breast cancer	0	0	0	0	0	0
hsa_circ_000878	hsa-miR-195	breast cancer	0	0	0	0	0	0
hsa_circ_000878	hsa-miR-497	breast cancer	0	0	0	0	0	0
hsa_circ_000878	hsa-miR-29b	breast cancer	1	0	0	0	0	1
hsa_circ_000886	hsa-miR-195	breast cancer	0	0	0	0	0	0
hsa_circ_000886	hsa-miR-182	breast cancer	0	0	0	0	0	0
hsa_circ_000886	hsa-miR-497	breast cancer	0	0	0	0	0	0
hsa_circ_000886	hsa-miR-29b	breast cancer	1	0	0	0	0	1
hsa_circ_000898	hsa-miR-195	breast cancer	0	0	0	0	0	0
hsa_circ_000898	hsa-miR-497	breast cancer	0	0	0	0	0	0
hsa_circ_000898	hsa-miR-222	breast cancer	0	0	0	0	0	0
hsa_circ_000904	hsa-let-7i	breast cancer	1	1	1	1	0	4
hsa_circ_000904	hsa-let-7d	breast cancer	1	1	1	1	0	4
hsa_circ_000904	hsa-miR-222	breast cancer	0	0	0	0	0	0
hsa_circ_000904	hsa-let-7f	breast cancer	1	1	1	1	0	4
hsa_circ_000904	hsa-let-7a	breast cancer	1	1	1	1	0	4
hsa_circ_000904	hsa-miR-98	breast cancer	0	0	0	0	0	0
hsa_circ_000906	hsa-miR-195	breast cancer	0	0	0	0	0	0
hsa_circ_000906	hsa-miR-497	breast cancer	0	0	0	0	0	0
hsa_circ_000910	hsa-miR-195	breast cancer	0	0	0	0	0	0
hsa_circ_000910	hsa-miR-182	breast cancer	0	0	0	0	0	0
hsa_circ_000910	hsa-miR-497	breast cancer	0	0	0	0	0	0
hsa_circ_000910	hsa-miR-181b	breast cancer	1	0	0	1	0	2
hsa_circ_000910	hsa-miR-181d	breast cancer	1	0	0	1	0	2
hsa_circ_000916	hsa-miR-181b	breast cancer	1	0	0	1	0	2
hsa_circ_000916	hsa-miR-181d	breast cancer	1	0	0	1	0	2
hsa_circ_000918	hsa-miR-152	breast cancer	0	0	0	0	0	0
hsa_circ_000918	hsa-miR-195	breast cancer	0	0	0	0	0	0
hsa_circ_000918	hsa-miR-497	breast cancer	0	0	0	0	0	0
hsa_circ_000918	hsa-miR-29b	breast cancer	1	0	0	0	0	1
hsa_circ_000919	hsa-miR-373	breast cancer	0	0	0	0	0	0
hsa_circ_000919	hsa-miR-182	breast cancer	0	0	0	0	0	0
hsa_circ_000919	hsa-miR-181b	breast cancer	1	0	0	1	0	2
hsa_circ_000919	hsa-miR-181d	breast cancer	1	0	0	1	0	2
hsa_circ_000920	hsa-miR-182	breast cancer	0	0	0	0	0	0
hsa_circ_000926	hsa-miR-222	breast cancer	0	0	0	0	0	0
hsa_circ_000933	hsa-let-7i	breast cancer	1	1	1	1	0	4
hsa_circ_000933	hsa-let-7d	breast cancer	1	1	1	1	0	4
hsa_circ_000933	hsa-let-7f	breast cancer	1	1	1	1	0	4
hsa_circ_000933	hsa-let-7a	breast cancer	1	1	1	1	0	4
hsa_circ_000933	hsa-miR-98	breast cancer	0	0	0	0	0	0
hsa_circ_000935	hsa-miR-181b	breast cancer	1	0	0	1	0	2
hsa_circ_000935	hsa-miR-181d	breast cancer	1	0	0	1	0	2
hsa_circ_000937	hsa-miR-195	breast cancer	0	0	0	0	0	0
hsa_circ_000937	hsa-miR-497	breast cancer	0	0	0	0	0	0
hsa_circ_000937	hsa-miR-29b	breast cancer	1	0	0	0	0	1
hsa_circ_000939	hsa-miR-195	breast cancer	0	0	0	0	0	0
hsa_circ_000939	hsa-miR-497	breast cancer	0	0	0	0	0	0
hsa_circ_000940	hsa-miR-195	breast cancer	0	0	0	0	0	0
hsa_circ_000940	hsa-miR-182	breast cancer	0	0	0	0	0	0
hsa_circ_000940	hsa-miR-497	breast cancer	0	0	0	0	0	0
hsa_circ_000948	hsa-miR-206	breast cancer	0	0	0	0	0	0
hsa_circ_000951	hsa-miR-20a	breast cancer	0	0	0	0	0	0
hsa_circ_000955	hsa-miR-182	breast cancer	0	0	0	0	0	0
hsa_circ_000956	hsa-miR-7	breast cancer	0	1	0	1	0	2
hsa_circ_000966	hsa-miR-195	breast cancer	0	0	0	0	0	0
hsa_circ_000966	hsa-miR-497	breast cancer	0	0	0	0	0	0
hsa_circ_000970	hsa-let-7i	breast cancer	1	1	1	1	0	4
hsa_circ_000970	hsa-let-7d	breast cancer	1	1	1	1	0	4
hsa_circ_000970	hsa-let-7f	breast cancer	1	1	1	1	0	4
hsa_circ_000970	hsa-let-7a	breast cancer	1	1	1	1	0	4
hsa_circ_000970	hsa-miR-98	breast cancer	0	0	0	0	0	0
hsa_circ_000974	hsa-miR-193b	breast cancer	0	0	0	0	0	0
hsa_circ_000978	hsa-miR-206	breast cancer	0	0	0	0	0	0
hsa_circ_000983	hsa-let-7i	breast cancer	1	1	1	1	0	4
hsa_circ_000983	hsa-let-7d	breast cancer	1	1	1	1	0	4
hsa_circ_000983	hsa-let-7f	breast cancer	1	1	1	1	0	4
hsa_circ_000983	hsa-let-7a	breast cancer	1	1	1	1	0	4
hsa_circ_000983	hsa-miR-98	breast cancer	0	0	0	0	0	0
hsa_circ_000984	hsa-miR-20a	breast cancer	0	0	0	0	0	0
hsa_circ_000989	hsa-miR-193b	breast cancer	0	0	0	0	0	0
hsa_circ_000989	hsa-miR-20a	breast cancer	0	0	0	0	0	0
hsa_circ_000991	hsa-miR-193b	breast cancer	0	0	0	0	0	0
hsa_circ_000992	hsa-miR-182	breast cancer	0	0	0	0	0	0
hsa_circ_000999	hsa-miR-206	breast cancer	0	0	0	0	0	0
hsa_circ_001004	hsa-miR-181b	breast cancer	1	0	0	1	0	2
hsa_circ_001004	hsa-miR-181d	breast cancer	1	0	0	1	0	2
hsa_circ_001008	hsa-miR-200c	breast cancer	1	1	1	1	0	4
hsa_circ_001008	hsa-miR-195	breast cancer	0	0	0	0	0	0
hsa_circ_001008	hsa-miR-497	breast cancer	0	0	0	0	0	0
hsa_circ_001010	hsa-miR-195	breast cancer	0	0	0	0	0	0
hsa_circ_001010	hsa-miR-497	breast cancer	0	0	0	0	0	0
hsa_circ_001010	hsa-miR-181b	breast cancer	1	0	0	1	0	2
hsa_circ_001010	hsa-miR-181d	breast cancer	1	0	0	1	0	2
hsa_circ_001013	hsa-let-7i	breast cancer	1	1	1	1	0	4
hsa_circ_001013	hsa-let-7d	breast cancer	1	1	1	1	0	4
hsa_circ_001013	hsa-miR-195	breast cancer	0	0	0	0	0	0
hsa_circ_001013	hsa-miR-497	breast cancer	0	0	0	0	0	0
hsa_circ_001013	hsa-let-7f	breast cancer	1	1	1	1	0	4
hsa_circ_001013	hsa-let-7a	breast cancer	1	1	1	1	0	4
hsa_circ_001013	hsa-miR-29b	breast cancer	1	0	0	0	0	1
hsa_circ_001013	hsa-miR-98	breast cancer	0	0	0	0	0	0
hsa_circ_001015	hsa-miR-195	breast cancer	0	0	0	0	0	0
hsa_circ_001015	hsa-miR-497	breast cancer	0	0	0	0	0	0
hsa_circ_001019	hsa-miR-20a	breast cancer	0	0	0	0	0	0
hsa_circ_001031	hsa-miR-20a	breast cancer	0	0	0	0	0	0
hsa_circ_001032	hsa-miR-200c	breast cancer	1	1	1	1	0	4
hsa_circ_001032	hsa-miR-181b	breast cancer	1	0	0	1	0	2
hsa_circ_001032	hsa-miR-181d	breast cancer	1	0	0	1	0	2
hsa_circ_001035	hsa-miR-29b	breast cancer	1	0	0	0	0	1
hsa_circ_001042	hsa-miR-152	breast cancer	0	0	0	0	0	0
hsa_circ_001044	hsa-miR-373	breast cancer	0	0	0	0	0	0
hsa_circ_001044	hsa-miR-193b	breast cancer	0	0	0	0	0	0
hsa_circ_001044	hsa-miR-222	breast cancer	0	0	0	0	0	0
hsa_circ_001050	hsa-miR-193b	breast cancer	0	0	0	0	0	0
hsa_circ_001053	hsa-let-7i	breast cancer	1	1	1	1	0	4
hsa_circ_001053	hsa-let-7d	breast cancer	1	1	1	1	0	4
hsa_circ_001053	hsa-let-7f	breast cancer	1	1	1	1	0	4
hsa_circ_001053	hsa-let-7a	breast cancer	1	1	1	1	0	4
hsa_circ_001053	hsa-miR-181b	breast cancer	1	0	0	1	0	2
hsa_circ_001053	hsa-miR-181d	breast cancer	1	0	0	1	0	2
hsa_circ_001053	hsa-miR-98	breast cancer	0	0	0	0	0	0
hsa_circ_001054	hsa-miR-181b	breast cancer	1	0	0	1	0	2
hsa_circ_001054	hsa-miR-181d	breast cancer	1	0	0	1	0	2
hsa_circ_001063	hsa-miR-206	breast cancer	0	0	0	0	0	0
hsa_circ_001066	hsa-miR-182	breast cancer	0	0	0	0	0	0
hsa_circ_001066	hsa-miR-222	breast cancer	0	0	0	0	0	0
hsa_circ_001066	hsa-miR-29b	breast cancer	1	0	0	0	0	1
hsa_circ_001066	hsa-miR-181b	breast cancer	1	0	0	1	0	2
hsa_circ_001066	hsa-miR-181d	breast cancer	1	0	0	1	0	2
hsa_circ_001068	hsa-miR-373	breast cancer	0	0	0	0	0	0
hsa_circ_001068	hsa-miR-193b	breast cancer	0	0	0	0	0	0
hsa_circ_001069	hsa-miR-373	breast cancer	0	0	0	0	0	0
hsa_circ_001069	hsa-miR-193b	breast cancer	0	0	0	0	0	0
hsa_circ_001071	hsa-let-7i	breast cancer	1	1	1	1	0	4
hsa_circ_001071	hsa-let-7d	breast cancer	1	1	1	1	0	4
hsa_circ_001071	hsa-miR-195	breast cancer	0	0	0	0	0	0
hsa_circ_001071	hsa-miR-497	breast cancer	0	0	0	0	0	0
hsa_circ_001071	hsa-let-7f	breast cancer	1	1	1	1	0	4
hsa_circ_001071	hsa-let-7a	breast cancer	1	1	1	1	0	4
hsa_circ_001071	hsa-miR-98	breast cancer	0	0	0	0	0	0
hsa_circ_001075	hsa-miR-206	breast cancer	0	0	0	0	0	0
hsa_circ_001076	hsa-miR-193b	breast cancer	0	0	0	0	0	0
hsa_circ_001079	hsa-miR-182	breast cancer	0	0	0	0	0	0
hsa_circ_001080	hsa-miR-373	breast cancer	0	0	0	0	0	0
hsa_circ_001080	hsa-miR-222	breast cancer	0	0	0	0	0	0
hsa_circ_001083	hsa-miR-182	breast cancer	0	0	0	0	0	0
hsa_circ_001083	hsa-miR-29b	breast cancer	1	0	0	0	0	1
hsa_circ_001083	hsa-miR-20a	breast cancer	0	0	0	0	0	0
hsa_circ_001084	hsa-miR-182	breast cancer	0	0	0	0	0	0
hsa_circ_001084	hsa-miR-20a	breast cancer	0	0	0	0	0	0
hsa_circ_001087	hsa-let-7i	breast cancer	1	1	1	1	0	4
hsa_circ_001087	hsa-let-7d	breast cancer	1	1	1	1	0	4
hsa_circ_001087	hsa-let-7f	breast cancer	1	1	1	1	0	4
hsa_circ_001087	hsa-let-7a	breast cancer	1	1	1	1	0	4
hsa_circ_001087	hsa-miR-98	breast cancer	0	0	0	0	0	0
hsa_circ_001088	hsa-miR-20a	breast cancer	0	0	0	0	0	0
hsa_circ_001090	hsa-let-7i	breast cancer	1	1	1	1	0	4
hsa_circ_001090	hsa-let-7d	breast cancer	1	1	1	1	0	4
hsa_circ_001090	hsa-miR-206	breast cancer	0	0	0	0	0	0
hsa_circ_001090	hsa-let-7f	breast cancer	1	1	1	1	0	4
hsa_circ_001090	hsa-let-7a	breast cancer	1	1	1	1	0	4
hsa_circ_001090	hsa-miR-98	breast cancer	0	0	0	0	0	0
hsa_circ_001093	hsa-miR-193b	breast cancer	0	0	0	0	0	0
hsa_circ_001094	hsa-let-7i	breast cancer	1	1	1	1	0	4
hsa_circ_001094	hsa-let-7d	breast cancer	1	1	1	1	0	4
hsa_circ_001094	hsa-let-7f	breast cancer	1	1	1	1	0	4
hsa_circ_001094	hsa-let-7a	breast cancer	1	1	1	1	0	4
hsa_circ_001094	hsa-miR-98	breast cancer	0	0	0	0	0	0
hsa_circ_001100	hsa-miR-193b	breast cancer	0	0	0	0	0	0
hsa_circ_001101	hsa-miR-152	breast cancer	0	0	0	0	0	0
hsa_circ_001101	hsa-miR-206	breast cancer	0	0	0	0	0	0
hsa_circ_001101	hsa-miR-193b	breast cancer	0	0	0	0	0	0
hsa_circ_001101	hsa-miR-195	breast cancer	0	0	0	0	0	0
hsa_circ_001101	hsa-miR-497	breast cancer	0	0	0	0	0	0
hsa_circ_001101	hsa-miR-222	breast cancer	0	0	0	0	0	0
hsa_circ_001101	hsa-miR-181b	breast cancer	1	0	0	1	0	2
hsa_circ_001101	hsa-miR-181d	breast cancer	1	0	0	1	0	2
hsa_circ_001102	hsa-miR-181b	breast cancer	1	0	0	1	0	2
hsa_circ_001102	hsa-miR-181d	breast cancer	1	0	0	1	0	2
hsa_circ_001107	hsa-miR-200c	breast cancer	1	1	1	1	0	4
hsa_circ_001107	hsa-miR-222	breast cancer	0	0	0	0	0	0
hsa_circ_001109	hsa-miR-200c	breast cancer	1	1	1	1	0	4
hsa_circ_001109	hsa-miR-20a	breast cancer	0	0	0	0	0	0
hsa_circ_001113	hsa-miR-195	breast cancer	0	0	0	0	0	0
hsa_circ_001113	hsa-miR-497	breast cancer	0	0	0	0	0	0
hsa_circ_001114	hsa-miR-373	breast cancer	0	0	0	0	0	0
hsa_circ_001114	hsa-miR-181b	breast cancer	1	0	0	1	0	2
hsa_circ_001114	hsa-miR-181d	breast cancer	1	0	0	1	0	2
hsa_circ_001115	hsa-let-7i	breast cancer	1	1	1	1	0	4
hsa_circ_001115	hsa-let-7d	breast cancer	1	1	1	1	0	4
hsa_circ_001115	hsa-miR-152	breast cancer	0	0	0	0	0	0
hsa_circ_001115	hsa-let-7f	breast cancer	1	1	1	1	0	4
hsa_circ_001115	hsa-let-7a	breast cancer	1	1	1	1	0	4
hsa_circ_001115	hsa-miR-98	breast cancer	0	0	0	0	0	0
hsa_circ_001118	hsa-miR-193b	breast cancer	0	0	0	0	0	0
hsa_circ_001118	hsa-miR-182	breast cancer	0	0	0	0	0	0
hsa_circ_001121	hsa-miR-195	breast cancer	0	0	0	0	0	0
hsa_circ_001121	hsa-miR-497	breast cancer	0	0	0	0	0	0
hsa_circ_001126	hsa-miR-206	breast cancer	0	0	0	0	0	0
hsa_circ_001126	hsa-miR-222	breast cancer	0	0	0	0	0	0
hsa_circ_001126	hsa-miR-29b	breast cancer	1	0	0	0	0	1
hsa_circ_001128	hsa-miR-373	breast cancer	0	0	0	0	0	0
hsa_circ_001128	hsa-miR-193b	breast cancer	0	0	0	0	0	0
hsa_circ_001128	hsa-miR-20a	breast cancer	0	0	0	0	0	0
hsa_circ_001129	hsa-miR-29b	breast cancer	1	0	0	0	0	1
hsa_circ_001129	hsa-miR-29c	breast cancer	1	0	0	0	0	1
hsa_circ_001133	hsa-miR-29b	breast cancer	1	0	0	0	0	1
hsa_circ_001135	hsa-miR-206	breast cancer	0	0	0	0	0	0
hsa_circ_001135	hsa-miR-29b	breast cancer	1	0	0	0	0	1
hsa_circ_001137	hsa-miR-195	breast cancer	0	0	0	0	0	0
hsa_circ_001137	hsa-miR-182	breast cancer	0	0	0	0	0	0
hsa_circ_001137	hsa-miR-497	breast cancer	0	0	0	0	0	0
hsa_circ_001137	hsa-miR-29b	breast cancer	1	0	0	0	0	1
hsa_circ_001137	hsa-miR-20a	breast cancer	0	0	0	0	0	0
hsa_circ_001142	hsa-miR-181b	breast cancer	1	0	0	1	0	2
hsa_circ_001142	hsa-miR-181d	breast cancer	1	0	0	1	0	2
hsa_circ_001147	hsa-let-7i	breast cancer	1	1	1	1	0	4
hsa_circ_001147	hsa-let-7d	breast cancer	1	1	1	1	0	4
hsa_circ_001147	hsa-miR-206	breast cancer	0	0	0	0	0	0
hsa_circ_001147	hsa-let-7f	breast cancer	1	1	1	1	0	4
hsa_circ_001147	hsa-let-7a	breast cancer	1	1	1	1	0	4
hsa_circ_001147	hsa-miR-98	breast cancer	0	0	0	0	0	0
hsa_circ_001150	hsa-miR-373	breast cancer	0	0	0	0	0	0
hsa_circ_001150	hsa-miR-20a	breast cancer	0	0	0	0	0	0
hsa_circ_001160	hsa-miR-152	breast cancer	0	0	0	0	0	0
hsa_circ_001160	hsa-miR-195	breast cancer	0	0	0	0	0	0
hsa_circ_001160	hsa-miR-182	breast cancer	0	0	0	0	0	0
hsa_circ_001160	hsa-miR-497	breast cancer	0	0	0	0	0	0
hsa_circ_001160	hsa-miR-222	breast cancer	0	0	0	0	0	0
hsa_circ_001160	hsa-miR-20a	breast cancer	0	0	0	0	0	0
hsa_circ_001168	hsa-miR-181b	breast cancer	1	0	0	1	0	2
hsa_circ_001168	hsa-miR-181d	breast cancer	1	0	0	1	0	2
hsa_circ_001169	hsa-miR-200c	breast cancer	1	1	1	1	0	4
hsa_circ_001169	hsa-miR-29b	breast cancer	1	0	0	0	0	1
hsa_circ_001175	hsa-miR-152	breast cancer	0	0	0	0	0	0
hsa_circ_001175	hsa-miR-373	breast cancer	0	0	0	0	0	0
hsa_circ_001175	hsa-miR-200c	breast cancer	1	1	1	1	0	4
hsa_circ_001175	hsa-miR-182	breast cancer	0	0	0	0	0	0
hsa_circ_001175	hsa-miR-222	breast cancer	0	0	0	0	0	0
hsa_circ_001175	hsa-miR-29b	breast cancer	1	0	0	0	0	1
hsa_circ_001175	hsa-miR-181b	breast cancer	1	0	0	1	0	2
hsa_circ_001175	hsa-miR-181d	breast cancer	1	0	0	1	0	2
hsa_circ_001180	hsa-miR-373	breast cancer	0	0	0	0	0	0
hsa_circ_001180	hsa-miR-181b	breast cancer	1	0	0	1	0	2
hsa_circ_001180	hsa-miR-181d	breast cancer	1	0	0	1	0	2
hsa_circ_001180	hsa-miR-20a	breast cancer	0	0	0	0	0	0
hsa_circ_001181	hsa-miR-152	breast cancer	0	0	0	0	0	0
hsa_circ_001182	hsa-miR-206	breast cancer	0	0	0	0	0	0
hsa_circ_001189	hsa-miR-200c	breast cancer	1	1	1	1	0	4
hsa_circ_001193	hsa-miR-195	breast cancer	0	0	0	0	0	0
hsa_circ_001193	hsa-miR-182	breast cancer	0	0	0	0	0	0
hsa_circ_001193	hsa-miR-497	breast cancer	0	0	0	0	0	0
hsa_circ_001193	hsa-miR-181b	breast cancer	1	0	0	1	0	2
hsa_circ_001193	hsa-miR-181d	breast cancer	1	0	0	1	0	2
hsa_circ_001196	hsa-miR-222	breast cancer	0	0	0	0	0	0
hsa_circ_001198	hsa-let-7i	breast cancer	1	1	1	1	0	4
hsa_circ_001198	hsa-let-7d	breast cancer	1	1	1	1	0	4
hsa_circ_001198	hsa-miR-193b	breast cancer	0	0	0	0	0	0
hsa_circ_001198	hsa-let-7f	breast cancer	1	1	1	1	0	4
hsa_circ_001198	hsa-let-7a	breast cancer	1	1	1	1	0	4
hsa_circ_001198	hsa-miR-98	breast cancer	0	0	0	0	0	0
hsa_circ_001203	hsa-miR-152	breast cancer	0	0	0	0	0	0
hsa_circ_001204	hsa-miR-181b	breast cancer	1	0	0	1	0	2
hsa_circ_001204	hsa-miR-181d	breast cancer	1	0	0	1	0	2
hsa_circ_001210	hsa-miR-181b	breast cancer	1	0	0	1	0	2
hsa_circ_001210	hsa-miR-181d	breast cancer	1	0	0	1	0	2
hsa_circ_001211	hsa-miR-181a	breast cancer	1	0	0	1	0	2
hsa_circ_001211	hsa-miR-181b	breast cancer	1	0	0	1	0	2
hsa_circ_001211	hsa-miR-181d	breast cancer	1	0	0	1	0	2
hsa_circ_001214	hsa-miR-181b	breast cancer	1	0	0	1	0	2
hsa_circ_001214	hsa-miR-181d	breast cancer	1	0	0	1	0	2
hsa_circ_001217	hsa-miR-373	breast cancer	0	0	0	0	0	0
hsa_circ_001219	hsa-miR-29b	breast cancer	1	0	0	0	0	1
hsa_circ_001221	hsa-miR-200c	breast cancer	1	1	1	1	0	4
hsa_circ_001227	hsa-miR-193b	breast cancer	0	0	0	0	0	0
hsa_circ_001228	hsa-miR-200c	breast cancer	1	1	1	1	0	4
hsa_circ_001228	hsa-miR-29b	breast cancer	1	0	0	0	0	1
hsa_circ_001236	hsa-miR-20a	breast cancer	0	0	0	0	0	0
hsa_circ_001243	hsa-miR-182	breast cancer	0	0	0	0	0	0
hsa_circ_001243	hsa-miR-29b	breast cancer	1	0	0	0	0	1
hsa_circ_001244	hsa-miR-182	breast cancer	0	0	0	0	0	0
hsa_circ_001246	hsa-miR-373	breast cancer	0	0	0	0	0	0
hsa_circ_001248	hsa-let-7i	breast cancer	1	1	1	1	0	4
hsa_circ_001248	hsa-let-7d	breast cancer	1	1	1	1	0	4
hsa_circ_001248	hsa-let-7f	breast cancer	1	1	1	1	0	4
hsa_circ_001248	hsa-let-7a	breast cancer	1	1	1	1	0	4
hsa_circ_001248	hsa-miR-98	breast cancer	0	0	0	0	0	0
hsa_circ_001249	hsa-miR-195	breast cancer	0	0	0	0	0	0
hsa_circ_001249	hsa-miR-497	breast cancer	0	0	0	0	0	0
hsa_circ_001250	hsa-let-7i	breast cancer	1	1	1	1	0	4
hsa_circ_001250	hsa-let-7d	breast cancer	1	1	1	1	0	4
hsa_circ_001250	hsa-miR-200c	breast cancer	1	1	1	1	0	4
hsa_circ_001250	hsa-miR-182	breast cancer	0	0	0	0	0	0
hsa_circ_001250	hsa-let-7f	breast cancer	1	1	1	1	0	4
hsa_circ_001250	hsa-let-7a	breast cancer	1	1	1	1	0	4
hsa_circ_001250	hsa-miR-98	breast cancer	0	0	0	0	0	0
hsa_circ_001251	hsa-miR-193b	breast cancer	0	0	0	0	0	0
hsa_circ_001252	hsa-miR-206	breast cancer	0	0	0	0	0	0
hsa_circ_001252	hsa-miR-181b	breast cancer	1	0	0	1	0	2
hsa_circ_001252	hsa-miR-181d	breast cancer	1	0	0	1	0	2
hsa_circ_001256	hsa-miR-200c	breast cancer	1	1	1	1	0	4
hsa_circ_001258	hsa-miR-206	breast cancer	0	0	0	0	0	0
hsa_circ_001261	hsa-miR-152	breast cancer	0	0	0	0	0	0
hsa_circ_001262	hsa-miR-181b	breast cancer	1	0	0	1	0	2
hsa_circ_001262	hsa-miR-181d	breast cancer	1	0	0	1	0	2
hsa_circ_001263	hsa-miR-206	breast cancer	0	0	0	0	0	0
hsa_circ_001263	hsa-miR-195	breast cancer	0	0	0	0	0	0
hsa_circ_001263	hsa-miR-497	breast cancer	0	0	0	0	0	0
hsa_circ_001263	hsa-miR-29b	breast cancer	1	0	0	0	0	1
hsa_circ_001265	hsa-miR-20a	breast cancer	0	0	0	0	0	0
hsa_circ_001269	hsa-miR-195	breast cancer	0	0	0	0	0	0
hsa_circ_001269	hsa-miR-497	breast cancer	0	0	0	0	0	0
hsa_circ_001273	hsa-miR-193b	breast cancer	0	0	0	0	0	0
hsa_circ_001276	hsa-miR-152	breast cancer	0	0	0	0	0	0
hsa_circ_001279	hsa-miR-152	breast cancer	0	0	0	0	0	0
hsa_circ_001282	hsa-miR-373	breast cancer	0	0	0	0	0	0
hsa_circ_001282	hsa-miR-206	breast cancer	0	0	0	0	0	0
hsa_circ_001282	hsa-miR-222	breast cancer	0	0	0	0	0	0
hsa_circ_001282	hsa-miR-29b	breast cancer	1	0	0	0	0	1
hsa_circ_001283	hsa-miR-200c	breast cancer	1	1	1	1	0	4
hsa_circ_001283	hsa-miR-193b	breast cancer	0	0	0	0	0	0
hsa_circ_001283	hsa-miR-182	breast cancer	0	0	0	0	0	0
hsa_circ_001283	hsa-miR-222	breast cancer	0	0	0	0	0	0
hsa_circ_001283	hsa-miR-20a	breast cancer	0	0	0	0	0	0
hsa_circ_001287	hsa-let-7i	breast cancer	1	1	1	1	0	4
hsa_circ_001287	hsa-let-7d	breast cancer	1	1	1	1	0	4
hsa_circ_001287	hsa-miR-152	breast cancer	0	0	0	0	0	0
hsa_circ_001287	hsa-miR-206	breast cancer	0	0	0	0	0	0
hsa_circ_001287	hsa-let-7f	breast cancer	1	1	1	1	0	4
hsa_circ_001287	hsa-let-7a	breast cancer	1	1	1	1	0	4
hsa_circ_001287	hsa-miR-98	breast cancer	0	0	0	0	0	0
hsa_circ_001289	hsa-miR-195	breast cancer	0	0	0	0	0	0
hsa_circ_001289	hsa-miR-497	breast cancer	0	0	0	0	0	0
hsa_circ_001294	hsa-miR-182	breast cancer	0	0	0	0	0	0
hsa_circ_001296	hsa-let-7i	breast cancer	1	1	1	1	0	4
hsa_circ_001296	hsa-let-7d	breast cancer	1	1	1	1	0	4
hsa_circ_001296	hsa-miR-206	breast cancer	0	0	0	0	0	0
hsa_circ_001296	hsa-let-7f	breast cancer	1	1	1	1	0	4
hsa_circ_001296	hsa-let-7a	breast cancer	1	1	1	1	0	4
hsa_circ_001296	hsa-miR-98	breast cancer	0	0	0	0	0	0
hsa_circ_001297	hsa-miR-193b	breast cancer	0	0	0	0	0	0
hsa_circ_001297	hsa-miR-181b	breast cancer	1	0	0	1	0	2
hsa_circ_001297	hsa-miR-181d	breast cancer	1	0	0	1	0	2
hsa_circ_001298	hsa-miR-193b	breast cancer	0	0	0	0	0	0
hsa_circ_001298	hsa-miR-182	breast cancer	0	0	0	0	0	0
hsa_circ_001305	hsa-miR-181b	breast cancer	1	0	0	1	0	2
hsa_circ_001305	hsa-miR-181d	breast cancer	1	0	0	1	0	2
hsa_circ_001306	hsa-miR-182	breast cancer	0	0	0	0	0	0
hsa_circ_001307	hsa-miR-193b	breast cancer	0	0	0	0	0	0
hsa_circ_001316	hsa-miR-195	breast cancer	0	0	0	0	0	0
hsa_circ_001316	hsa-miR-497	breast cancer	0	0	0	0	0	0
hsa_circ_001316	hsa-miR-29b	breast cancer	1	0	0	0	0	1
hsa_circ_001318	hsa-miR-195	breast cancer	0	0	0	0	0	0
hsa_circ_001318	hsa-miR-497	breast cancer	0	0	0	0	0	0
hsa_circ_001318	hsa-miR-20a	breast cancer	0	0	0	0	0	0
hsa_circ_001319	hsa-miR-200c	breast cancer	1	1	1	1	0	4
hsa_circ_001320	hsa-miR-373	breast cancer	0	0	0	0	0	0
hsa_circ_001323	hsa-miR-193b	breast cancer	0	0	0	0	0	0
hsa_circ_001326	hsa-miR-182	breast cancer	0	0	0	0	0	0
hsa_circ_001328	hsa-miR-195	breast cancer	0	0	0	0	0	0
hsa_circ_001328	hsa-miR-497	breast cancer	0	0	0	0	0	0
hsa_circ_001328	hsa-miR-29b	breast cancer	1	0	0	0	0	1
hsa_circ_001330	hsa-miR-20a	breast cancer	0	0	0	0	0	0
hsa_circ_001333	hsa-miR-182	breast cancer	0	0	0	0	0	0
hsa_circ_001339	hsa-miR-206	breast cancer	0	0	0	0	0	0
hsa_circ_001339	hsa-miR-195	breast cancer	0	0	0	0	0	0
hsa_circ_001339	hsa-miR-497	breast cancer	0	0	0	0	0	0
hsa_circ_001341	hsa-miR-195	breast cancer	0	0	0	0	0	0
hsa_circ_001341	hsa-miR-497	breast cancer	0	0	0	0	0	0
hsa_circ_001348	hsa-miR-373	breast cancer	0	0	0	0	0	0
hsa_circ_001348	hsa-miR-193b	breast cancer	0	0	0	0	0	0
hsa_circ_001349	hsa-miR-200c	breast cancer	1	1	1	1	0	4
hsa_circ_001349	hsa-miR-182	breast cancer	0	0	0	0	0	0
hsa_circ_001351	hsa-miR-200c	breast cancer	1	1	1	1	0	4
hsa_circ_001353	hsa-miR-206	breast cancer	0	0	0	0	0	0
hsa_circ_001357	hsa-miR-29b	breast cancer	1	0	0	0	0	1
hsa_circ_001358	hsa-miR-29b	breast cancer	1	0	0	0	0	1
hsa_circ_001361	hsa-miR-181b	breast cancer	1	0	0	1	0	2
hsa_circ_001361	hsa-miR-181d	breast cancer	1	0	0	1	0	2
hsa_circ_001371	hsa-let-7i	breast cancer	1	1	1	1	0	4
hsa_circ_001371	hsa-let-7d	breast cancer	1	1	1	1	0	4
hsa_circ_001371	hsa-let-7f	breast cancer	1	1	1	1	0	4
hsa_circ_001371	hsa-let-7a	breast cancer	1	1	1	1	0	4
hsa_circ_001371	hsa-miR-98	breast cancer	0	0	0	0	0	0
hsa_circ_001372	hsa-miR-152	breast cancer	0	0	0	0	0	0
hsa_circ_001374	hsa-miR-182	breast cancer	0	0	0	0	0	0
hsa_circ_001375	hsa-miR-195	breast cancer	0	0	0	0	0	0
hsa_circ_001375	hsa-miR-497	breast cancer	0	0	0	0	0	0
hsa_circ_001375	hsa-miR-29b	breast cancer	1	0	0	0	0	1
hsa_circ_001380	hsa-miR-152	breast cancer	0	0	0	0	0	0
hsa_circ_001380	hsa-miR-206	breast cancer	0	0	0	0	0	0
hsa_circ_001380	hsa-miR-195	breast cancer	0	0	0	0	0	0
hsa_circ_001380	hsa-miR-497	breast cancer	0	0	0	0	0	0
hsa_circ_001384	hsa-miR-152	breast cancer	0	0	0	0	0	0
hsa_circ_001384	hsa-miR-148a	breast cancer	0	0	0	0	0	0
hsa_circ_001388	hsa-let-7i	breast cancer	1	1	1	1	0	4
hsa_circ_001388	hsa-let-7d	breast cancer	1	1	1	1	0	4
hsa_circ_001388	hsa-let-7f	breast cancer	1	1	1	1	0	4
hsa_circ_001388	hsa-let-7a	breast cancer	1	1	1	1	0	4
hsa_circ_001388	hsa-miR-98	breast cancer	0	0	0	0	0	0
hsa_circ_001390	hsa-miR-195	breast cancer	0	0	0	0	0	0
hsa_circ_001390	hsa-miR-497	breast cancer	0	0	0	0	0	0
hsa_circ_001393	hsa-miR-182	breast cancer	0	0	0	0	0	0
hsa_circ_001394	hsa-miR-29b	breast cancer	1	0	0	0	0	1
hsa_circ_001396	hsa-miR-193b	breast cancer	0	0	0	0	0	0
hsa_circ_001397	hsa-miR-206	breast cancer	0	0	0	0	0	0
hsa_circ_001398	hsa-miR-181b	breast cancer	1	0	0	1	0	2
hsa_circ_001398	hsa-miR-181d	breast cancer	1	0	0	1	0	2
hsa_circ_001398	hsa-miR-20a	breast cancer	0	0	0	0	0	0
hsa_circ_001406	hsa-miR-206	breast cancer	0	0	0	0	0	0
hsa_circ_001414	hsa-miR-29b	breast cancer	1	0	0	0	0	1
hsa_circ_001415	hsa-miR-152	breast cancer	0	0	0	0	0	0
hsa_circ_001415	hsa-miR-148a	breast cancer	0	0	0	0	0	0
hsa_circ_001422	hsa-miR-193b	breast cancer	0	0	0	0	0	0
hsa_circ_001422	hsa-miR-182	breast cancer	0	0	0	0	0	0
hsa_circ_001423	hsa-miR-193b	breast cancer	0	0	0	0	0	0
hsa_circ_001425	hsa-miR-206	breast cancer	0	0	0	0	0	0
hsa_circ_001425	hsa-miR-195	breast cancer	0	0	0	0	0	0
hsa_circ_001425	hsa-miR-497	breast cancer	0	0	0	0	0	0
hsa_circ_001428	hsa-miR-182	breast cancer	0	0	0	0	0	0
hsa_circ_001434	hsa-miR-29b	breast cancer	1	0	0	0	0	1
hsa_circ_001436	hsa-miR-195	breast cancer	0	0	0	0	0	0
hsa_circ_001436	hsa-miR-182	breast cancer	0	0	0	0	0	0
hsa_circ_001436	hsa-miR-497	breast cancer	0	0	0	0	0	0
hsa_circ_001437	hsa-miR-195	breast cancer	0	0	0	0	0	0
hsa_circ_001437	hsa-miR-497	breast cancer	0	0	0	0	0	0
hsa_circ_001447	hsa-miR-195	breast cancer	0	0	0	0	0	0
hsa_circ_001447	hsa-miR-497	breast cancer	0	0	0	0	0	0
hsa_circ_001449	hsa-miR-182	breast cancer	0	0	0	0	0	0
hsa_circ_001454	hsa-miR-200c	breast cancer	1	1	1	1	0	4
hsa_circ_001454	hsa-miR-182	breast cancer	0	0	0	0	0	0
hsa_circ_001455	hsa-miR-182	breast cancer	0	0	0	0	0	0
hsa_circ_001456	hsa-miR-29b	breast cancer	1	0	0	0	0	1
hsa_circ_001457	hsa-miR-29b	breast cancer	1	0	0	0	0	1
hsa_circ_001460	hsa-let-7i	breast cancer	1	1	1	1	0	4
hsa_circ_001460	hsa-let-7d	breast cancer	1	1	1	1	0	4
hsa_circ_001460	hsa-miR-152	breast cancer	0	0	0	0	0	0
hsa_circ_001460	hsa-miR-193b	breast cancer	0	0	0	0	0	0
hsa_circ_001460	hsa-let-7f	breast cancer	1	1	1	1	0	4
hsa_circ_001460	hsa-let-7a	breast cancer	1	1	1	1	0	4
hsa_circ_001460	hsa-miR-98	breast cancer	0	0	0	0	0	0
hsa_circ_001464	hsa-miR-193b	breast cancer	0	0	0	0	0	0
hsa_circ_001473	hsa-miR-222	breast cancer	0	0	0	0	0	0
hsa_circ_001477	hsa-miR-195	breast cancer	0	0	0	0	0	0
hsa_circ_001477	hsa-miR-497	breast cancer	0	0	0	0	0	0
hsa_circ_001481	hsa-miR-195	breast cancer	0	0	0	0	0	0
hsa_circ_001481	hsa-miR-497	breast cancer	0	0	0	0	0	0
hsa_circ_001481	hsa-miR-29b	breast cancer	1	0	0	0	0	1
hsa_circ_001481	hsa-miR-20a	breast cancer	0	0	0	0	0	0
hsa_circ_001482	hsa-let-7i	breast cancer	1	1	1	1	0	4
hsa_circ_001482	hsa-let-7d	breast cancer	1	1	1	1	0	4
hsa_circ_001482	hsa-miR-193b	breast cancer	0	0	0	0	0	0
hsa_circ_001482	hsa-let-7f	breast cancer	1	1	1	1	0	4
hsa_circ_001482	hsa-let-7a	breast cancer	1	1	1	1	0	4
hsa_circ_001482	hsa-miR-98	breast cancer	0	0	0	0	0	0
hsa_circ_001483	hsa-let-7i	breast cancer	1	1	1	1	0	4
hsa_circ_001483	hsa-let-7d	breast cancer	1	1	1	1	0	4
hsa_circ_001483	hsa-miR-152	breast cancer	0	0	0	0	0	0
hsa_circ_001483	hsa-let-7f	breast cancer	1	1	1	1	0	4
hsa_circ_001483	hsa-let-7a	breast cancer	1	1	1	1	0	4
hsa_circ_001483	hsa-miR-98	breast cancer	0	0	0	0	0	0
hsa_circ_001488	hsa-miR-200c	breast cancer	1	1	1	1	0	4
hsa_circ_001488	hsa-miR-182	breast cancer	0	0	0	0	0	0
hsa_circ_001488	hsa-miR-222	breast cancer	0	0	0	0	0	0
hsa_circ_001489	hsa-miR-193b	breast cancer	0	0	0	0	0	0
hsa_circ_001503	hsa-miR-200c	breast cancer	1	1	1	1	0	4
hsa_circ_001507	hsa-let-7i	breast cancer	1	1	1	1	0	4
hsa_circ_001507	hsa-let-7d	breast cancer	1	1	1	1	0	4
hsa_circ_001507	hsa-let-7f	breast cancer	1	1	1	1	0	4
hsa_circ_001507	hsa-let-7a	breast cancer	1	1	1	1	0	4
hsa_circ_001507	hsa-miR-98	breast cancer	0	0	0	0	0	0
hsa_circ_001508	hsa-miR-195	breast cancer	0	0	0	0	0	0
hsa_circ_001508	hsa-miR-497	breast cancer	0	0	0	0	0	0
hsa_circ_001510	hsa-miR-206	breast cancer	0	0	0	0	0	0
hsa_circ_001511	hsa-miR-182	breast cancer	0	0	0	0	0	0
hsa_circ_001516	hsa-miR-195	breast cancer	0	0	0	0	0	0
hsa_circ_001516	hsa-miR-497	breast cancer	0	0	0	0	0	0
hsa_circ_001520	hsa-miR-206	breast cancer	0	0	0	0	0	0
hsa_circ_001522	hsa-miR-206	breast cancer	0	0	0	0	0	0
hsa_circ_001523	hsa-miR-193b	breast cancer	0	0	0	0	0	0
hsa_circ_001525	hsa-let-7i	breast cancer	1	1	1	1	0	4
hsa_circ_001525	hsa-let-7d	breast cancer	1	1	1	1	0	4
hsa_circ_001525	hsa-miR-152	breast cancer	0	0	0	0	0	0
hsa_circ_001525	hsa-let-7f	breast cancer	1	1	1	1	0	4
hsa_circ_001525	hsa-let-7a	breast cancer	1	1	1	1	0	4
hsa_circ_001525	hsa-miR-98	breast cancer	0	0	0	0	0	0
hsa_circ_001533	hsa-miR-200c	breast cancer	1	1	1	1	0	4
hsa_circ_001540	hsa-miR-182	breast cancer	0	0	0	0	0	0
hsa_circ_001543	hsa-miR-200c	breast cancer	1	1	1	1	0	4
hsa_circ_001543	hsa-miR-181b	breast cancer	1	0	0	1	0	2
hsa_circ_001543	hsa-miR-181d	breast cancer	1	0	0	1	0	2
hsa_circ_001545	hsa-miR-195	breast cancer	0	0	0	0	0	0
hsa_circ_001545	hsa-miR-497	breast cancer	0	0	0	0	0	0
hsa_circ_001545	hsa-miR-29b	breast cancer	1	0	0	0	0	1
hsa_circ_001548	hsa-miR-193b	breast cancer	0	0	0	0	0	0
hsa_circ_001550	hsa-miR-152	breast cancer	0	0	0	0	0	0
hsa_circ_001552	hsa-miR-373	breast cancer	0	0	0	0	0	0
hsa_circ_001552	hsa-miR-206	breast cancer	0	0	0	0	0	0
hsa_circ_001552	hsa-miR-195	breast cancer	0	0	0	0	0	0
hsa_circ_001552	hsa-miR-182	breast cancer	0	0	0	0	0	0
hsa_circ_001552	hsa-miR-497	breast cancer	0	0	0	0	0	0
hsa_circ_001555	hsa-let-7i	breast cancer	1	1	1	1	0	4
hsa_circ_001555	hsa-let-7d	breast cancer	1	1	1	1	0	4
hsa_circ_001555	hsa-miR-182	breast cancer	0	0	0	0	0	0
hsa_circ_001555	hsa-let-7f	breast cancer	1	1	1	1	0	4
hsa_circ_001555	hsa-let-7a	breast cancer	1	1	1	1	0	4
hsa_circ_001555	hsa-miR-181b	breast cancer	1	0	0	1	0	2
hsa_circ_001555	hsa-miR-181d	breast cancer	1	0	0	1	0	2
hsa_circ_001555	hsa-miR-98	breast cancer	0	0	0	0	0	0
hsa_circ_001558	hsa-miR-125b	breast cancer	0	0	0	0	1	1
hsa_circ_001561	hsa-miR-152	breast cancer	0	0	0	0	0	0
hsa_circ_001561	hsa-miR-206	breast cancer	0	0	0	0	0	0
hsa_circ_001561	hsa-miR-193b	breast cancer	0	0	0	0	0	0
hsa_circ_001561	hsa-miR-195	breast cancer	0	0	0	0	0	0
hsa_circ_001561	hsa-miR-182	breast cancer	0	0	0	0	0	0
hsa_circ_001561	hsa-miR-497	breast cancer	0	0	0	0	0	0
hsa_circ_001561	hsa-miR-20a	breast cancer	0	0	0	0	0	0
hsa_circ_001565	hsa-miR-195	breast cancer	0	0	0	0	0	0
hsa_circ_001565	hsa-miR-497	breast cancer	0	0	0	0	0	0
hsa_circ_001566	hsa-miR-206	breast cancer	0	0	0	0	0	0
hsa_circ_001569	hsa-let-7i	breast cancer	1	1	1	1	0	4
hsa_circ_001569	hsa-let-7d	breast cancer	1	1	1	1	0	4
hsa_circ_001569	hsa-miR-195	breast cancer	0	0	0	0	0	0
hsa_circ_001569	hsa-miR-497	breast cancer	0	0	0	0	0	0
hsa_circ_001569	hsa-let-7f	breast cancer	1	1	1	1	0	4
hsa_circ_001569	hsa-let-7a	breast cancer	1	1	1	1	0	4
hsa_circ_001569	hsa-miR-29b	breast cancer	1	0	0	0	0	1
hsa_circ_001569	hsa-miR-98	breast cancer	0	0	0	0	0	0
hsa_circ_001571	hsa-miR-195	breast cancer	0	0	0	0	0	0
hsa_circ_001571	hsa-miR-497	breast cancer	0	0	0	0	0	0
hsa_circ_001572	hsa-miR-29b	breast cancer	1	0	0	0	0	1
hsa_circ_001574	hsa-miR-222	breast cancer	0	0	0	0	0	0
hsa_circ_001578	hsa-miR-200c	breast cancer	1	1	1	1	0	4
hsa_circ_001586	hsa-miR-20a	breast cancer	0	0	0	0	0	0
hsa_circ_001595	hsa-miR-182	breast cancer	0	0	0	0	0	0
hsa_circ_001597	hsa-miR-200c	breast cancer	1	1	1	1	0	4
hsa_circ_001597	hsa-miR-206	breast cancer	0	0	0	0	0	0
hsa_circ_001598	hsa-miR-20a	breast cancer	0	0	0	0	0	0
hsa_circ_001599	hsa-miR-195	breast cancer	0	0	0	0	0	0
hsa_circ_001599	hsa-miR-497	breast cancer	0	0	0	0	0	0
hsa_circ_001600	hsa-miR-373	breast cancer	0	0	0	0	0	0
hsa_circ_001601	hsa-miR-195	breast cancer	0	0	0	0	0	0
hsa_circ_001601	hsa-miR-182	breast cancer	0	0	0	0	0	0
hsa_circ_001601	hsa-miR-497	breast cancer	0	0	0	0	0	0
hsa_circ_001601	hsa-miR-181b	breast cancer	1	0	0	1	0	2
hsa_circ_001601	hsa-miR-181d	breast cancer	1	0	0	1	0	2
hsa_circ_001603	hsa-miR-206	breast cancer	0	0	0	0	0	0
hsa_circ_001604	hsa-miR-193b	breast cancer	0	0	0	0	0	0
hsa_circ_001607	hsa-miR-193b	breast cancer	0	0	0	0	0	0
hsa_circ_001608	hsa-miR-195	breast cancer	0	0	0	0	0	0
hsa_circ_001608	hsa-miR-497	breast cancer	0	0	0	0	0	0
hsa_circ_001610	hsa-miR-200c	breast cancer	1	1	1	1	0	4
hsa_circ_001610	hsa-miR-206	breast cancer	0	0	0	0	0	0
hsa_circ_001611	hsa-miR-182	breast cancer	0	0	0	0	0	0
hsa_circ_001612	hsa-miR-206	breast cancer	0	0	0	0	0	0
hsa_circ_001612	hsa-miR-195	breast cancer	0	0	0	0	0	0
hsa_circ_001612	hsa-miR-497	breast cancer	0	0	0	0	0	0
hsa_circ_001612	hsa-miR-181b	breast cancer	1	0	0	1	0	2
hsa_circ_001612	hsa-miR-181d	breast cancer	1	0	0	1	0	2
hsa_circ_001615	hsa-miR-222	breast cancer	0	0	0	0	0	0
hsa_circ_001615	hsa-miR-181b	breast cancer	1	0	0	1	0	2
hsa_circ_001615	hsa-miR-181d	breast cancer	1	0	0	1	0	2
hsa_circ_001618	hsa-miR-204	breast cancer	0	0	0	0	0	0
hsa_circ_001620	hsa-miR-195	breast cancer	0	0	0	0	0	0
hsa_circ_001620	hsa-miR-497	breast cancer	0	0	0	0	0	0
hsa_circ_001620	hsa-miR-181b	breast cancer	1	0	0	1	0	2
hsa_circ_001620	hsa-miR-181d	breast cancer	1	0	0	1	0	2
hsa_circ_001621	hsa-let-7i	breast cancer	1	1	1	1	0	4
hsa_circ_001621	hsa-let-7d	breast cancer	1	1	1	1	0	4
hsa_circ_001621	hsa-miR-195	breast cancer	0	0	0	0	0	0
hsa_circ_001621	hsa-miR-182	breast cancer	0	0	0	0	0	0
hsa_circ_001621	hsa-miR-497	breast cancer	0	0	0	0	0	0
hsa_circ_001621	hsa-miR-222	breast cancer	0	0	0	0	0	0
hsa_circ_001621	hsa-let-7f	breast cancer	1	1	1	1	0	4
hsa_circ_001621	hsa-let-7a	breast cancer	1	1	1	1	0	4
hsa_circ_001621	hsa-miR-20a	breast cancer	0	0	0	0	0	0
hsa_circ_001621	hsa-miR-98	breast cancer	0	0	0	0	0	0
hsa_circ_001625	hsa-let-7i	breast cancer	1	1	1	1	0	4
hsa_circ_001625	hsa-let-7d	breast cancer	1	1	1	1	0	4
hsa_circ_001625	hsa-let-7f	breast cancer	1	1	1	1	0	4
hsa_circ_001625	hsa-let-7a	breast cancer	1	1	1	1	0	4
hsa_circ_001625	hsa-miR-98	breast cancer	0	0	0	0	0	0
hsa_circ_001626	hsa-miR-20a	breast cancer	0	0	0	0	0	0
hsa_circ_001634	hsa-let-7i	breast cancer	1	1	1	1	0	4
hsa_circ_001634	hsa-let-7d	breast cancer	1	1	1	1	0	4
hsa_circ_001634	hsa-miR-373	breast cancer	0	0	0	0	0	0
hsa_circ_001634	hsa-miR-206	breast cancer	0	0	0	0	0	0
hsa_circ_001634	hsa-miR-222	breast cancer	0	0	0	0	0	0
hsa_circ_001634	hsa-let-7f	breast cancer	1	1	1	1	0	4
hsa_circ_001634	hsa-let-7a	breast cancer	1	1	1	1	0	4
hsa_circ_001634	hsa-miR-181b	breast cancer	1	0	0	1	0	2
hsa_circ_001634	hsa-miR-181d	breast cancer	1	0	0	1	0	2
hsa_circ_001634	hsa-miR-20a	breast cancer	0	0	0	0	0	0
hsa_circ_001634	hsa-miR-98	breast cancer	0	0	0	0	0	0
hsa_circ_001641	hsa-let-7i	breast cancer	1	1	1	1	0	4
hsa_circ_001641	hsa-let-7d	breast cancer	1	1	1	1	0	4
hsa_circ_001641	hsa-miR-206	breast cancer	0	0	0	0	0	0
hsa_circ_001641	hsa-miR-195	breast cancer	0	0	0	0	0	0
hsa_circ_001641	hsa-miR-497	breast cancer	0	0	0	0	0	0
hsa_circ_001641	hsa-let-7f	breast cancer	1	1	1	1	0	4
hsa_circ_001641	hsa-let-7a	breast cancer	1	1	1	1	0	4
hsa_circ_001641	hsa-miR-181b	breast cancer	1	0	0	1	0	2
hsa_circ_001641	hsa-miR-181d	breast cancer	1	0	0	1	0	2
hsa_circ_001641	hsa-miR-98	breast cancer	0	0	0	0	0	0
hsa_circ_001642	hsa-miR-193b	breast cancer	0	0	0	0	0	0
hsa_circ_001642	hsa-miR-195	breast cancer	0	0	0	0	0	0
hsa_circ_001642	hsa-miR-497	breast cancer	0	0	0	0	0	0
hsa_circ_001644	hsa-miR-181b	breast cancer	1	0	0	1	0	2
hsa_circ_001644	hsa-miR-181d	breast cancer	1	0	0	1	0	2
hsa_circ_001648	hsa-miR-193b	breast cancer	0	0	0	0	0	0
hsa_circ_001655	hsa-miR-193b	breast cancer	0	0	0	0	0	0
hsa_circ_001656	hsa-miR-193b	breast cancer	0	0	0	0	0	0
hsa_circ_001659	hsa-miR-182	breast cancer	0	0	0	0	0	0
hsa_circ_001663	hsa-miR-152	breast cancer	0	0	0	0	0	0
hsa_circ_001663	hsa-miR-182	breast cancer	0	0	0	0	0	0
hsa_circ_001665	hsa-miR-182	breast cancer	0	0	0	0	0	0
hsa_circ_001676	hsa-miR-200c	breast cancer	1	1	1	1	0	4
hsa_circ_001681	hsa-miR-20a	breast cancer	0	0	0	0	0	0
hsa_circ_001682	hsa-miR-181b	breast cancer	1	0	0	1	0	2
hsa_circ_001682	hsa-miR-181d	breast cancer	1	0	0	1	0	2
hsa_circ_001684	hsa-miR-29b	breast cancer	1	0	0	0	0	1
hsa_circ_001685	hsa-miR-195	breast cancer	0	0	0	0	0	0
hsa_circ_001685	hsa-miR-497	breast cancer	0	0	0	0	0	0
hsa_circ_001695	hsa-miR-182	breast cancer	0	0	0	0	0	0
hsa_circ_001698	hsa-miR-182	breast cancer	0	0	0	0	0	0
hsa_circ_001704	hsa-miR-181b	breast cancer	1	0	0	1	0	2
hsa_circ_001704	hsa-miR-181d	breast cancer	1	0	0	1	0	2
hsa_circ_001705	hsa-miR-152	breast cancer	0	0	0	0	0	0
hsa_circ_001706	hsa-let-7i	breast cancer	1	1	1	1	0	4
hsa_circ_001706	hsa-let-7d	breast cancer	1	1	1	1	0	4
hsa_circ_001706	hsa-let-7f	breast cancer	1	1	1	1	0	4
hsa_circ_001706	hsa-let-7a	breast cancer	1	1	1	1	0	4
hsa_circ_001706	hsa-miR-29b	breast cancer	1	0	0	0	0	1
hsa_circ_001706	hsa-miR-98	breast cancer	0	0	0	0	0	0
hsa_circ_001709	hsa-miR-195	breast cancer	0	0	0	0	0	0
hsa_circ_001709	hsa-miR-182	breast cancer	0	0	0	0	0	0
hsa_circ_001709	hsa-miR-497	breast cancer	0	0	0	0	0	0
hsa_circ_001710	hsa-miR-206	breast cancer	0	0	0	0	0	0
hsa_circ_001710	hsa-miR-195	breast cancer	0	0	0	0	0	0
hsa_circ_001710	hsa-miR-182	breast cancer	0	0	0	0	0	0
hsa_circ_001710	hsa-miR-497	breast cancer	0	0	0	0	0	0
hsa_circ_001713	hsa-miR-195	breast cancer	0	0	0	0	0	0
hsa_circ_001713	hsa-miR-497	breast cancer	0	0	0	0	0	0
hsa_circ_001713	hsa-miR-29b	breast cancer	1	0	0	0	0	1
hsa_circ_001715	hsa-miR-193b	breast cancer	0	0	0	0	0	0
hsa_circ_001717	hsa-miR-195	breast cancer	0	0	0	0	0	0
hsa_circ_001717	hsa-miR-497	breast cancer	0	0	0	0	0	0
hsa_circ_001720	hsa-miR-181b	breast cancer	1	0	0	1	0	2
hsa_circ_001720	hsa-miR-181d	breast cancer	1	0	0	1	0	2
hsa_circ_001726	hsa-miR-20a	breast cancer	0	0	0	0	0	0
hsa_circ_001730	hsa-miR-193b	breast cancer	0	0	0	0	0	0
hsa_circ_001730	hsa-miR-29b	breast cancer	1	0	0	0	0	1
hsa_circ_001735	hsa-miR-200c	breast cancer	1	1	1	1	0	4
hsa_circ_001735	hsa-miR-193b	breast cancer	0	0	0	0	0	0
hsa_circ_001735	hsa-miR-182	breast cancer	0	0	0	0	0	0
hsa_circ_001735	hsa-miR-222	breast cancer	0	0	0	0	0	0
hsa_circ_001735	hsa-miR-20a	breast cancer	0	0	0	0	0	0
hsa_circ_001736	hsa-miR-152	breast cancer	0	0	0	0	0	0
hsa_circ_001736	hsa-miR-182	breast cancer	0	0	0	0	0	0
hsa_circ_001736	hsa-miR-222	breast cancer	0	0	0	0	0	0
hsa_circ_001737	hsa-miR-29b	breast cancer	1	0	0	0	0	1
hsa_circ_001737	hsa-miR-181b	breast cancer	1	0	0	1	0	2
hsa_circ_001737	hsa-miR-181d	breast cancer	1	0	0	1	0	2
hsa_circ_001739	hsa-miR-29b	breast cancer	1	0	0	0	0	1
hsa_circ_001740	hsa-miR-206	breast cancer	0	0	0	0	0	0
hsa_circ_001740	hsa-miR-182	breast cancer	0	0	0	0	0	0
hsa_circ_001742	hsa-miR-182	breast cancer	0	0	0	0	0	0
hsa_circ_001747	hsa-miR-373	breast cancer	0	0	0	0	0	0
hsa_circ_001747	hsa-miR-193b	breast cancer	0	0	0	0	0	0
hsa_circ_001747	hsa-miR-195	breast cancer	0	0	0	0	0	0
hsa_circ_001747	hsa-miR-497	breast cancer	0	0	0	0	0	0
hsa_circ_001748	hsa-miR-206	breast cancer	0	0	0	0	0	0
hsa_circ_001756	hsa-let-7i	breast cancer	1	1	1	1	0	4
hsa_circ_001756	hsa-let-7d	breast cancer	1	1	1	1	0	4
hsa_circ_001756	hsa-miR-193b	breast cancer	0	0	0	0	0	0
hsa_circ_001756	hsa-let-7f	breast cancer	1	1	1	1	0	4
hsa_circ_001756	hsa-let-7a	breast cancer	1	1	1	1	0	4
hsa_circ_001756	hsa-miR-98	breast cancer	0	0	0	0	0	0
hsa_circ_001757	hsa-miR-200c	breast cancer	1	1	1	1	0	4
hsa_circ_001757	hsa-miR-206	breast cancer	0	0	0	0	0	0
hsa_circ_001757	hsa-miR-195	breast cancer	0	0	0	0	0	0
hsa_circ_001757	hsa-miR-182	breast cancer	0	0	0	0	0	0
hsa_circ_001757	hsa-miR-497	breast cancer	0	0	0	0	0	0
hsa_circ_001757	hsa-miR-29b	breast cancer	1	0	0	0	0	1
hsa_circ_001757	hsa-miR-181b	breast cancer	1	0	0	1	0	2
hsa_circ_001757	hsa-miR-181d	breast cancer	1	0	0	1	0	2
hsa_circ_001758	hsa-miR-206	breast cancer	0	0	0	0	0	0
hsa_circ_001759	hsa-miR-206	breast cancer	0	0	0	0	0	0
hsa_circ_001760	hsa-miR-182	breast cancer	0	0	0	0	0	0
hsa_circ_001763	hsa-let-7i	breast cancer	1	1	1	1	0	4
hsa_circ_001763	hsa-let-7d	breast cancer	1	1	1	1	0	4
hsa_circ_001763	hsa-let-7f	breast cancer	1	1	1	1	0	4
hsa_circ_001763	hsa-let-7a	breast cancer	1	1	1	1	0	4
hsa_circ_001763	hsa-miR-98	breast cancer	0	0	0	0	0	0
hsa_circ_001768	hsa-miR-206	breast cancer	0	0	0	0	0	0
hsa_circ_001768	hsa-miR-193b	breast cancer	0	0	0	0	0	0
hsa_circ_001770	hsa-miR-181b	breast cancer	1	0	0	1	0	2
hsa_circ_001770	hsa-miR-181d	breast cancer	1	0	0	1	0	2
hsa_circ_001773	hsa-miR-20a	breast cancer	0	0	0	0	0	0
hsa_circ_001776	hsa-miR-510	breast cancer	0	0	0	0	0	0
hsa_circ_001778	hsa-miR-195	breast cancer	0	0	0	0	0	0
hsa_circ_001778	hsa-miR-182	breast cancer	0	0	0	0	0	0
hsa_circ_001778	hsa-miR-497	breast cancer	0	0	0	0	0	0
hsa_circ_001779	hsa-miR-20a	breast cancer	0	0	0	0	0	0
hsa_circ_001780	hsa-miR-20a	breast cancer	0	0	0	0	0	0
hsa_circ_001785	hsa-miR-182	breast cancer	0	0	0	0	0	0
hsa_circ_001785	hsa-miR-29b	breast cancer	1	0	0	0	0	1
hsa_circ_001785	hsa-miR-181b	breast cancer	1	0	0	1	0	2
hsa_circ_001785	hsa-miR-181d	breast cancer	1	0	0	1	0	2
hsa_circ_001787	hsa-miR-141	breast cancer	0	0	0	0	0	0
hsa_circ_001790	hsa-miR-29b	breast cancer	1	0	0	0	0	1
hsa_circ_001794	hsa-miR-206	breast cancer	0	0	0	0	0	0
hsa_circ_001799	hsa-miR-195	breast cancer	0	0	0	0	0	0
hsa_circ_001799	hsa-miR-497	breast cancer	0	0	0	0	0	0
hsa_circ_001803	hsa-let-7i	breast cancer	1	1	1	1	0	4
hsa_circ_001803	hsa-let-7d	breast cancer	1	1	1	1	0	4
hsa_circ_001803	hsa-miR-222	breast cancer	0	0	0	0	0	0
hsa_circ_001803	hsa-let-7f	breast cancer	1	1	1	1	0	4
hsa_circ_001803	hsa-let-7a	breast cancer	1	1	1	1	0	4
hsa_circ_001803	hsa-miR-98	breast cancer	0	0	0	0	0	0
hsa_circ_001805	hsa-miR-193b	breast cancer	0	0	0	0	0	0
hsa_circ_001806	hsa-miR-193b	breast cancer	0	0	0	0	0	0
hsa_circ_001807	hsa-miR-193b	breast cancer	0	0	0	0	0	0
hsa_circ_001810	hsa-miR-195	breast cancer	0	0	0	0	0	0
hsa_circ_001810	hsa-miR-497	breast cancer	0	0	0	0	0	0
hsa_circ_001810	hsa-miR-29b	breast cancer	1	0	0	0	0	1
hsa_circ_001813	hsa-miR-182	breast cancer	0	0	0	0	0	0
hsa_circ_001815	hsa-miR-200c	breast cancer	1	1	1	1	0	4
hsa_circ_001815	hsa-miR-206	breast cancer	0	0	0	0	0	0
hsa_circ_001819	hsa-miR-20a	breast cancer	0	0	0	0	0	0
hsa_circ_001825	hsa-miR-200c	breast cancer	1	1	1	1	0	4
hsa_circ_001825	hsa-miR-181b	breast cancer	1	0	0	1	0	2
hsa_circ_001825	hsa-miR-181d	breast cancer	1	0	0	1	0	2
hsa_circ_001828	hsa-miR-193b	breast cancer	0	0	0	0	0	0
hsa_circ_001828	hsa-miR-182	breast cancer	0	0	0	0	0	0
hsa_circ_001829	hsa-miR-181b	breast cancer	1	0	0	1	0	2
hsa_circ_001829	hsa-miR-181d	breast cancer	1	0	0	1	0	2
hsa_circ_001831	hsa-miR-206	breast cancer	0	0	0	0	0	0
hsa_circ_001832	hsa-miR-373	breast cancer	0	0	0	0	0	0
hsa_circ_001832	hsa-miR-20a	breast cancer	0	0	0	0	0	0
hsa_circ_001833	hsa-miR-373	breast cancer	0	0	0	0	0	0
hsa_circ_001833	hsa-miR-200c	breast cancer	1	1	1	1	0	4
hsa_circ_001834	hsa-miR-125b	breast cancer	0	0	0	0	1	1
hsa_circ_001835	hsa-miR-373	breast cancer	0	0	0	0	0	0
hsa_circ_001835	hsa-miR-193b	breast cancer	0	0	0	0	0	0
hsa_circ_001835	hsa-miR-195	breast cancer	0	0	0	0	0	0
hsa_circ_001835	hsa-miR-497	breast cancer	0	0	0	0	0	0
hsa_circ_001836	hsa-miR-200c	breast cancer	1	1	1	1	0	4
hsa_circ_001836	hsa-miR-182	breast cancer	0	0	0	0	0	0
hsa_circ_001838	hsa-miR-206	breast cancer	0	0	0	0	0	0
hsa_circ_001838	hsa-miR-181b	breast cancer	1	0	0	1	0	2
hsa_circ_001838	hsa-miR-181d	breast cancer	1	0	0	1	0	2
hsa_circ_001839	hsa-let-7i	breast cancer	1	1	1	1	0	4
hsa_circ_001839	hsa-let-7d	breast cancer	1	1	1	1	0	4
hsa_circ_001839	hsa-miR-373	breast cancer	0	0	0	0	0	0
hsa_circ_001839	hsa-miR-195	breast cancer	0	0	0	0	0	0
hsa_circ_001839	hsa-miR-182	breast cancer	0	0	0	0	0	0
hsa_circ_001839	hsa-miR-497	breast cancer	0	0	0	0	0	0
hsa_circ_001839	hsa-let-7f	breast cancer	1	1	1	1	0	4
hsa_circ_001839	hsa-let-7a	breast cancer	1	1	1	1	0	4
hsa_circ_001839	hsa-miR-98	breast cancer	0	0	0	0	0	0
hsa_circ_001841	hsa-miR-182	breast cancer	0	0	0	0	0	0
hsa_circ_001848	hsa-miR-200c	breast cancer	1	1	1	1	0	4
hsa_circ_001849	hsa-miR-181b	breast cancer	1	0	0	1	0	2
hsa_circ_001849	hsa-miR-181d	breast cancer	1	0	0	1	0	2
hsa_circ_001854	hsa-let-7i	breast cancer	1	1	1	1	0	4
hsa_circ_001854	hsa-let-7d	breast cancer	1	1	1	1	0	4
hsa_circ_001854	hsa-let-7f	breast cancer	1	1	1	1	0	4
hsa_circ_001854	hsa-let-7a	breast cancer	1	1	1	1	0	4
hsa_circ_001854	hsa-miR-98	breast cancer	0	0	0	0	0	0
hsa_circ_001856	hsa-miR-200c	breast cancer	1	1	1	1	0	4
hsa_circ_001856	hsa-miR-193b	breast cancer	0	0	0	0	0	0
hsa_circ_001856	hsa-miR-195	breast cancer	0	0	0	0	0	0
hsa_circ_001856	hsa-miR-182	breast cancer	0	0	0	0	0	0
hsa_circ_001856	hsa-miR-497	breast cancer	0	0	0	0	0	0
hsa_circ_001858	hsa-miR-29b	breast cancer	1	0	0	0	0	1
hsa_circ_001860	hsa-miR-373	breast cancer	0	0	0	0	0	0
hsa_circ_001860	hsa-miR-182	breast cancer	0	0	0	0	0	0
hsa_circ_001861	hsa-miR-20a	breast cancer	0	0	0	0	0	0
hsa_circ_001862	hsa-miR-181b	breast cancer	1	0	0	1	0	2
hsa_circ_001862	hsa-miR-181d	breast cancer	1	0	0	1	0	2
hsa_circ_001864	hsa-let-7i	breast cancer	1	1	1	1	0	4
hsa_circ_001864	hsa-let-7d	breast cancer	1	1	1	1	0	4
hsa_circ_001864	hsa-miR-373	breast cancer	0	0	0	0	0	0
hsa_circ_001864	hsa-miR-182	breast cancer	0	0	0	0	0	0
hsa_circ_001864	hsa-let-7f	breast cancer	1	1	1	1	0	4
hsa_circ_001864	hsa-let-7a	breast cancer	1	1	1	1	0	4
hsa_circ_001864	hsa-miR-98	breast cancer	0	0	0	0	0	0
hsa_circ_001867	hsa-miR-152	breast cancer	0	0	0	0	0	0
hsa_circ_001876	hsa-miR-195	breast cancer	0	0	0	0	0	0
hsa_circ_001876	hsa-miR-497	breast cancer	0	0	0	0	0	0
hsa_circ_001882	hsa-let-7i	breast cancer	1	1	1	1	0	4
hsa_circ_001882	hsa-let-7d	breast cancer	1	1	1	1	0	4
hsa_circ_001882	hsa-miR-373	breast cancer	0	0	0	0	0	0
hsa_circ_001882	hsa-miR-182	breast cancer	0	0	0	0	0	0
hsa_circ_001882	hsa-let-7f	breast cancer	1	1	1	1	0	4
hsa_circ_001882	hsa-let-7a	breast cancer	1	1	1	1	0	4
hsa_circ_001882	hsa-miR-98	breast cancer	0	0	0	0	0	0
hsa_circ_001887	hsa-miR-193b	breast cancer	0	0	0	0	0	0
hsa_circ_001888	hsa-miR-195	breast cancer	0	0	0	0	0	0
hsa_circ_001888	hsa-miR-497	breast cancer	0	0	0	0	0	0
hsa_circ_001891	hsa-miR-206	breast cancer	0	0	0	0	0	0
hsa_circ_001891	hsa-miR-195	breast cancer	0	0	0	0	0	0
hsa_circ_001891	hsa-miR-497	breast cancer	0	0	0	0	0	0
hsa_circ_001893	hsa-miR-195	breast cancer	0	0	0	0	0	0
hsa_circ_001893	hsa-miR-497	breast cancer	0	0	0	0	0	0
hsa_circ_001893	hsa-miR-20a	breast cancer	0	0	0	0	0	0
hsa_circ_001894	hsa-miR-200c	breast cancer	1	1	1	1	0	4
hsa_circ_001896	hsa-miR-182	breast cancer	0	0	0	0	0	0
hsa_circ_001896	hsa-miR-20a	breast cancer	0	0	0	0	0	0
hsa_circ_001897	hsa-miR-20a	breast cancer	0	0	0	0	0	0
hsa_circ_001898	hsa-miR-206	breast cancer	0	0	0	0	0	0
hsa_circ_001903	hsa-let-7i	breast cancer	1	1	1	1	0	4
hsa_circ_001903	hsa-let-7d	breast cancer	1	1	1	1	0	4
hsa_circ_001903	hsa-let-7f	breast cancer	1	1	1	1	0	4
hsa_circ_001903	hsa-let-7a	breast cancer	1	1	1	1	0	4
hsa_circ_001903	hsa-miR-98	breast cancer	0	0	0	0	0	0
hsa_circ_001907	hsa-miR-29b	breast cancer	1	0	0	0	0	1
hsa_circ_001909	hsa-miR-195	breast cancer	0	0	0	0	0	0
hsa_circ_001909	hsa-miR-497	breast cancer	0	0	0	0	0	0
hsa_circ_001910	hsa-miR-193b	breast cancer	0	0	0	0	0	0
hsa_circ_001918	hsa-miR-206	breast cancer	0	0	0	0	0	0
hsa_circ_001922	hsa-miR-195	breast cancer	0	0	0	0	0	0
hsa_circ_001922	hsa-miR-497	breast cancer	0	0	0	0	0	0
hsa_circ_001923	hsa-miR-152	breast cancer	0	0	0	0	0	0
hsa_circ_001926	hsa-miR-193b	breast cancer	0	0	0	0	0	0
hsa_circ_001929	hsa-miR-29b	breast cancer	1	0	0	0	0	1
hsa_circ_001930	hsa-miR-182	breast cancer	0	0	0	0	0	0
hsa_circ_001932	hsa-miR-152	breast cancer	0	0	0	0	0	0
hsa_circ_001934	hsa-miR-200c	breast cancer	1	1	1	1	0	4
hsa_circ_001934	hsa-miR-193b	breast cancer	0	0	0	0	0	0
hsa_circ_001934	hsa-miR-181b	breast cancer	1	0	0	1	0	2
hsa_circ_001934	hsa-miR-181d	breast cancer	1	0	0	1	0	2
hsa_circ_001936	hsa-miR-152	breast cancer	0	0	0	0	0	0
hsa_circ_001936	hsa-miR-200c	breast cancer	1	1	1	1	0	4
hsa_circ_001936	hsa-miR-193b	breast cancer	0	0	0	0	0	0
hsa_circ_001936	hsa-miR-195	breast cancer	0	0	0	0	0	0
hsa_circ_001936	hsa-miR-497	breast cancer	0	0	0	0	0	0
hsa_circ_001939	hsa-miR-193b	breast cancer	0	0	0	0	0	0
hsa_circ_001944	hsa-miR-181b	breast cancer	1	0	0	1	0	2
hsa_circ_001944	hsa-miR-181d	breast cancer	1	0	0	1	0	2
hsa_circ_001949	hsa-miR-182	breast cancer	0	0	0	0	0	0
hsa_circ_001953	hsa-let-7i	breast cancer	1	1	1	1	0	4
hsa_circ_001953	hsa-let-7d	breast cancer	1	1	1	1	0	4
hsa_circ_001953	hsa-let-7f	breast cancer	1	1	1	1	0	4
hsa_circ_001953	hsa-let-7a	breast cancer	1	1	1	1	0	4
hsa_circ_001953	hsa-miR-98	breast cancer	0	0	0	0	0	0
hsa_circ_001957	hsa-miR-182	breast cancer	0	0	0	0	0	0
hsa_circ_001967	hsa-miR-182	breast cancer	0	0	0	0	0	0
hsa_circ_001972	hsa-miR-373	breast cancer	0	0	0	0	0	0
hsa_circ_001972	hsa-miR-20a	breast cancer	0	0	0	0	0	0
hsa_circ_001974	hsa-miR-193b	breast cancer	0	0	0	0	0	0
hsa_circ_001974	hsa-miR-182	breast cancer	0	0	0	0	0	0
hsa_circ_001974	hsa-miR-20a	breast cancer	0	0	0	0	0	0
hsa_circ_001980	hsa-miR-206	breast cancer	0	0	0	0	0	0
hsa_circ_001985	hsa-miR-206	breast cancer	0	0	0	0	0	0
hsa_circ_001985	hsa-miR-29b	breast cancer	1	0	0	0	0	1
hsa_circ_001988	hsa-miR-181b	breast cancer	1	0	0	1	0	2
hsa_circ_001988	hsa-miR-181d	breast cancer	1	0	0	1	0	2
hsa_circ_001998	hsa-miR-195	breast cancer	0	0	0	0	0	0
hsa_circ_001998	hsa-miR-497	breast cancer	0	0	0	0	0	0
hsa_circ_001999	hsa-miR-182	breast cancer	0	0	0	0	0	0
hsa_circ_002000	hsa-miR-195	breast cancer	0	0	0	0	0	0
hsa_circ_002000	hsa-miR-497	breast cancer	0	0	0	0	0	0
hsa_circ_002002	hsa-miR-200c	breast cancer	1	1	1	1	0	4
hsa_circ_002002	hsa-miR-195	breast cancer	0	0	0	0	0	0
hsa_circ_002002	hsa-miR-497	breast cancer	0	0	0	0	0	0
hsa_circ_002005	hsa-miR-182	breast cancer	0	0	0	0	0	0
hsa_circ_002005	hsa-miR-181b	breast cancer	1	0	0	1	0	2
hsa_circ_002005	hsa-miR-181d	breast cancer	1	0	0	1	0	2
hsa_circ_002006	hsa-miR-195	breast cancer	0	0	0	0	0	0
hsa_circ_002006	hsa-miR-497	breast cancer	0	0	0	0	0	0
hsa_circ_002010	hsa-miR-373	breast cancer	0	0	0	0	0	0
hsa_circ_002010	hsa-miR-195	breast cancer	0	0	0	0	0	0
hsa_circ_002010	hsa-miR-497	breast cancer	0	0	0	0	0	0
hsa_circ_002011	hsa-miR-206	breast cancer	0	0	0	0	0	0
hsa_circ_002013	hsa-miR-29b	breast cancer	1	0	0	0	0	1
hsa_circ_002016	hsa-miR-195	breast cancer	0	0	0	0	0	0
hsa_circ_002016	hsa-miR-497	breast cancer	0	0	0	0	0	0
hsa_circ_002016	hsa-miR-29b	breast cancer	1	0	0	0	0	1
hsa_circ_002020	hsa-miR-195	breast cancer	0	0	0	0	0	0
hsa_circ_002020	hsa-miR-497	breast cancer	0	0	0	0	0	0
hsa_circ_002021	hsa-miR-195	breast cancer	0	0	0	0	0	0
hsa_circ_002021	hsa-miR-497	breast cancer	0	0	0	0	0	0
hsa_circ_002022	hsa-miR-20a	breast cancer	0	0	0	0	0	0
hsa_circ_002024	hsa-let-7i	breast cancer	1	1	1	1	0	4
hsa_circ_002024	hsa-let-7d	breast cancer	1	1	1	1	0	4
hsa_circ_002024	hsa-miR-373	breast cancer	0	0	0	0	0	0
hsa_circ_002024	hsa-let-7f	breast cancer	1	1	1	1	0	4
hsa_circ_002024	hsa-let-7a	breast cancer	1	1	1	1	0	4
hsa_circ_002024	hsa-miR-98	breast cancer	0	0	0	0	0	0
hsa_circ_002025	hsa-miR-181b	breast cancer	1	0	0	1	0	2
hsa_circ_002025	hsa-miR-181d	breast cancer	1	0	0	1	0	2
hsa_circ_002027	hsa-miR-200c	breast cancer	1	1	1	1	0	4
hsa_circ_002027	hsa-miR-181b	breast cancer	1	0	0	1	0	2
hsa_circ_002027	hsa-miR-181d	breast cancer	1	0	0	1	0	2
hsa_circ_002027	hsa-miR-20a	breast cancer	0	0	0	0	0	0
hsa_circ_002029	hsa-miR-152	breast cancer	0	0	0	0	0	0
hsa_circ_002031	hsa-miR-195	breast cancer	0	0	0	0	0	0
hsa_circ_002031	hsa-miR-497	breast cancer	0	0	0	0	0	0
hsa_circ_002031	hsa-miR-20a	breast cancer	0	0	0	0	0	0
hsa_circ_002034	hsa-miR-29b	breast cancer	1	0	0	0	0	1
hsa_circ_002037	hsa-miR-182	breast cancer	0	0	0	0	0	0
hsa_circ_002038	hsa-miR-182	breast cancer	0	0	0	0	0	0
hsa_circ_002040	hsa-miR-182	breast cancer	0	0	0	0	0	0
hsa_circ_002040	hsa-miR-222	breast cancer	0	0	0	0	0	0
hsa_circ_002043	hsa-miR-29b	breast cancer	1	0	0	0	0	1
hsa_circ_002047	hsa-miR-29b	breast cancer	1	0	0	0	0	1
hsa_circ_002048	hsa-miR-20a	breast cancer	0	0	0	0	0	0
hsa_circ_002052	hsa-let-7i	breast cancer	1	1	1	1	0	4
hsa_circ_002052	hsa-let-7d	breast cancer	1	1	1	1	0	4
hsa_circ_002052	hsa-let-7f	breast cancer	1	1	1	1	0	4
hsa_circ_002052	hsa-let-7a	breast cancer	1	1	1	1	0	4
hsa_circ_002052	hsa-miR-98	breast cancer	0	0	0	0	0	0
hsa_circ_002056	hsa-miR-373	breast cancer	0	0	0	0	0	0
hsa_circ_002059	hsa-miR-152	breast cancer	0	0	0	0	0	0
hsa_circ_002059	hsa-miR-195	breast cancer	0	0	0	0	0	0
hsa_circ_002059	hsa-miR-182	breast cancer	0	0	0	0	0	0
hsa_circ_002059	hsa-miR-497	breast cancer	0	0	0	0	0	0
hsa_circ_002060	hsa-miR-373	breast cancer	0	0	0	0	0	0
hsa_circ_002060	hsa-miR-193b	breast cancer	0	0	0	0	0	0
hsa_circ_002060	hsa-miR-20a	breast cancer	0	0	0	0	0	0
hsa_circ_002062	hsa-miR-152	breast cancer	0	0	0	0	0	0
hsa_circ_002062	hsa-miR-373	breast cancer	0	0	0	0	0	0
hsa_circ_002062	hsa-miR-200c	breast cancer	1	1	1	1	0	4
hsa_circ_002062	hsa-miR-206	breast cancer	0	0	0	0	0	0
hsa_circ_002062	hsa-miR-193b	breast cancer	0	0	0	0	0	0
hsa_circ_002062	hsa-miR-195	breast cancer	0	0	0	0	0	0
hsa_circ_002062	hsa-miR-497	breast cancer	0	0	0	0	0	0
hsa_circ_002062	hsa-miR-29b	breast cancer	1	0	0	0	0	1
hsa_circ_002063	hsa-miR-152	breast cancer	0	0	0	0	0	0
hsa_circ_002065	hsa-miR-29b	breast cancer	1	0	0	0	0	1
hsa_circ_002067	hsa-miR-181b	breast cancer	1	0	0	1	0	2
hsa_circ_002067	hsa-miR-181d	breast cancer	1	0	0	1	0	2
hsa_circ_002074	hsa-miR-29b	breast cancer	1	0	0	0	0	1
hsa_circ_002075	hsa-let-7i	breast cancer	1	1	1	1	0	4
hsa_circ_002075	hsa-let-7d	breast cancer	1	1	1	1	0	4
hsa_circ_002075	hsa-let-7f	breast cancer	1	1	1	1	0	4
hsa_circ_002075	hsa-let-7a	breast cancer	1	1	1	1	0	4
hsa_circ_002075	hsa-miR-98	breast cancer	0	0	0	0	0	0
hsa_circ_002079	hsa-miR-373	breast cancer	0	0	0	0	0	0
hsa_circ_002080	hsa-miR-206	breast cancer	0	0	0	0	0	0
hsa_circ_002081	hsa-miR-29b	breast cancer	1	0	0	0	0	1
hsa_circ_002088	hsa-miR-193b	breast cancer	0	0	0	0	0	0
hsa_circ_002088	hsa-miR-195	breast cancer	0	0	0	0	0	0
hsa_circ_002088	hsa-miR-497	breast cancer	0	0	0	0	0	0
hsa_circ_002088	hsa-miR-20a	breast cancer	0	0	0	0	0	0
hsa_circ_002093	hsa-miR-20a	breast cancer	0	0	0	0	0	0
hsa_circ_002097	hsa-miR-29b	breast cancer	1	0	0	0	0	1
hsa_circ_002101	hsa-miR-29b	breast cancer	1	0	0	0	0	1
hsa_circ_002110	hsa-miR-193b	breast cancer	0	0	0	0	0	0
hsa_circ_002112	hsa-miR-206	breast cancer	0	0	0	0	0	0
hsa_circ_002116	hsa-miR-29b	breast cancer	1	0	0	0	0	1
hsa_circ_002116	hsa-miR-181b	breast cancer	1	0	0	1	0	2
hsa_circ_002116	hsa-miR-181d	breast cancer	1	0	0	1	0	2
hsa_circ_002123	hsa-miR-206	breast cancer	0	0	0	0	0	0
hsa_circ_002123	hsa-miR-182	breast cancer	0	0	0	0	0	0
hsa_circ_002124	hsa-miR-182	breast cancer	0	0	0	0	0	0
hsa_circ_002125	hsa-miR-152	breast cancer	0	0	0	0	0	0
hsa_circ_002126	hsa-miR-182	breast cancer	0	0	0	0	0	0
hsa_circ_002127	hsa-miR-152	breast cancer	0	0	0	0	0	0
hsa_circ_002127	hsa-miR-193b	breast cancer	0	0	0	0	0	0
hsa_circ_002132	hsa-let-7i	breast cancer	1	1	1	1	0	4
hsa_circ_002132	hsa-let-7d	breast cancer	1	1	1	1	0	4
hsa_circ_002132	hsa-miR-206	breast cancer	0	0	0	0	0	0
hsa_circ_002132	hsa-miR-195	breast cancer	0	0	0	0	0	0
hsa_circ_002132	hsa-miR-497	breast cancer	0	0	0	0	0	0
hsa_circ_002132	hsa-let-7f	breast cancer	1	1	1	1	0	4
hsa_circ_002132	hsa-let-7a	breast cancer	1	1	1	1	0	4
hsa_circ_002132	hsa-miR-181b	breast cancer	1	0	0	1	0	2
hsa_circ_002132	hsa-miR-181d	breast cancer	1	0	0	1	0	2
hsa_circ_002132	hsa-miR-98	breast cancer	0	0	0	0	0	0
hsa_circ_002135	hsa-miR-206	breast cancer	0	0	0	0	0	0
hsa_circ_002136	hsa-let-7i	breast cancer	1	1	1	1	0	4
hsa_circ_002136	hsa-let-7d	breast cancer	1	1	1	1	0	4
hsa_circ_002136	hsa-miR-193b	breast cancer	0	0	0	0	0	0
hsa_circ_002136	hsa-miR-195	breast cancer	0	0	0	0	0	0
hsa_circ_002136	hsa-miR-182	breast cancer	0	0	0	0	0	0
hsa_circ_002136	hsa-miR-497	breast cancer	0	0	0	0	0	0
hsa_circ_002136	hsa-miR-222	breast cancer	0	0	0	0	0	0
hsa_circ_002136	hsa-let-7f	breast cancer	1	1	1	1	0	4
hsa_circ_002136	hsa-let-7a	breast cancer	1	1	1	1	0	4
hsa_circ_002136	hsa-miR-20a	breast cancer	0	0	0	0	0	0
hsa_circ_002136	hsa-miR-98	breast cancer	0	0	0	0	0	0
hsa_circ_002139	hsa-miR-206	breast cancer	0	0	0	0	0	0
hsa_circ_002139	hsa-miR-193b	breast cancer	0	0	0	0	0	0
hsa_circ_002139	hsa-miR-195	breast cancer	0	0	0	0	0	0
hsa_circ_002139	hsa-miR-497	breast cancer	0	0	0	0	0	0
hsa_circ_002139	hsa-miR-181b	breast cancer	1	0	0	1	0	2
hsa_circ_002139	hsa-miR-181d	breast cancer	1	0	0	1	0	2
hsa_circ_002141	hsa-let-7i	breast cancer	1	1	1	1	0	4
hsa_circ_002141	hsa-let-7d	breast cancer	1	1	1	1	0	4
hsa_circ_002141	hsa-let-7f	breast cancer	1	1	1	1	0	4
hsa_circ_002141	hsa-let-7a	breast cancer	1	1	1	1	0	4
hsa_circ_002141	hsa-miR-98	breast cancer	0	0	0	0	0	0
hsa_circ_002142	hsa-miR-29b	breast cancer	1	0	0	0	0	1
hsa_circ_002146	hsa-let-7i	breast cancer	1	1	1	1	0	4
hsa_circ_002146	hsa-let-7d	breast cancer	1	1	1	1	0	4
hsa_circ_002146	hsa-miR-206	breast cancer	0	0	0	0	0	0
hsa_circ_002146	hsa-miR-193b	breast cancer	0	0	0	0	0	0
hsa_circ_002146	hsa-let-7f	breast cancer	1	1	1	1	0	4
hsa_circ_002146	hsa-let-7a	breast cancer	1	1	1	1	0	4
hsa_circ_002146	hsa-miR-181b	breast cancer	1	0	0	1	0	2
hsa_circ_002146	hsa-miR-181d	breast cancer	1	0	0	1	0	2
hsa_circ_002146	hsa-miR-98	breast cancer	0	0	0	0	0	0
hsa_circ_002147	hsa-miR-182	breast cancer	0	0	0	0	0	0
hsa_circ_002147	hsa-miR-181b	breast cancer	1	0	0	1	0	2
hsa_circ_002147	hsa-miR-181d	breast cancer	1	0	0	1	0	2
hsa_circ_002149	hsa-miR-29b	breast cancer	1	0	0	0	0	1
hsa_circ_002150	hsa-miR-193b	breast cancer	0	0	0	0	0	0
hsa_circ_002155	hsa-miR-152	breast cancer	0	0	0	0	0	0
hsa_circ_002161	hsa-miR-200c	breast cancer	1	1	1	1	0	4
hsa_circ_002162	hsa-miR-193b	breast cancer	0	0	0	0	0	0
hsa_circ_002162	hsa-miR-182	breast cancer	0	0	0	0	0	0
hsa_circ_002166	hsa-miR-193b	breast cancer	0	0	0	0	0	0
hsa_circ_002167	hsa-let-7i	breast cancer	1	1	1	1	0	4
hsa_circ_002167	hsa-let-7d	breast cancer	1	1	1	1	0	4
hsa_circ_002167	hsa-let-7f	breast cancer	1	1	1	1	0	4
hsa_circ_002167	hsa-let-7a	breast cancer	1	1	1	1	0	4
hsa_circ_002167	hsa-miR-98	breast cancer	0	0	0	0	0	0
hsa_circ_002169	hsa-miR-29b	breast cancer	1	0	0	0	0	1
hsa_circ_002170	hsa-miR-373	breast cancer	0	0	0	0	0	0
hsa_circ_002175	hsa-let-7i	breast cancer	1	1	1	1	0	4
hsa_circ_002175	hsa-let-7d	breast cancer	1	1	1	1	0	4
hsa_circ_002175	hsa-miR-206	breast cancer	0	0	0	0	0	0
hsa_circ_002175	hsa-miR-195	breast cancer	0	0	0	0	0	0
hsa_circ_002175	hsa-miR-497	breast cancer	0	0	0	0	0	0
hsa_circ_002175	hsa-let-7f	breast cancer	1	1	1	1	0	4
hsa_circ_002175	hsa-let-7a	breast cancer	1	1	1	1	0	4
hsa_circ_002175	hsa-miR-181b	breast cancer	1	0	0	1	0	2
hsa_circ_002175	hsa-miR-181d	breast cancer	1	0	0	1	0	2
hsa_circ_002175	hsa-miR-98	breast cancer	0	0	0	0	0	0
hsa_circ_002176	hsa-let-7i	breast cancer	1	1	1	1	0	4
hsa_circ_002176	hsa-let-7d	breast cancer	1	1	1	1	0	4
hsa_circ_002176	hsa-miR-200c	breast cancer	1	1	1	1	0	4
hsa_circ_002176	hsa-let-7f	breast cancer	1	1	1	1	0	4
hsa_circ_002176	hsa-let-7a	breast cancer	1	1	1	1	0	4
hsa_circ_002176	hsa-miR-98	breast cancer	0	0	0	0	0	0
hsa_circ_002177	hsa-miR-182	breast cancer	0	0	0	0	0	0
hsa_circ_002179	hsa-miR-200c	breast cancer	1	1	1	1	0	4
hsa_circ_002179	hsa-miR-195	breast cancer	0	0	0	0	0	0
hsa_circ_002179	hsa-miR-182	breast cancer	0	0	0	0	0	0
hsa_circ_002179	hsa-miR-497	breast cancer	0	0	0	0	0	0
hsa_circ_002179	hsa-miR-222	breast cancer	0	0	0	0	0	0
hsa_circ_002179	hsa-miR-29b	breast cancer	1	0	0	0	0	1
hsa_circ_002179	hsa-miR-181b	breast cancer	1	0	0	1	0	2
hsa_circ_002179	hsa-miR-181d	breast cancer	1	0	0	1	0	2
hsa_circ_002179	hsa-miR-20a	breast cancer	0	0	0	0	0	0
