# Supplementary material for: Circular RNA hsa_circ_001783 regulates breast cancer progression via sponging miR-200c-3p
Source: Cell Death Dis. 2019 Jan 22;10(2):55. doi: 10.1038/s41419-018-1287-1 (PMC6343010; doi:10.1038/s41419-018-1287-1)
Supplement: Supplementary file 5 — supplementary table 3 [file 41419_2018_1287_MOESM5_ESM.xlsx]

## Sheet: Sheet1
datasets:GSE41313; differentially expressed genes with log2FC>1.5, normalized to the gene expression of luminal/HER2+ cells(MCF-7, BT474, T47D and SKBR3 )													datasets: GSE28969 and GSE40056; differentially expressed miRNAs with log2FC>1, normalized to the gene expression of luminal/HER2+ cells
MDA-MB-231				MDA-MB-468				BT549					ID	log2FC	AveExpr	t	P.Value	adj.P.Val	B
Gene.symbol	log2FC	adj.P.Val	P.Value	Gene.symbol	log2FC	adj.P.Val	P.Value	Gene.symbol	log2FC	adj.P.Val	P.Value		hsa-miR-222_st	7.01252	8.05239	4.93171	0.000488808	0.26062	-0.00869603
PTX3	9.33707	1.3e-16	2.38e-21	AKR1C3	8.29	1.03e-05	1.49e-07	COL1A2	10.025	4.34e-16	1.33e-19		hsa-miR-221_st	6.72991	8.15101	4.4409	0.00106633	0.26062	-0.624024
AXL	9.02142	6.75e-15	1.11e-18	CES1	8.28	3.31e-13	1.39e-16	POSTN	9.68622	2.63e-16	4.81e-20		hsa-miR-146a_st	6.11008	4.10021	5.5999	0.000178551	0.26062	0.757289
COL3A1	8.49948	1.48e-13	1.27e-16	AKR1C2	8.15	0.000182	4.91e-06	SPARC	9.56942	4.85e-18	8.87e-23		hsa-miR-100_st	5.04956	7.2573	3.39482	0.00622837	0.432134	-2.0697
BCAT1	8.30789	4.43e-15	3.24e-19	AKR1B10	8.09	7.16e-09	2.86e-11	COL1A2	9.47759	5.73e-17	3.14e-21		hsa-miR-138_st	5.04699	5.58932	2.95016	0.0135923	0.529012	-2.7231
VIM	8.29436	9.54e-05	3.54e-06	AKR1C2	7.93	0.00109	4.54e-05	SPARC	9.41101	2.01e-14	2.92e-17		hsa-miR-886-5p_st	3.70618	3.6033	3.12186	0.0100441	0.49363	-2.46935
CXCL8	8.21664	1.26e-13	8.73e-17	AKR1C1	7.84	0.000146	3.72e-06	COL3A1	9.35462	1.59e-14	2.12e-17		hsa-miR-29a_st	3.07529	7.83657	3.13545	0.00980683	0.49363	-2.44932
IGFBP7	8.1205	1.56e-14	4.86e-18	AKR1C1	7.59	0.000229	6.5e-06	LOX	9.35261	9.83e-17	1.26e-20		hsa-miR-584_st	2.94953	4.41963	3.14587	0.00962892	0.49363	-2.43398
PLAT	8.01001	1.73e-12	3.23e-15	SUN3	7.35	6.69e-14	1.22e-17	LOX	9.21071	5.51e-15	4.79e-18		hsa-miR-125b-1-star_st	2.82144	2.88773	3.88104	0.0027001	0.358755	-1.37751
CTGF	7.96846	2.75e-05	8.09e-07	RARRES1	7.17	0.0015	6.69e-05	CHRDL1	9.13132	8.39e-16	3.07e-19		hsa-miR-29b-1-star_st	2.56579	4.49896	2.94727	0.0136618	0.529012	-2.72738
IGFBP7	7.95594	1.26e-13	8.37e-17	ALDH1A1	7.03	2.95e-08	1.41e-10	CAV1	9.05927	1.71e-09	1.65e-11		hsa-miR-125b_st	2.35078	8.8717	2.32796	0.040656	0.644969	-3.63966
BCAT1	7.94221	5.21e-15	5.71e-19	SFRP1	7	4.27e-14	4.07e-18	POSTN	9.03135	1.8e-16	2.95e-20		hsa-miR-30a-star_st	2.27747	6.28441	1.85181	0.0918617	0.728933	-4.30634
CAV1	7.92395	1.75e-07	2.17e-09	RARRES1	6.98	0.000927	3.68e-05	CAV1	9.01876	3.06e-08	4.15e-10		hsa-miR-23a-star_st	2.21692	6.20137	3.24567	0.00808204	0.49363	-2.28735
MSN	7.92088	1.98e-11	6.11e-14	EGFR	6.91	0.000604	2.16e-05	COL5A2	8.44864	2.4e-11	1.37e-13		hsa-miR-138-1-star_st	2.11951	3.91637	2.55264	0.0274165	0.595691	-3.31134
CAV1	7.91821	1.11e-08	9.61e-11	KRT14	6.87	4.27e-14	4.44e-18	GLIPR1	8.44783	9.83e-17	1.09e-20		hsa-miR-224_st	2.05443	2.99482	2.29695	0.0429142	0.652479	-3.68449
IL1A	7.90367	7.79e-15	2.24e-18	CP	6.82	8.25e-13	6.03e-16	GLIPR1	8.40029	7.16e-17	5.24e-21		hsa-miR-1270_st	2.02539	3.0445	2.04886	0.0658525	0.698287	-4.03692
DPYD	7.73576	2.1e-11	6.61e-14	CYP4X1	6.72	6.84e-06	8.99e-08	COL3A1	8.38075	1.4e-12	5.14e-15		hsa-miR-132_st	1.96788	6.70213	3.20745	0.00864203	0.49363	-2.34341
SRGN	7.69557	9.73e-06	2.37e-07	MSN	6.71	2.28e-10	6.13e-13	NRG1	8.36076	7.75e-17	7.08e-21		hsa-miR-155_st	1.95149	4.31215	1.04635	0.318493	0.861876	-5.23819
MT1E	7.66684	2.35e-12	4.85e-15	ZFP42	6.7	2.93e-14	5.54e-19	ABI3BP	8.35219	4.34e-16	1.19e-19		hsa-miR-222-star_st	1.88153	3.52447	2.30663	0.0421967	0.651171	-3.67052
AKR1B1	7.66197	1.24e-09	7.83e-12	CLDN10	6.68	1.15e-13	2.52e-17	NNMT	8.30758	1.9e-09	1.86e-11		hsa-miR-768-5p_st	1.79442	8.12163	1.49319	0.164319	0.788895	-4.76167
KISS1	7.64182	4.71e-10	2.52e-12	CYP4Z1	6.6	1.93e-05	3.18e-07	VGLL3	8.27838	5.1e-15	3.82e-18		hsa-miR-30c-2-star_st	1.73778	4.33175	1.52602	0.156048	0.781814	-4.72228
COL3A1	7.46503	7.95e-12	2.18e-14	AKR1C2AKR1C1	6.57	8.95e-13	6.86e-16	LOXL2	8.17924	2.28e-11	1.3e-13		hsa-miR-486-5p_st	1.72346	3.85694	1.84687	0.0926207	0.728933	-4.31293
SRGN	7.44289	2.3e-05	6.62e-07	MAGEA2BMAGEA2	6.52	0.00353	0.000196	CCDC80	8.10831	5.17e-11	3.22e-13		hsa-miR-145_st	1.7125	2.55387	1.47055	0.17024	0.789508	-4.78852
ETS1	7.41082	1.97e-12	3.75e-15	S100A2	6.51	1.25e-07	7.51e-10	PDE1C	8.03105	2.29e-17	8.37e-22		hsa-miR-574-3p_st	1.7093	7.56777	2.36934	0.0378215	0.637761	-3.57964
IFI16	7.4076	7.79e-15	2.14e-18	ECHDC1	6.5	0.0126	0.00102	NNMT	7.97621	1.08e-07	1.75e-09		hsa-miR-886-3p_st	1.6935	3.10172	1.47559	0.168905	0.78947	-4.78256
G0S2	7.24199	1.46e-13	1.2e-16	CLEC7A	6.43	1.61e-13	6.2e-17	CAV2	7.97567	2.64e-07	4.74e-09		hsa-miR-486-3p_st	1.68325	2.20961	6.31754	6.49069e-05	0.26062	1.48954
EDIL3	7.22564	0.000228	1.02e-05	CPVL	6.43	0.0202	0.00193	TPM2	7.96774	3.61e-10	2.89e-12		hsa-miR-663b_st	1.61044	2.55011	3.196	0.00881739	0.49363	-2.36023
SERPINE1	7.20557	7.39e-12	1.99e-14	CLEC7A	6.42	4.2e-14	2.3e-18	SPON2	7.88909	1.44e-12	5.32e-15		hsa-miR-34c-5p_st	1.55158	2.19306	1.52676	0.155866	0.781814	-4.72138
IFI16	7.18092	6.86e-14	4.01e-17	AKR1C1	6.42	6.39e-09	2.47e-11	GLIPR1	7.88135	4.4e-16	1.45e-19		hsa-miR-27a-star_st	1.53624	5.46434	1.38138	0.195367	0.801036	-4.89175
ZEB1	7.16684	7.46e-15	1.63e-18	VGLL1	6.39	0.0226	0.00223	SFRP1	7.87295	1.72e-15	7.53e-19		hsa-miR-199a-5p_st	1.47295	1.80787	1.92412	0.081372	0.718829	-4.20877
ANKRD1	7.09347	5.21e-15	5.08e-19	CAV2	6.37	6.1e-06	7.95e-08	VIM	7.87172	0.000132	6.45e-06		hsa-miR-199a-3p_st	1.45813	2.28343	1.62558	0.133143	0.757849	-4.59977
COL6A3	7.09083	7.05e-12	1.87e-14	SLC1A6	6.33	3.57e-09	1.25e-11	MSN	7.8379	1.37e-11	7.27e-14		hsa-miR-214_st	1.4445	2.5727	1.87726	0.0880345	0.723438	-4.27218
NNMT	7.06884	1.75e-08	1.61e-10	FGFBP1	6.32	1.22e-12	1e-15	UCHL1	7.83564	9.97e-11	6.82e-13		hsa-miR-596_st	1.4338	2.20029	4.22759	0.00151207	0.270854	-0.904923
PLAC8	7.05034	7.68e-11	3.07e-13	UGT1A3UGT1A1UGT1A4UGT1A9UGT1A5UGT1A6UGT1A7UGT1A8UGT1A10	6.32	4.76e-05	9.59e-07	CXCL5	7.81191	1.9e-15	1.04e-18		hsa-miR-31_st	1.37723	6.34826	0.531643	0.605851	0.92368	-5.61167
TMEM158	7.04032	6.14e-10	3.42e-12	SFRP1	6.29	4.27e-14	6.65e-18	PRR16	7.78183	1.41e-15	5.4e-19		hsa-miR-140-3p_st	1.35129	6.99635	1.46756	0.171036	0.789508	-4.79205
SPARC	6.97082	1.12e-12	1.82e-15	KLK5	6.27	2e-12	2.02e-15	CAV2	7.75919	1.75e-12	6.79e-15		hsa-miR-574-5p_st	1.33539	4.7988	1.68545	0.120847	0.748353	-4.52402
IL6	6.95278	4.43e-15	2.88e-19	EGFR	6.26	0.00093	3.7e-05	EDIL3	7.71253	0.000107	5.02e-06		hsa-miR-22_st	1.30914	9.08354	2.05648	0.0650005	0.696494	-4.02629
TIMP3	6.89347	0.0156	0.00179	UGT1A3UGT1A1UGT1A4UGT1A9UGT1A5UGT1A6UGT1A7UGT1A8UGT1A10	6.25	2.36e-05	4.05e-07	PLAC8	7.71232	1.61e-11	8.77e-14		hsa-miR-1271_st	1.27098	2.55104	1.88377	0.0870794	0.723438	-4.26341
MAP1B	6.80229	2.09e-08	1.97e-10	MAGEA2BMAGEA2	6.25	0.00286	0.000151	GJA1	7.70782	0.0062	0.000692		hsa-miR-30a_st	1.21608	8.18317	1.13958	0.279366	0.848659	-5.14894
NNMT	6.79806	8.39e-07	1.33e-08	KRT5	6.18	4.27e-14	6.88e-18	CTGF	7.70174	3.21e-05	1.22e-06		hsa-miR-130a_st	1.20754	6.50441	0.808366	0.43651	0.896027	-5.43749
CXCL8	6.73541	2.69e-13	2.86e-16	UGT1A1UGT1A4UGT1A9UGT1A6UGT1A8UGT1A10	6.18	0.000123	3.03e-06	SNAI2	7.61547	1.94e-14	2.76e-17		hsa-miR-505-star_st	1.19243	5.03216	1.11416	0.289647	0.853302	-5.17386
COL8A1	6.72931	3.7e-13	4.64e-16	EGFR	6.17	0.000246	7.14e-06	ETS1	7.55813	8.55e-13	2.91e-15		hsa-miR-936_st	1.18228	2.44312	1.9312	0.0804063	0.718829	-4.19913
LOC101929497	6.67127	2.04e-14	7.82e-18	ECHDC1	6.17	0.00921	0.000671	FHL1	7.49566	0.000306	1.79e-05		hsa-miR-143_st	1.1587	2.24732	1.13827	0.279888	0.848903	-5.15024
CALD1	6.65359	0.000411	2.07e-05	MAGEA6	6.12	0.0649	0.00959	P3H2	7.45305	5.21e-05	2.13e-06		hsa-miR-767-5p_st	1.15719	2.67082	0.977996	0.349702	0.870357	-5.29977
FOXF1	6.60844	2.72e-15	9.95e-20	ATP13A5	6.11	1.61e-13	6.01e-17	GAS1	7.39487	3.82e-14	6.83e-17		hsa-miR-24-2-star_st	1.09739	5.88601	1.33574	0.209392	0.811221	-4.94294
CYR61	6.60222	1.34e-05	3.49e-07	MAGEA6MAGEA3	6.07	0.0647	0.00955	TAGLN	7.36383	3.01e-12	1.28e-14		hsa-miR-28-5p_st	1.08869	7.08478	1.22373	0.247357	0.83651	-5.06347
CAV2	6.58323	2.7e-06	5.2e-08	SCGB2A2	6.07	0.107	0.0201	FSTL1	7.35367	2.06e-05	7.28e-07		hsa-miR-1180_st	1.06855	7.20408	1.66981	0.123957	0.749781	-4.54395
SERPINE1	6.54034	1.67e-12	3e-15	MAGEA12	6.01	0.0255	0.00262	AXL	7.34392	1.62e-14	2.18e-17		hsa-miR-34c-3p_st	1.01145	2.53656	2.02054	0.0691102	0.707163	-4.07629
EMP3	6.5134	6.59e-12	1.7e-14	AZGP1	6	0.0237	0.00238	CDH11	7.30115	1.06e-12	3.75e-15		hsa-miR-29b_st	1.00409	2.49373	1.58393	0.142339	0.770082	-4.65157
FOXQ1	6.4958	6.36e-14	3.61e-17	CP	5.96	1.97e-10	5.04e-13	TAGLN	7.28475	2.09e-10	1.59e-12		hsa-miR-152_st	1.00046	5.86088	0.785404	0.449283	0.902827	-5.4544
PLAU	6.49022	1.92e-14	7.01e-18	CT83	5.94	8.32e-12	1.14e-14	SFRP2	7.28282	2.77e-16	5.58e-20		hsa-miR-885-3p_st	-1.00763	4.28141	-1.40123	0.189518	0.800558	-4.86913
LIX1L	6.35164	2.23e-09	1.56e-11	LINC01133	5.92	6.02e-13	3.66e-16	COL3A1	7.28195	4.23e-14	7.81e-17		hsa-miR-425-star_st	-1.0361	5.29154	-2.005	0.0709625	0.707163	-4.09782
INHBE	6.32052	1.28e-11	3.78e-14	ANXA8L1ANXA8	5.91	6.4e-07	5.29e-09	VCAN	7.23994	5.86e-12	2.73e-14		hsa-miR-589-star_st	-1.05997	4.00038	-1.9396	0.079275	0.718829	-4.18767
CAV2	6.30439	3.29e-11	1.12e-13	RARRES1	5.91	1.96e-05	3.22e-07	COL5A2	7.19604	2.16e-09	2.17e-11		hsa-miR-497_st	-1.1062	3.09487	-1.0816	0.30324	0.856815	-5.20514
FOSL1	6.28261	1.04e-12	1.63e-15	IGF2BP3	5.9	3.6e-11	6.91e-14	SFRP1	7.1776	1.89e-15	8.91e-19		hsa-miR-148a_st	-1.11093	3.01644	-1.4373	0.179268	0.795401	-4.8275
TIMP3	6.25938	0.0172	0.00203	AKR1B1	5.89	5.59e-08	2.94e-10	PSG5	7.16446	3.35e-15	2.21e-18		hsa-miR-182_st	-1.11364	10.95	-2.22007	0.0490468	0.668801	-3.79498
CXCL2	6.22762	5.72e-15	8.36e-19	ECHDC1	5.84	0.0056	0.000351	BMP5	7.08953	1.07e-12	3.78e-15		hsa-miR-1299_st	-1.11949	1.91825	-1.56309	0.147145	0.775176	-4.67719
KCTD14	6.21847	4.38e-14	2.32e-17	CHODL	5.8	1.44e-13	4.04e-17	MAP3K7CL	7.08787	2.61e-08	3.5e-10		hsa-miR-576-3p_st	-1.12169	3.92483	-1.24102	0.241158	0.832441	-5.04535
LAMB3	6.19028	2.94e-10	1.42e-12	CASP1	5.79	4.27e-14	4.97e-18	FSTL1	7.06288	3.1e-15	1.98e-18		hsa-miR-585_st	-1.12619	2.57834	-2.35554	0.0387446	0.639832	-3.59968
DFNA5	6.16108	4.21e-07	5.88e-09	EGFR	5.79	1.47e-11	2.25e-14	FAM101B	7.03584	5.98e-13	1.9e-15		hsa-miR-200a-star_st	-1.12814	3.53892	-0.947618	0.364265	0.871483	-5.32604
SFTA1P	6.13494	1.26e-13	8.16e-17	ETS1	5.79	4.79e-11	9.46e-14	IGFBP3	7.00309	0.000665	4.58e-05		hsa-miR-629-star_st	-1.14504	4.39106	-2.26415	0.0454348	0.663846	-3.73176
STEAP1	6.12486	1.55e-09	1.01e-11	UGT1A1UGT1A4UGT1A9UGT1A6UGT1A8UGT1A10	5.79	7.42e-05	1.62e-06	COL8A1	6.94872	1.9e-13	5.08e-16		hsa-miR-454-star_st	-1.14656	4.24199	-1.50306	0.161794	0.788123	-4.74989
NT5E	6.09141	6.62e-07	1.01e-08	SFRP1	5.78	2.93e-14	1.07e-18	SFRP1	6.94306	4.34e-16	1.34e-19		hsa-miR-19b_st	-1.17907	8.29305	-1.14205	0.278382	0.848659	-5.1465
NAV3	6.08868	7.79e-15	2.28e-18	HOTAIRM1HOXA2	5.77	0.000103	2.42e-06	MSTN	6.91869	1.72e-13	4.43e-16		hsa-miR-1225-5p_st	-1.20186	3.96274	-1.26476	0.232847	0.82789	-5.02017
LOXL2	6.08645	1.14e-09	7.17e-12	LPAR3	5.74	1.74e-11	2.86e-14	FAM171A1	6.91386	1.25e-14	1.53e-17		hsa-miR-196b_st	-1.21063	2.39325	-1.50709	0.160772	0.786744	-4.74505
PLAU	6.07797	1.24e-12	2.07e-15	VSNL1	5.72	5.99e-13	3.39e-16	SACS	6.89911	2.73e-07	4.94e-09		hsa-miR-106b_st	-1.21334	10.9379	-2.76012	0.0190128	0.578691	-3.00473
PALM2-AKAP2///AKAP2	6.06805	0.000219	9.68e-06	CP	5.71	6.02e-13	3.74e-16	SGK1	6.85187	5.38e-10	4.47e-12		hsa-miR-1269_st	-1.21605	2.4651	-1.92391	0.0814002	0.718829	-4.20905
TIMP3	6.06154	0.0206	0.00256	TMEM45A	5.69	0.00175	8.08e-05	FHL1	6.81236	5.05e-07	9.88e-09		hsa-miR-96_st	-1.21654	2.22764	-2.10688	0.0596233	0.679236	-3.95563
GBP1	6.06049	3.07e-08	3.06e-10	STEAP4	5.69	0.00676	0.000447	THY1	6.77112	6.71e-15	6.38e-18		hsa-miR-34a-star_st	-1.22022	2.61021	-2.41468	0.0349361	0.636004	-3.51361
MAP1B	6.04998	1.27e-10	5.54e-13	PROM1	5.68	0.00113	4.72e-05	CDKN2A	6.77008	2.81e-06	7.12e-08		hsa-miR-505_st	-1.22153	2.46636	-1.48299	0.166965	0.788895	-4.7738
GBP1	6.03999	4.62e-07	6.61e-09	SLC1A6	5.67	0.00188	8.85e-05	COL1A2	6.75012	7.47e-15	7.37e-18		hsa-miR-421_st	-1.22249	6.99055	-1.16542	0.269207	0.845877	-5.12318
TGFBI	6.00225	3.57e-06	7.22e-08	ALDH1A3	5.67	0.0132	0.00109	DDR2	6.74791	3.33e-11	1.97e-13		hsa-miR-374a-star_st	-1.23827	5.0481	-1.71844	0.114515	0.738361	-4.48167
CT83	5.98978	5.01e-12	1.22e-14	GUCY1B3	5.64	1.04e-06	9.52e-09	ADAM12	6.72426	4.34e-16	1.29e-19		hsa-miR-1301_st	-1.25588	5.7197	-1.36152	0.20137	0.804249	-4.91416
FAM171A1	5.96314	1.34e-13	1e-16	DEFB1	5.56	4.27e-14	7.03e-18	CFAP58	6.70168	1.89e-15	9.25e-19		hsa-miR-550-star_st	-1.26543	3.55174	-2.96648	0.0132066	0.529012	-2.69894
EPHX4	5.95893	6.47e-12	1.66e-14	EGFR	5.53	1.53e-12	1.49e-15	FN1	6.69135	0.000924	6.84e-05		hsa-miR-30e_st	-1.26641	4.62078	-1.23785	0.242282	0.833328	-5.04868
GBP1	5.9566	2.05e-09	1.41e-11	MAGEB2	5.52	0.000141	3.58e-06	CALD1	6.66491	0.000345	2.07e-05		hsa-miR-193a-3p_st	-1.28858	3.13586	-1.78104	0.103317	0.731771	-4.40017
PALM2-AKAP2///AKAP2	5.93833	9.81e-05	3.66e-06	UGT1A6	5.52	0.000166	4.37e-06	ELL2	6.65404	1.45e-06	3.29e-08		hsa-miR-1285_st	-1.31454	3.09155	-2.30931	0.0420005	0.651171	-3.66665
CLIP4	5.93315	5.64e-06	1.24e-07	CASP1	5.51	1.2e-11	1.8e-14	IGFBP3	6.63681	5.24e-05	2.15e-06		hsa-miR-10a_st	-1.32899	5.40235	-1.01555	0.33229	0.864099	-5.26635
SLC43A3	5.91255	2.81e-08	2.78e-10	S100A8	5.51	0.0678	0.0102	TMEM108	6.63171	1.5e-14	1.94e-17		hsa-miR-653_st	-1.35848	2.25094	-2.66228	0.0225981	0.595691	-3.14956
SRPX	5.90141	4.71e-12	1.11e-14	GPX1	5.51	0.102	0.0187	ALPK2	6.63099	5.51e-15	4.41e-18		hsa-miR-411_st	-1.37495	3.23463	-1.64831	0.128351	0.754323	-4.57119
COL4A2	5.88828	2.2e-10	1.03e-12	PI3	5.47	5.99e-13	3.3e-16	CXCL5	6.61555	6.44e-16	2.24e-19		hsa-miR-200c-star_st	-1.40989	3.54857	-1.87624	0.0881857	0.723663	-4.27356
TGM2	5.88388	1.54e-13	1.35e-16	KRT4	5.46	0.0525	0.00707	SIM1	6.59784	1.5e-14	1.94e-17		hsa-miR-374b_st	-1.46788	2.54625	-4.07487	0.00194872	0.319045	-1.1108
CDH4	5.8755	2.89e-14	1.37e-17	S100A9	5.46	0.057	0.00798	SIM1	6.56677	1.45e-15	5.82e-19		hsa-miR-219-2-3p_st	-1.48554	2.36029	-3.78081	0.0032015	0.36805	-1.51765
VCAN	5.87253	1.13e-10	4.76e-13	KRT6B	5.45	1.51e-13	5.25e-17	VCAN	6.55651	5.57e-14	1.18e-16		hsa-miR-129-star_st	-1.52922	3.17228	-1.78096	0.10333	0.731771	-4.40027
RAC2	5.87111	6.08e-05	2.08e-06	HOTAIRM1HOXA2	5.44	4.48e-07	3.47e-09	CCDC80	6.54656	4.81e-12	2.21e-14		hsa-miR-146b-5p_st	-1.53417	2.83774	-2.92726	0.0141529	0.535319	-2.75702
IGF2BP3	5.86655	2.36e-11	7.6e-14	ID4	5.38	2.26e-07	1.51e-09	WFDC21P	6.53668	9.68e-15	9.73e-18		hsa-miR-148b_st	-1.55997	3.62986	-2.22766	0.0484059	0.668801	-3.78412
TCEAL9	5.86347	0.00076	4.38e-05	ECHDC1	5.37	0.00634	0.000412	FAM101B	6.51089	1.76e-09	1.71e-11		hsa-miR-200b-star_st	-1.65087	4.97785	-1.07323	0.306809	0.857245	-5.21307
COL3A1	5.85484	7.76e-13	1.14e-15	CASP1	5.34	1.46e-12	1.34e-15	IGF2BP3	6.49005	3.96e-12	1.76e-14		hsa-miR-26b_st	-1.67936	2.88766	-2.6469	0.0232196	0.595691	-3.17229
POPDC3	5.85433	3.53e-10	1.79e-12	PSMB8	5.33	0.00699	0.000467	ADAMTS2	6.4892	4.34e-16	9.78e-20		hsa-miR-181c-star_st	-1.68927	4.78411	-1.64789	0.128438	0.754323	-4.57173
MIR100HG	5.84355	4.75e-13	6.57e-16	VSNL1	5.29	8.07e-14	1.62e-17	TGFB1I1	6.46603	8.08e-12	3.96e-14		hsa-miR-21_st	-1.71051	8.181	-1.10009	0.295463	0.856815	-5.18747
DLC1	5.79328	0.000257	1.18e-05	SLC1A3	5.28	8.64e-07	7.64e-09	FN1	6.45411	0.0027	0.000249		hsa-miR-342-5p_st	-1.7259	5.1205	-1.8893	0.0862762	0.723368	-4.25595
CD44	5.78509	5.17e-05	1.71e-06	PDGFC	5.27	0.00237	0.000119	PDE1C	6.44474	5.51e-15	4.52e-18		hsa-miR-1274b_st	-1.754	3.4951	-1.43601	0.179627	0.795691	-4.829
SAA2///SAA1	5.78096	7.93e-10	4.65e-12	DDC	5.23	2.7e-06	2.92e-08	FN1	6.443	0.00231	0.000206		hsa-miR-1827_st	-1.76752	3.39845	-1.94585	0.0784441	0.717007	-4.17915
KCTD14	5.7652	2.34e-14	1.02e-17	MAML2	5.22	2.31e-05	3.93e-07	FBN1	6.42552	1.61e-12	6.07e-15		hsa-miR-489_st	-1.77989	5.13178	-1.10017	0.29543	0.856815	-5.18739
DAB2	5.72278	0.000221	9.81e-06	IGFBP3	5.22	0.00943	0.00069	THY1	6.39714	1.21e-14	1.44e-17		hsa-miR-501-5p_st	-1.796	4.88575	-1.80558	0.0992044	0.730641	-4.36782
ZNF655	5.7213	2.2e-10	1.03e-12	CD44	5.18	0.000215	5.98e-06	OLFML2A	6.37892	3.32e-09	3.47e-11		hsa-miR-34a_st	-1.84866	5.73026	-1.62357	0.133575	0.757849	-4.60229
COL5A2	5.71889	2.86e-09	2.1e-11	AZGP1	5.16	0.0195	0.00183	FN1	6.35699	0.00266	0.000245		hsa-miR-629_st	-1.86575	5.64013	-1.59907	0.138933	0.76891	-4.63282
GSTP1	5.71814	6.23e-11	2.4e-13	PAX7	5.14	3.71e-13	1.7e-16	LINC01111	6.35316	9.74e-15	9.97e-18		hsa-miR-1274a_st	-2.0437	3.94198	-1.96329	0.0761651	0.712851	-4.15527
CLIP4	5.69328	1.41e-13	1.08e-16	CAV2	5.13	6.22e-10	1.84e-12	KRTAP2-3	6.34345	1.49e-14	1.85e-17		hsa-miR-675_st	-2.11096	3.77565	-2.56491	0.0268305	0.595691	-3.29327
TGFB1I1	5.65902	7.2e-11	2.83e-13	ANXA1	5.13	1.2e-05	1.81e-07	FOXG1	6.3353	1.89e-15	9.81e-19		hsa-miR-1293_st	-2.13163	4.20112	-2.41999	0.0346123	0.636004	-3.50585
DLC1	5.63999	0.000231	1.04e-05	TNFSF10	5.09	0.0107	0.000813	DSEL	6.30715	2.57e-15	1.51e-18		hsa-miR-339-3p_st	-2.13258	6.89195	-3.11997	0.0100774	0.49363	-2.47213
CD44	5.63404	5.52e-05	1.85e-06	PCSK9	5.08	5.26e-13	2.59e-16	ZEB1	6.29462	1.2e-14	1.35e-17		hsa-miR-183_st	-2.15024	7.81749	-2.65624	0.0228402	0.595691	-3.15849
CD44	5.63359	0.000149	6.07e-06	FLRT3	5.07	1.64e-05	2.6e-07	BICC1	6.28754	6.57e-15	6.12e-18		hsa-miR-335_st	-2.15603	5.08013	-2.20746	0.0501294	0.668801	-3.81299
SERPINE2	5.61929	1.54e-05	4.11e-07	CRISP3	5.06	0.0708	0.0109	WNT5B	6.28249	3.76e-14	6.67e-17		hsa-miR-200a_st	-2.16548	4.30428	-1.41033	0.186887	0.800552	-4.8587
PALM2-AKAP2///AKAP2	5.61079	3.17e-05	9.64e-07	PDZK1IP1	5.05	5.68e-10	1.65e-12	TNFRSF19	6.27036	1.53e-06	3.52e-08		hsa-miR-301a_st	-2.23225	4.32667	-1.75311	0.108184	0.733362	-4.43671
GFPT2	5.54823	8.81e-10	5.33e-12	CD44	5.05	0.000228	6.47e-06	NRG1	6.27019	1.2e-14	1.39e-17		hsa-miR-184_st	-2.2679	3.31582	-2.69004	0.0215174	0.594201	-3.1085
DAB2	5.54511	0.000196	8.49e-06	ZNF204P	5.04	1.14e-06	1.06e-08	KCTD4	6.26079	1.21e-14	1.46e-17		hsa-miR-10b_st	-2.28422	2.94059	-3.86438	0.00277742	0.358755	-1.4007
CD44	5.53641	6.39e-05	2.2e-06	PDZK1IP1	5.03	6.03e-12	7.72e-15	CTB-12O2.1	6.2558	1.89e-15	1e-18		hsa-miR-196a_st	-2.3258	5.31036	-1.31723	0.215314	0.814066	-4.96336
CD44	5.5208	0.000137	5.47e-06	CD44	5.03	0.000227	6.43e-06	BDNF	6.22831	5.51e-15	4.56e-18		hsa-miR-708_st	-2.33328	3.03289	-1.93842	0.0794336	0.718829	-4.18929
COL4A1	5.51427	3.36e-12	7.43e-15	TRIB2	5.03	0.00867	0.000619	DKK3	6.18507	3.08e-14	4.79e-17		hsa-miR-1260_st	-2.38122	3.54729	-2.53548	0.0282572	0.595691	-3.33659
LAPTM5	5.50976	1.89e-13	1.83e-16	WLS	5	0.0116	0.00091	XAF1	6.18452	5.18e-13	1.59e-15		hsa-miR-1280_st	-2.40437	5.661	-2.27541	0.0445539	0.661037	-3.71555
CALD1	5.49702	1.2e-05	3.07e-07	RBP1	4.99	0.0354	0.00409	XAF1	6.17232	1.33e-11	7e-14		hsa-miR-296-3p_st	-2.40441	4.53394	-2.27294	0.0447458	0.661037	-3.71911
IFI16	5.49543	1.26e-13	8.52e-17	CARD16CASP1	4.96	1.09e-10	2.56e-13	ZDHHC2	6.16283	6.66e-10	5.71e-12		hsa-miR-345_st	-2.43216	6.96965	-2.2589	0.0458506	0.668512	-3.73929
TMEM71	5.48961	1.67e-12	2.96e-15	PALM2-AKAP2AKAP2	4.95	0.00175	8.06e-05	BMP5	6.11171	1.29e-12	4.68e-15		hsa-miR-193b_st	-2.46159	6.56228	-1.91042	0.0832704	0.723036	-4.22738
LARP6	5.47137	8.13e-07	1.28e-08	BMP5	4.94	2.18e-10	5.79e-13	PTRF	6.10267	3.25e-08	4.45e-10		hsa-miR-141_st	-2.62234	4.33418	-2.03177	0.0678006	0.70545	-4.0607
P3H2	5.4552	0.001	6.1e-05	LY6D	4.92	3.3e-11	6.15e-14	ACSL4	6.09158	7.7e-11	5.04e-13		hsa-miR-205_st	-2.80219	4.92855	-1.69751	0.118498	0.740257	-4.5086
ZEB1	5.45365	1.27e-13	9.31e-17	CD44	4.92	0.000696	2.58e-05	PALM2-AKAP2///AKAP2	6.0687	0.000187	9.84e-06		hsa-miR-149_st	-2.91578	5.11216	-2.39151	0.0363826	0.637761	-3.54738
LUM	5.4307	4.89e-14	2.68e-17	THSD7A	4.91	5.54e-11	1.1e-13	CDH11	6.06685	1.89e-15	9.33e-19		hsa-miR-200b_st	-3.09876	5.70757	-1.76775	0.105607	0.731771	-4.41759
TRIM58	5.42323	9.4e-09	7.95e-11	TGFB2	4.9	2.61e-12	2.81e-15	EMP3	6.05897	8.9e-12	4.41e-14		hsa-miR-183-star_st	-3.25284	5.45596	-2.71272	0.020673	0.594201	-3.07494
COL6A1	5.41079	4.67e-07	6.74e-09	RGCC	4.9	3.2e-12	3.74e-15	RGS4	6.05867	3.67e-14	6.3e-17		hsa-miR-375_st	-3.42889	5.23866	-2.31671	0.0414619	0.649894	-3.65595
GMFG	5.40937	4.34e-12	1.01e-14	IGF2BP3	4.9	9.07e-12	1.28e-14	ADAM12	6.05381	6.07e-15	5.44e-18		hsa-miR-720_st	-3.78114	5.92365	-3.43303	0.00582784	0.432134	-2.01429
LY6K	5.40313	5.01e-12	1.22e-14	TGFB2	4.88	4.26e-05	8.29e-07	TMEM47	6.0426	5.89e-05	2.47e-06		hsa-miR-203_st	-4.92382	5.78816	-2.80199	0.0176573	0.575117	-2.94268
RBMS3	5.40062	1.2e-12	1.97e-15	DAPL1	4.87	7.72e-13	5.3e-16	GLIPR1	6.03614	2.18e-10	1.67e-12		hsa-miR-200c_st	-5.90572	9.56336	-4.06855	0.00196943	0.319045	-1.11941
ADAMTS6	5.39889	2.07e-14	8.32e-18	CASP14	4.86	6.73e-12	8.98e-15	LOX	6.02481	1.16e-14	1.23e-17
DDR2	5.39878	6.86e-10	3.91e-12	ELL2	4.86	6.8e-05	1.47e-06	CDKN2A	6.0239	0.00194	0.000166
ANXA1	5.38398	4.76e-06	1.01e-07	RARRES3	4.86	0.00394	0.000226	LDHB	6.01203	0.0728	0.0165
BCAT1	5.37442	2.69e-13	2.8e-16	NTN4	4.86	0.0296	0.00319	GLIS3	5.99687	2.79e-15	1.73e-18
CDH11	5.36964	6.84e-11	2.66e-13	STX19	4.85	1.07e-10	2.49e-13	CD274	5.98456	1.82e-14	2.5e-17
ANTXR2	5.35602	6.73e-09	5.49e-11	TNFSF10	4.85	0.00111	4.6e-05	ELL2	5.98275	8.87e-06	2.69e-07
DAB2	5.34984	0.00179	0.000124	GABRP	4.84	7.02e-13	4.49e-16	RIMS2	5.98164	1.8e-05	6.21e-07
RAB34	5.33007	0.0268	0.0036	THSD7A	4.84	6.34e-11	1.3e-13	SCG2	5.9754	4.89e-14	9.92e-17
CTH	5.32018	1.35e-05	3.53e-07	TNFSF10	4.84	0.000632	2.29e-05	CD44	5.95933	5.68e-05	2.36e-06
IL32	5.28525	4.73e-09	3.69e-11	EMP1	4.84	0.0323	0.0036	KCNIP1	5.94103	4.6e-14	8.83e-17
LOC101930114	5.26832	2.05e-12	3.95e-15	TRIB2	4.83	0.00073	2.74e-05	LHFP	5.93966	9.57e-05	4.39e-06
PDGFRA	5.24139	4.17e-14	2.13e-17	SCGB2A1	4.8	0.000551	1.94e-05	HBEGF	5.91801	1.62e-07	2.76e-09
CYR61	5.23659	2.81e-05	8.28e-07	CD44	4.8	0.000681	2.52e-05	MAP1B	5.89784	8.37e-08	1.32e-09
CTH	5.22621	3.12e-06	6.14e-08	CALD1	4.8	0.00708	0.000475	LRRN1	5.87798	0.0025	0.000228
HBEGF	5.22203	8.45e-07	1.35e-08	SLPI	4.79	0.0158	0.00137	PTRF	5.87643	3.01e-08	4.07e-10
LARP6	5.22152	6.4e-10	3.59e-12	GUCY1A3	4.79	0.0168	0.00149	AGTR1	5.87352	1.55e-14	2.03e-17
SLC2A3	5.21891	1.48e-13	1.27e-16	HCP5	4.78	3.3e-11	6.11e-14	HAS3	5.87326	1.14e-14	1.19e-17
ETV5	5.20599	4.54e-07	6.47e-09	ELL2	4.77	0.000144	3.66e-06	VCAN	5.87162	5.51e-15	4.58e-18
TPM2	5.20351	7.45e-08	8.36e-10	PALM2-AKAP2AKAP2	4.77	0.000958	3.86e-05	CPA3	5.87031	2.55e-15	1.45e-18
IGF2BP2	5.19312	0.00086	5.09e-05	UBASH3B	4.76	3.24e-11	5.8e-14	RGS20	5.86974	5.51e-15	4.84e-18
MCTP1	5.18769	2.98e-14	1.47e-17	PI3	4.76	3.49e-08	1.73e-10	KIRREL	5.86525	1.09e-08	1.3e-10
GLIPR1	5.18056	1.82e-14	6.33e-18	PDGFC	4.75	2.72e-07	1.88e-09	RNF182	5.85585	1.93e-14	2.71e-17
TIMP3	5.17513	0.0167	0.00197	HSD17B2	4.75	0.0823	0.0135	DAB2	5.8478	0.000156	7.89e-06
DCN	5.16952	1.1e-12	1.77e-15	CP	4.73	2.26e-12	2.35e-15	NECTIN3	5.84197	2.46e-13	6.65e-16
CPED1	5.1669	1.46e-13	1.18e-16	GLYATL2	4.73	4.37e-07	3.35e-09	ANXA1	5.83633	1.61e-06	3.72e-08
INPP1	5.16612	4.42e-08	4.62e-10	THSD7A	4.72	1.66e-13	6.69e-17	EPSTI1	5.82863	4.57e-10	3.74e-12
PAQR5	5.162	0.000112	4.31e-06	ZFP42	4.72	5.99e-13	3.31e-16	PRR16	5.81474	5.1e-15	3.79e-18
FSTL1	5.16143	0.000642	3.58e-05	VGLL1	4.71	0.0329	0.00369	LINC01279	5.81173	1.77e-13	4.59e-16
TOX2	5.14956	1.72e-09	1.13e-11	IGFBP3	4.7	0.0018	8.38e-05	ELAVL2	5.79576	1.65e-05	5.51e-07
ACSL4	5.13162	6.35e-10	3.55e-12	UBASH3B	4.68	9.12e-13	7.17e-16	CD44	5.78963	9.79e-05	4.51e-06
CCDC88A	5.09457	6.72e-10	3.82e-12	NEURL3	4.68	3.14e-12	3.61e-15	AKR1B1	5.78646	2.55e-08	3.39e-10
COL13A1	5.07663	5.31e-06	1.15e-07	CAPN13	4.66	0.000118	2.86e-06	MIR503///MIR503HG	5.75859	5.4e-07	1.07e-08
FAM129A	5.06896	0.00531	0.000465	POU4F1	4.64	2.62e-12	2.88e-15	PALM2-AKAP2///AKAP2	5.75662	0.000111	5.26e-06
GYPC	5.06885	7.79e-15	1.87e-18	SLC1A6	4.63	1.22e-12	1.03e-15	NXPH2	5.75289	3.24e-14	5.16e-17
LCP1	5.06497	2.57e-07	3.36e-09	CYP39A1	4.62	5.92e-12	7.47e-15	GLIPR1	5.74569	1.82e-13	4.75e-16
ANK2	5.05407	8.28e-11	3.33e-13	CAV1	4.6	8.03e-05	1.8e-06	RAB3B	5.74297	3.27e-13	9.44e-16
NRG1	5.04169	1.27e-13	9.11e-17	CSAG3	4.6	0.0299	0.00325	LY6K	5.73786	2.31e-12	9.59e-15
GPAT2	5.03503	7.68e-12	2.09e-14	CASP1	4.59	1.44e-13	4.2e-17	VCAN	5.72441	6.25e-13	2.02e-15
CD44	5.03033	5.71e-07	8.49e-09	CYP39A1	4.59	8.95e-13	6.87e-16	GLIS3	5.7152	2.17e-14	3.21e-17
FAM69A	5.02948	3.23e-05	9.85e-07	AADAC	4.58	1.05e-09	3.25e-12	THY1	5.71215	2.61e-14	3.92e-17
KIRREL	5.0161	8.54e-08	9.77e-10	PELI2	4.57	3.71e-13	1.68e-16	CNRIP1	5.70015	3.76e-14	6.66e-17
VCAN	5.00127	5.37e-12	1.33e-14	MIR205HG	4.57	1.85e-09	6.04e-12	CD44	5.69153	5.13e-05	2.1e-06
HSD17B11	4.99887	0.000163	6.77e-06	OLFM4	4.52	6.02e-13	3.52e-16	KCNB1	5.67937	5.12e-09	5.62e-11
CCND2	4.98049	3.38e-13	4.14e-16	DSC3	4.52	1.21e-12	9.72e-16	BNC2	5.67565	1.46e-13	3.59e-16
LOC100130938	4.97037	4.75e-13	6.6e-16	FLRT3	4.52	4.56e-09	1.66e-11	LDHB	5.67543	0.072	0.0163
CDC42EP3	4.96485	0.00137	8.94e-05	CARD16	4.51	3.43e-07	2.47e-09	DFNA5	5.67326	7.82e-07	1.63e-08
CD44	4.96207	7.76e-06	1.8e-07	ARHGAP28	4.5	2.76e-12	3.13e-15	IGF2BP3	5.67246	7.99e-13	2.66e-15
PSMB8	4.95818	0.00864	0.000849	LOC105374290	4.49	3.69e-07	2.71e-09	CD109	5.66852	9.92e-07	2.14e-08
ARHGEF28	4.95209	3.68e-09	2.77e-11	B3GNT5	4.48	0.0214	0.00208	ADAMTS1	5.6518	1.8e-05	6.19e-07
PDLIM4	4.95117	7.78e-08	8.79e-10	SOX2	4.47	0.00558	0.00035	LIX1L	5.64488	6.95e-09	7.95e-11
TNFRSF9	4.93935	8.49e-13	1.29e-15	POU4F1	4.46	3.44e-12	4.08e-15	CTSC	5.62458	2.06e-05	7.27e-07
FAM69A	4.93711	3.39e-05	1.04e-06	CCL28	4.46	1.21e-06	1.15e-08	VGLL3	5.62163	3.43e-12	1.47e-14
ACTG2	4.92681	1.03e-08	8.89e-11	LANCL2	4.46	2.69e-06	2.89e-08	CD44	5.60712	4.92e-05	1.99e-06
FOXF2	4.91847	3.7e-13	4.67e-16	CCDC82	4.45	2.08e-10	5.4e-13	ZNF655	5.60666	1.83e-10	1.38e-12
PHLDB2	4.91564	0.000548	2.95e-05	LOC100288911	4.45	0.0198	0.00187	GPX1	5.58799	0.0759	0.0175
SH2B3	4.91534	7.92e-08	8.97e-10	PALM2-AKAP2AKAP2	4.44	0.000406	1.34e-05	SFRP2	5.55284	3.72e-13	1.1e-15
APCDD1L	4.90807	4.01e-13	5.14e-16	EMP1	4.44	0.0236	0.00236	AKT3	5.52217	1.89e-12	7.48e-15
HDAC9	4.90156	5.13e-11	1.91e-13	COL4A1	4.42	2.6e-11	4.57e-14	COL5A1	5.52201	3.61e-05	1.4e-06
BEX1	4.90038	1.59e-12	2.79e-15	LOC728485	4.41	1.74e-11	2.84e-14	CD70	5.51766	2.54e-13	6.91e-16
DAB2	4.89461	0.00135	8.8e-05	ADH1C	4.4	5.65e-10	1.63e-12	HBEGF	5.51433	2.29e-09	2.31e-11
AKT3	4.89084	2.16e-12	4.29e-15	GBP1	4.4	1.89e-06	1.95e-08	PNMAL1	5.50456	4.4e-15	3.06e-18
AKAP12	4.88727	3.36e-08	3.43e-10	BCL11B	4.4	1.79e-05	2.89e-07	DPYD	5.49825	9.41e-10	8.53e-12
BIRC3	4.87817	3.52e-10	1.78e-12	ADGRF1	4.39	7.19e-11	1.52e-13	CD44	5.49067	5.78e-05	2.41e-06
SLC7A11	4.87801	1.41e-05	3.72e-07	AGPS	4.39	0.00343	0.00019	SLIT3	5.48745	4.41e-14	8.39e-17
SAA2///SAA1	4.87398	1.34e-09	8.53e-12	BCL11A	4.37	0.0369	0.00432	CDH11	5.48689	4.14e-13	1.25e-15
CDH4	4.87269	1.25e-13	7.79e-17	MALL	4.36	0.0698	0.0106	RAB3B	5.47846	3.03e-13	8.58e-16
FOXC2	4.8726	2.42e-11	7.92e-14	KRT23	4.34	0.162	0.0374	GSTP1	5.47385	5.9e-11	3.73e-13
CDC42EP3	4.87038	0.000759	4.37e-05	ID4	4.33	2.52e-12	2.67e-15	ANPEP	5.47119	2.37e-10	1.84e-12
PTPRM	4.86728	3.15e-05	9.55e-07	DSC3	4.33	1.15e-11	1.7e-14	ADAMTS6	5.43646	4.34e-16	1.35e-19
CXCL1	4.86276	9.35e-13	1.43e-15	ST6GALNAC5	4.33	3.07e-07	2.16e-09	IGF2BP2	5.43412	0.000504	3.26e-05
IGF2BP3	4.85739	6.9e-12	1.8e-14	GBP1	4.33	2.54e-05	4.4e-07	DAB2	5.42485	0.000204	1.09e-05
CLIC6	4.84843	0.00027	1.25e-05	RUNX3	4.32	9.08e-06	1.27e-07	PSG1	5.42322	4.52e-12	2.06e-14
KLHL29	4.83287	1.65e-07	2.04e-09	CAV1	4.32	1.65e-05	2.63e-07	TGFB2	5.41043	8.58e-06	2.59e-07
SLC43A3	4.82805	5.91e-09	4.74e-11	CD44	4.31	4.8e-05	9.7e-07	HACD1	5.40709	0.000761	5.41e-05
TMEM119	4.82676	1.59e-13	1.44e-16	GBP1	4.3	1.34e-07	8.33e-10	TGFB2	5.40455	4.21e-13	1.28e-15
ARHGEF28	4.82434	1.44e-08	1.29e-10	ZFP42	4.28	8.2e-13	5.84e-16	PALM2-AKAP2///AKAP2	5.39955	3.99e-05	1.57e-06
C9orf84	4.82423	1.73e-13	1.65e-16	GAS1	4.28	7.6e-11	1.66e-13	HPSE	5.3921	0.000434	2.71e-05
GBP3	4.81097	0.000665	3.73e-05	CALML5	4.28	0.011	0.00084	PLAU	5.39055	4.89e-14	9.83e-17
TIMP1	4.80994	0.024	0.00312	CCL28	4.26	1.61e-06	1.6e-08	PTRF	5.38069	2.21e-05	7.89e-07
TGFBR3	4.80894	5.38e-06	1.17e-07	FOXC1	4.25	0.0958	0.017	MYL9	5.36987	0.0222	0.00344
PSMB9	4.8059	0.00103	6.31e-05	CD44	4.24	5.76e-06	7.39e-08	CDKN2B	5.36278	2.08e-06	4.99e-08
CARD16	4.79381	8.76e-08	1.01e-09	MBP	4.24	7.09e-05	1.54e-06	TLE4	5.35857	1.01e-07	1.62e-09
LIPG	4.79292	0.000189	8.1e-06	GUCY1A3	4.23	0.0326	0.00364	MAP1B	5.35626	2.26e-10	1.73e-12
SLC35G2	4.78668	1.25e-12	2.13e-15	CCDC88A	4.22	1.36e-08	5.75e-11	MIR503HG	5.35343	2.32e-07	4.1e-09
JAG1	4.7866	0.00202	0.000143	BAG2	4.22	0.00528	0.000325	AKT3	5.34528	5.84e-13	1.84e-15
BAG2	4.78294	0.0015	0.0001	PDE4B	4.22	0.0386	0.0046	CALD1	5.3436	1.33e-05	4.29e-07
CDC42EP3	4.7804	0.00246	0.000182	WLS	4.19	0.029	0.00311	STEAP1B	5.30399	3.76e-14	6.54e-17
RAB34	4.7633	0.0334	0.00481	CCDC82	4.17	4.06e-06	4.78e-08	TCF4	5.28384	1.42e-06	3.22e-08
JAG1	4.7453	0.00229	0.000167	CLEC7A	4.15	7.08e-13	4.66e-16	PLAU	5.2742	4.15e-12	1.85e-14
TMEM45A	4.74161	0.00499	0.000431	IL15	4.15	2.65e-09	8.96e-12	DDR2	5.27046	7.77e-12	3.79e-14
OGFRL1	4.73943	2.8e-09	2.05e-11	CYP1B1	4.15	0.00111	4.64e-05	CD44	5.26829	2.69e-07	4.84e-09
ICAM1	4.73867	6.73e-09	5.47e-11	ZSCAN31	4.14	7.97e-07	6.96e-09	COL5A1	5.26648	9.82e-07	2.12e-08
SNAI2	4.73737	6.99e-12	1.84e-14	RHBDL2	4.14	0.000741	2.79e-05	ADAMTS5	5.25936	6.16e-15	5.63e-18
DIO2	4.72924	4.24e-07	5.94e-09	TMEM156	4.13	1.46e-13	4.79e-17	EPHA5	5.25903	5.02e-14	1.03e-16
PDLIM4	4.71952	2.75e-08	2.72e-10	EVA1A	4.13	3.71e-08	1.85e-10	C8orf88	5.25821	6.4e-08	9.73e-10
CA13	4.70874	3.92e-09	3.01e-11	ADRB1	4.12	0.00132	5.74e-05	TWIST2	5.23208	2.31e-12	9.66e-15
OSMR	4.70424	0.00308	0.000239	COL4A2	4.11	1.73e-08	7.51e-11	PTN	5.22107	3.81e-15	2.58e-18
HCLS1	4.69895	4.88e-06	1.04e-07	DZIP1	4.1	2.45e-11	4.26e-14	RSPO3	5.20704	5.41e-14	1.13e-16
COL5A2	4.69481	4.29e-07	6.04e-09	SCEL	4.1	3.3e-11	6.12e-14	PSG4	5.20694	1.57e-06	3.62e-08
ARNTL2	4.69151	3.24e-08	3.29e-10	ITGB8	4.09	1.34e-07	8.29e-10	BNC2	5.19989	2.66e-15	1.6e-18
PHLDA1	4.69009	0.000415	2.1e-05	GUCY1A3	4.09	0.0248	0.00252	FAT4	5.1966	4.79e-14	9.46e-17
MAP1B	4.68862	4.61e-09	3.59e-11	AKR1C1	4.08	7.72e-13	5.36e-16	FAM129A	5.18565	0.00386	0.000385
AKR1C3	4.68852	0.00128	8.23e-05	PPP1R3C	4.08	0.0181	0.00165	FHL1	5.17545	4.88e-09	5.27e-11
DSEL	4.67788	1.42e-13	1.11e-16	BICC1	4.07	2.02e-12	2.07e-15	RBMS3	5.17012	1.02e-12	3.54e-15
MAGEA2B///MAGEA2	4.66905	0.0231	0.00298	ZAK	4.06	0.000222	6.24e-06	ADAMTS5	5.16482	7.17e-15	6.95e-18
FHL1	4.6688	0.0129	0.0014	PSMB9	4.06	0.00502	0.000306	ADAMTS12	5.16436	4.73e-14	9.26e-17
AXL	4.66663	3.97e-11	1.41e-13	LCN2	4.04	0.0179	0.00162	PRUNE2	5.15576	1.34e-07	2.23e-09
CALD1	4.66372	2.67e-06	5.14e-08	FBLN1	4.04	0.0192	0.0018	PRICKLE1	5.14534	1.2e-11	6.25e-14
RBMS3	4.66064	2.41e-11	7.85e-14	PSPH	4.04	0.0322	0.00359	ARSJ	5.14382	0.00117	9.11e-05
CALD1	4.6603	2.91e-06	5.68e-08	KRT17	4.03	2.14e-11	3.6e-14	FBN2	5.13895	3.03e-13	8.57e-16
PNMA2	4.65821	5.01e-12	1.22e-14	ACSL4	4.03	2.02e-08	9.07e-11	TGFBI	5.12675	1.5e-05	4.93e-07
STAMBPL1	4.65175	1.94e-07	2.45e-09	RNF144B	4.02	2.79e-05	4.94e-07	FGF2	5.12445	1.52e-12	5.66e-15
PHLDA1	4.64942	7.95e-05	2.86e-06	PTPN20	4.02	0.00045	1.52e-05	GBP1	5.1168	6.82e-09	7.79e-11
LY96	4.64019	5e-12	1.19e-14	ST8SIA1	4.02	0.013	0.00106	NT5E	5.11363	3.53e-06	9.32e-08
ARAP3	4.63781	2.66e-12	5.65e-15	DTX4	4.02	0.0147	0.00125	GBP1	5.10259	2.28e-06	5.54e-08
CALD1	4.63772	1.43e-06	2.48e-08	BTN3A2BTN3A3	4.02	0.0212	0.00205	FGF2	5.09655	4.39e-14	8.27e-17
LYN	4.62496	0.000826	4.85e-05	CD14	4.01	1.06e-11	1.52e-14	TMEM47	5.09293	5.28e-09	5.81e-11
ANKRD33B	4.6019	4.69e-13	6.34e-16	MAGEA5	4	0.025	0.00255	DPYSL2	5.09281	0.00152	0.000123
NT5E	4.60085	1.23e-06	2.09e-08	TGFB2	3.99	6.28e-11	1.27e-13	CD44	5.07451	4.99e-06	1.39e-07
TGFBR3	4.59855	1.11e-06	1.84e-08	RUNX3	3.99	5.43e-05	1.12e-06	DKK3	5.05533	1.46e-13	3.54e-16
GAP43	4.59192	1.11e-11	3.21e-14	MDFIC	3.99	0.104	0.0193	FLRT2	5.05159	1.33e-12	4.85e-15
ARHGEF28	4.59016	5.02e-08	5.38e-10	GUCY1B3	3.98	1.21e-10	2.88e-13	ZNF385D	5.04943	5.63e-14	1.25e-16
FN1	4.58669	0.0278	0.00378	GLT8D2	3.98	1.86e-06	1.89e-08	HMOX1	5.04906	7.97e-08	1.25e-09
CCDC88A	4.58547	1.75e-09	1.16e-11	CRYAB	3.97	0.00993	0.000737	CRISPLD2	5.04821	8.31e-05	3.71e-06
LYN	4.57673	0.000372	1.84e-05	MME	3.97	0.0497	0.00654	TFPI	5.04678	0.107	0.0277
AGPS	4.5682	0.00192	0.000134	NT5E	3.96	8.42e-05	1.9e-06	NTN4	5.01405	0.0178	0.00257
MMP2	4.56503	2.89e-13	3.17e-16	LIMCH1	3.96	0.0991	0.0178	PRICKLE1	5.0134	6.27e-11	4e-13
SEL1L3	4.56262	1.05e-09	6.5e-12	ZIC1	3.96	0.138	0.0291	RB1	5.00355	5.08e-10	4.21e-12
BCAT1	4.54689	2.11e-14	8.89e-18	GJC1	3.93	0.034	0.00388	ADAMTS1	4.99287	1.97e-09	1.96e-11
FN1	4.54118	0.026	0.00346	ADGRF1	3.92	3.73e-11	7.3e-14	BAG2	4.99031	0.000905	6.68e-05
ANTXR2	4.53176	6.02e-10	3.33e-12	KRT17	3.92	5.98e-11	1.2e-13	DDR2	4.99025	1.02e-12	3.52e-15
FN1	4.52971	0.0271	0.00366	ZNF469	3.92	4.37e-09	1.54e-11	CSRP2	4.98736	0.000181	9.48e-06
FN1	4.5284	0.017	0.00201	PTCHD1	3.92	0.0323	0.00361	AKAP12	4.98508	1.8e-08	2.31e-10
LYN	4.52418	0.000756	4.34e-05	UBASH3B	3.91	4.94e-09	1.85e-11	CDK15	4.97127	1.84e-14	2.56e-17
CD109	4.52115	1.29e-05	3.34e-07	LANCL2	3.91	0.000753	2.86e-05	ECHDC1	4.9695	0.0383	0.00694
RAC2	4.51172	2.81e-11	9.36e-14	TM4SF1	3.91	0.045	0.00569	CCDC88A	4.96871	4.23e-10	3.45e-12
AFAP1L1	4.50843	3.79e-12	8.56e-15	ARHGDIB	3.91	0.105	0.0194	CYR61	4.9671	0.000177	9.23e-06
PTPRM	4.50724	6.78e-05	2.36e-06	VOPP1	3.9	6.32e-08	3.41e-10	PDE4DIP	4.96198	3.71e-12	1.62e-14
UPP1	4.49865	6.13e-06	1.37e-07	SLC44A3	3.9	0.00121	5.13e-05	COL5A1	4.95841	1.1e-08	1.32e-10
HBEGF	4.49483	2.68e-08	2.63e-10	PEG10	3.9	0.138	0.0294	DZIP1	4.95324	2.37e-12	9.96e-15
BDNF	4.49228	2.99e-13	3.33e-16	THSD7A	3.89	8.94e-12	1.24e-14	CCDC88A	4.95315	4.63e-10	3.8e-12
SLC14A1	4.48227	3.06e-13	3.46e-16	ID4	3.89	4.91e-09	1.83e-11	VCAN	4.95127	6.81e-13	2.25e-15
IFIT3	4.4776	0.00937	0.000944	HOXA3	3.89	1.36e-08	5.75e-11	DZIP1	4.93669	1.19e-13	2.72e-16
MSRB3	4.47337	0.00573	0.000509	WNT6	3.89	0.00115	4.81e-05	SNHG24	4.93217	2.12e-12	8.56e-15
WFDC21P	4.46787	3.29e-12	7.21e-15	AGPS	3.88	0.000206	5.68e-06	GBP1	4.93027	2.71e-07	4.88e-09
LINC01116	4.46319	0.000566	3.07e-05	ME1	3.87	0.167	0.0393	SPOCK1	4.92804	5.58e-10	4.66e-12
LETM2	4.46074	5.36e-06	1.16e-07	CYP1B1	3.86	0.000537	1.88e-05	ECHDC1	4.922	0.0238	0.00376
PDPN	4.45459	2.27e-13	2.32e-16	SLFN13	3.86	0.000729	2.73e-05	TRPC4	4.9216	5.63e-14	1.23e-16
WLS	4.45363	0.0183	0.00221	NMI	3.85	2.56e-05	4.45e-07	S100A2	4.91582	1.23e-06	2.75e-08
CELF2	4.4507	0.000107	4.03e-06	SSPN	3.85	0.00172	7.84e-05	NECTIN3	4.9084	4.8e-13	1.47e-15
LOX	4.44618	1.13e-10	4.79e-13	TRIM29	3.85	0.00177	8.18e-05	MMP14	4.90737	5.59e-14	1.19e-16
GRK5	4.44544	6.05e-05	2.06e-06	PPP1R14C	3.85	0.0116	0.000909	CAMK4	4.90426	3.67e-14	6.29e-17
ZDHHC2	4.43329	4.96e-08	5.26e-10	SDHAF3	3.85	0.0438	0.00548	ZFHX4-AS1	4.90126	6.45e-13	2.11e-15
DSE	4.43114	8.37e-05	3.03e-06	MN1	3.84	1.9e-11	3.16e-14	FABP5	4.89468	0.00472	0.000493
SEMA3A	4.4206	7.47e-12	2.02e-14	BTN3A3	3.84	2.1e-10	5.49e-13	HPSE	4.8937	5.12e-09	5.6e-11
GNG2	4.41384	2.17e-12	4.37e-15	SH3RF2	3.82	2.26e-05	3.83e-07	MIR155HG	4.88999	1.49e-13	3.7e-16
SLC7A11	4.4078	6.56e-06	1.49e-07	LINC00667	3.81	1.12e-05	1.67e-07	PRTFDC1	4.87694	9.01e-12	4.5e-14
GPR176	4.40741	0.000988	6e-05	IL22RA2	3.8	8.85e-11	2.02e-13	TPM2	4.87666	5.83e-13	1.82e-15
FAM129A	4.40574	0.00349	0.000279	CCL28	3.8	0.00215	0.000104	TCF4	4.87076	1.19e-08	1.43e-10
CRIM1	4.4033	0.00103	6.31e-05	ZNF713	3.8	0.0038	0.000215	BNC2	4.86685	4.25e-14	7.93e-17
FAM101B	4.39951	2.51e-10	1.2e-12	BTN3A3	3.79	2.51e-10	6.8e-13	ZDHHC2	4.85943	3.67e-08	5.13e-10
ICAM1	4.39948	9.7e-09	8.29e-11	POPDC3	3.78	1.11e-07	6.54e-10	MAP7D3	4.85645	0.00487	0.000512
ETS1	4.39137	2.19e-11	6.97e-14	LBH	3.78	2.26e-06	2.38e-08	TRPC4	4.85335	5.51e-15	4.73e-18
MMP14	4.39111	1.73e-12	3.23e-15	KLHDC8B	3.78	0.00158	7.09e-05	PTN	4.84387	2.05e-11	1.15e-13
LAYN	4.38683	8.16e-13	1.21e-15	PALMD	3.78	0.0319	0.00354	SHOX2	4.84373	1.64e-08	2.08e-10
F3	4.3802	1.18e-06	1.97e-08	ADORA2B	3.77	0.0728	0.0114	FBLN2	4.83209	0.0054	0.000583
KCNQ5	4.37677	0.000112	4.29e-06	MMP7	3.75	1.79e-10	4.49e-13	NREP	4.82405	1.09e-06	2.38e-08
CTSC	4.37088	0.000264	1.22e-05	ZAK	3.75	4.11e-07	3.08e-09	PAPPA	4.81014	2.69e-13	7.36e-16
NAV3	4.37078	4.01e-12	9.23e-15	CDKN2A	3.75	0.00129	5.56e-05	OSMR	4.80352	0.00226	0.0002
TNFRSF10D	4.36802	3.72e-12	8.29e-15	ADGRF1	3.74	7.09e-11	1.48e-13	GPX8	4.79608	0.0313	0.00537
DKK3	4.36699	2.29e-12	4.7e-15	NCOA7	3.74	1.83e-05	2.98e-07	PCOLCE2	4.7778	2.17e-07	3.82e-09
PRTFDC1	4.36328	5.54e-11	2.1e-13	BHLHE41	3.74	0.00104	4.24e-05	RAB32	4.76862	0.000173	8.91e-06
RFTN1	4.35697	0.00561	0.000496	TM4SF1	3.74	0.0241	0.00243	PAX8-AS1	4.76055	6.84e-06	1.99e-07
STAMBPL1	4.35218	9.83e-05	3.67e-06	LINC01186	3.73	3.3e-11	6.04e-14	FOXC1	4.75571	0.0468	0.00902
ABCC4	4.33479	4.4e-05	1.42e-06	JAG1	3.73	0.0146	0.00123	NRG1	4.74548	3.79e-12	1.67e-14
SLC2A14///SLC2A3	4.33392	1.81e-06	3.28e-08	PAPSS2	3.73	0.0382	0.00454	PDE1C	4.7409	5.41e-14	1.12e-16
ANPEP	4.32837	7.22e-09	5.94e-11	HRASLS	3.73	0.0553	0.00762	PSG3	4.73813	4.64e-14	8.99e-17
GPR17	4.32782	1.74e-10	7.91e-13	VTCN1	3.73	0.0574	0.00805	NRG1	4.72681	6.48e-14	1.44e-16
FYN	4.32602	0.000386	1.93e-05	CRISP2	3.72	1.79e-06	1.8e-08	CENPV	4.72312	0.018	0.00261
FAM101B	4.32596	2.78e-07	3.68e-09	CD44	3.72	0.000316	9.77e-06	CA13	4.71792	3.03e-09	3.13e-11
MAGEA2B///MAGEA2	4.30771	0.0246	0.00322	LPCAT2	3.72	0.0199	0.00189	DAB2	4.71193	0.00401	0.000403
PSAT1	4.30608	0.00263	0.000198	FBLN1	3.72	0.0702	0.0107	CUL4B	4.71166	2.23e-08	2.94e-10
NID2	4.29688	3.79e-12	8.6e-15	C6orf223	3.71	4.68e-09	1.73e-11	FAM129A	4.70414	0.00182	0.000154
FABP5	4.29135	0.013	0.00143	CDKN2A	3.7	0.0538	0.00735	NREP	4.7002	0.000447	2.82e-05
CCDC80	4.29088	1.3e-07	1.55e-09	ZNF608	3.69	3.71e-05	7e-07	PRRX1	4.69754	2.84e-14	4.36e-17
EPHA2	4.28355	3.92e-05	1.24e-06	CYR61	3.69	0.00334	0.000183	ANK1	4.69496	2.34e-13	6.28e-16
FRMD6	4.28317	5.54e-06	1.21e-07	CTSC	3.69	0.00737	0.000501	TMEM158	4.69307	5.41e-08	8e-10
HLA-A	4.28195	0.000131	5.18e-06	SLC18B1	3.69	0.0871	0.0147	FHL1	4.68925	6.13e-13	1.96e-15
PDPN	4.27735	1.59e-13	1.45e-16	CXCL17	3.68	0.00575	0.000363	CALD1	4.68274	9.85e-07	2.12e-08
LOXL1	4.26688	3.12e-05	9.47e-07	CCDC160	3.68	0.00851	0.000605	ECHDC1	4.67963	0.0153	0.00213
GLIPR1	4.25966	6.57e-13	9.48e-16	TLE4	3.67	1.26e-05	1.93e-07	EPSTI1	4.67023	5.59e-14	1.21e-16
GCNT2	4.25538	0.0308	0.00433	NFKBIZ	3.67	1.66e-05	2.65e-07	PSG9	4.66423	2.9e-06	7.39e-08
PTN	4.25436	1.96e-13	1.97e-16	DEPDC7	3.67	0.000114	2.74e-06	CTHRC1	4.65949	4.77e-05	1.92e-06
SPARC	4.25414	2.38e-14	1.09e-17	CYP1B1	3.67	0.000403	1.32e-05	CDK6	4.65053	0.000162	8.26e-06
PHLDA1	4.24253	0.01	0.00102	SIM1	3.66	1.25e-12	1.1e-15	SERPINE2	4.64855	8.47e-05	3.8e-06
NECTIN3	4.24167	1.64e-10	7.3e-13	KLRF1	3.66	1.45e-12	1.3e-15	TRPC4	4.64627	2.29e-12	9.44e-15
SACS	4.23775	5.67e-05	1.91e-06	JAG1	3.66	0.0173	0.00155	GJC1	4.64589	0.00915	0.00112
NFE2L3	4.23711	0.000108	4.09e-06	DMD	3.66	0.023	0.00229	SLC16A1	4.6441	0.0126	0.00168
VCAN	4.23689	1.91e-13	1.89e-16	BCL11A	3.66	0.0267	0.00279	LHFP	4.63833	7.23e-07	1.49e-08
RIMS2	4.23377	0.000533	2.83e-05	MUC15	3.66	0.0402	0.00487	SLITRK5	4.6373	0.00179	0.00015
MAP3K7CL	4.23252	9.72e-06	2.36e-07	LIMCH1	3.66	0.0414	0.00507	TENM2	4.63459	0.0265	0.00433
ADCY7	4.21311	9.95e-07	1.61e-08	BCL11B	3.65	5.15e-07	4.09e-09	IGFBP7	4.62912	7.47e-12	3.6e-14
MCTP1	4.20912	2.1e-11	6.57e-14	GABBR2	3.65	5.37e-07	4.32e-09	MIR503HG	4.62813	5.81e-05	2.43e-06
ADGRA2	4.19681	4.28e-10	2.25e-12	APOL6	3.65	5.55e-07	4.52e-09	EVA1A	4.62443	3.91e-09	4.12e-11
BIN1	4.19376	0.00139	9.15e-05	HLA-A	3.65	0.000768	2.93e-05	PSG3	4.62337	1.45e-13	3.45e-16
EREG	4.19214	8.29e-12	2.29e-14	CALD1	3.65	0.000789	3.02e-05	CSRP2	4.61276	0.000264	1.49e-05
CARD16///CASP1	4.19065	3.85e-10	1.98e-12	CTSC	3.65	0.00173	7.93e-05	NAV1	4.61023	0.0143	0.00196
CSF2	4.19021	3.16e-10	1.54e-12	GCNT2	3.65	0.0729	0.0114	EBF1	4.61006	3.08e-14	4.84e-17
TM4SF1	4.18475	0.0267	0.00358	ETV5	3.64	2.99e-05	5.36e-07	ADAMTS5	4.60623	1.85e-13	4.9e-16
DCN	4.17389	2.84e-12	6.09e-15	LOC100288320	3.63	1.81e-10	4.59e-13	CENPV	4.6022	0.00897	0.0011
TWIST2	4.17216	4.94e-11	1.83e-13	ZAK	3.63	0.000123	3e-06	TCF4	4.59916	4.01e-09	4.23e-11
UGT8	4.16942	0.00123	7.84e-05	LPCAT2	3.63	0.000766	2.92e-05	PRR5L	4.58407	1.75e-12	6.74e-15
ARNTL2	4.16912	2.75e-10	1.33e-12	RAB31	3.63	0.0542	0.00741	QKI	4.58197	0.000271	1.54e-05
COL4A1	4.16705	9.5e-12	2.69e-14	FJX1	3.63	0.103	0.0189	SUSD5	4.58193	1.23e-06	2.73e-08
WLS	4.16521	0.0246	0.00322	SCGB1D2	3.63	0.104	0.0193	MAMLD1	4.57476	1.91e-05	6.67e-07
CAPG	4.16496	3.35e-05	1.03e-06	CLEC7A	3.62	7.73e-12	1.05e-14	PRKCA	4.57158	0.00351	0.000343
LOC152225	4.16225	3.49e-11	1.2e-13	LOC105371967	3.62	1.36e-09	4.39e-12	PDGFC	4.56976	0.00427	0.000436
MGC39584	4.15629	0.000125	4.91e-06	MGC39584	3.62	0.00059	2.11e-05	CCDC82	4.56303	7.73e-07	1.61e-08
ARNTL2	4.15505	3.42e-11	1.17e-13	RHBDL2	3.62	0.00601	0.000385	MIR100HG	4.56235	1.17e-11	6.1e-14
PDP1	4.15361	0.000613	3.39e-05	TNC	3.62	0.0678	0.0102	PAPPA	4.56234	1.04e-12	3.64e-15
IL15RA	4.14598	6.48e-05	2.24e-06	PRKAA2	3.61	4.91e-09	1.83e-11	CTSC	4.56144	0.00095	7.08e-05
PRKCDBP	4.14421	5.01e-12	1.23e-14	FBLN1	3.61	0.0643	0.00945	TMEM108	4.56049	1.26e-12	4.57e-15
CDH2	4.14175	2.18e-05	6.2e-07	AXIN2	3.6	2.14e-10	5.63e-13	ABI3BP	4.55241	1.18e-14	1.29e-17
MECOM	4.14093	0.00347	0.000276	BEND7	3.6	1.07e-09	3.37e-12	MICAL2	4.54908	0.000929	6.89e-05
LAMC2	4.12893	1.18e-10	5.08e-13	LINC00470	3.6	0.000398	1.3e-05	RAB3B	4.54906	4.21e-12	1.89e-14
PRR16	4.12847	2.16e-12	4.29e-15	ALDH1L2	3.6	0.0348	0.004	SLC43A3	4.54791	4.53e-07	8.75e-09
NEDD4L	4.12449	0.0118	0.00127	LINC00667	3.59	0.00397	0.000228	CXCL1	4.54192	3.48e-13	1.02e-15
PHLDA1	4.12017	0.00735	0.000691	GBP3	3.59	0.00822	0.000577	ZFHX4-AS1	4.53508	1.72e-13	4.39e-16
LRRC8C	4.11803	1.81e-05	4.96e-07	ARHGDIB	3.59	0.087	0.0147	GYPC	4.53199	1.21e-14	1.44e-17
GLT8D2	4.11232	7.77e-07	1.21e-08	PDE8B	3.58	5.04e-06	6.28e-08	LINC00460	4.52972	7.63e-11	4.98e-13
PTRF	4.09809	0.00034	1.65e-05	PAPSS2	3.58	0.0189	0.00176	RAB34	4.52744	0.0514	0.0103
DDR2	4.09472	2.03e-10	9.45e-13	PLEKHS1	3.56	7.83e-08	4.3e-10	ZEB1	4.52596	2.87e-13	8.03e-16
KLRC2///KLRC1	4.09203	1.67e-12	3.04e-15	TMEM38A	3.56	1.29e-06	1.24e-08	SLC16A1	4.52493	0.00679	0.000775
HRH1	4.09145	0.000253	1.15e-05	PRSS16	3.56	3.15e-05	5.69e-07	FHL1	4.51544	1.52e-10	1.11e-12
MXRA7	4.09098	0.027	0.00365	FZD6	3.56	0.153	0.0343	AGTR1	4.50572	6.54e-12	3.1e-14
VCAN	4.08735	9.6e-11	3.96e-13	IL20RA	3.55	0.000398	1.3e-05	AOX1	4.50293	2.12e-09	2.12e-11
SH3KBP1	4.087	0.00284	0.000217	MBP	3.55	0.00126	5.37e-05	GLYR1///SEPT6	4.50265	6.19e-05	2.62e-06
FRMD6	4.08287	1.68e-06	3e-08	S100A7	3.55	0.118	0.0231	TCF4	4.495	4.41e-06	1.2e-07
RUNX2	4.08062	0.00456	0.000385	STAMBPL1	3.54	6.1e-06	7.98e-08	ARHGAP24	4.49201	1.66e-06	3.86e-08
PRKCA	4.07965	0.00897	0.000894	SPRY2	3.54	0.000272	8.09e-06	ABCC4	4.48924	2.61e-05	9.58e-07
COL4A2	4.07535	4.1e-10	2.14e-12	GYG2	3.53	4.56e-09	1.64e-11	CDK6	4.4832	1.17e-05	3.72e-07
ZC3H12C	4.07452	0.000928	5.57e-05	DAPK1	3.53	1.64e-05	2.6e-07	TGFB2	4.4809	1.06e-11	5.42e-14
DKK3	4.07438	8.5e-10	5.03e-12	ZAK	3.52	0.000161	4.22e-06	RBMS3	4.48008	1.42e-11	7.63e-14
TFPI2	4.0674	5.06e-09	3.97e-11	SH3KBP1	3.52	0.0105	0.000797	TCF4	4.47495	1.01e-09	9.31e-12
EMP1	4.06689	0.031	0.00436	CSGALNACT1	3.52	0.0397	0.00479	PDE1C	4.46837	6.13e-12	2.89e-14
ELK3	4.05609	0.00218	0.000157	CDCA7	3.52	0.0585	0.00828	CALD1	4.46824	3.53e-06	9.3e-08
HRH1	4.05428	0.000102	3.85e-06	LINC00673LOC284072	3.51	3.07e-08	1.49e-10	LRCH2	4.46533	1.54e-13	3.89e-16
PDGFC	4.05341	0.0111	0.00118	TM4SF1	3.51	0.0598	0.00852	PSG7	4.46159	2.89e-09	2.96e-11
AGPS	4.05207	0.001	6.08e-05	TNFRSF21	3.49	3.96e-06	4.63e-08	POU4F1	4.46036	7.99e-13	2.67e-15
RGCC	4.04605	2.38e-10	1.13e-12	KIRREL	3.49	7.8e-06	1.05e-07	ELL2	4.45923	1.59e-09	1.53e-11
APBB1IP	4.04429	1.04e-12	1.63e-15	IRS4	3.48	6.32e-12	8.32e-15	PHLDB2	4.45455	0.00105	8.04e-05
ARHGAP23	4.04116	0.000424	2.16e-05	FAM230C	3.48	8.24e-11	1.87e-13	PSG3	4.44299	1.12e-10	7.79e-13
DUSP5	4.04023	1.28e-06	2.2e-08	SH3KBP1	3.48	0.00341	0.000188	MTCL1	4.43777	2.6e-06	6.49e-08
ICAM2	4.03937	9.94e-11	4.13e-13	KCNN4	3.48	0.0822	0.0135	MAGEA12	4.43585	0.0753	0.0172
SHOX2	4.03886	1.75e-07	2.18e-09	CXCL8	3.47	3.19e-09	1.11e-11	SGTB	4.43146	2.03e-08	2.64e-10
MAPRE2	4.02017	1.47e-05	3.89e-07	BBOX1	3.47	2.39e-07	1.61e-09	ARL4C	4.42093	0.00351	0.000343
OSMR	4.01055	0.00816	0.000791	PDE8B	3.47	0.000103	2.43e-06	FBXL7	4.41859	0.000151	7.58e-06
SGK1	4.00793	3.73e-07	5.1e-09	CLDN8	3.47	0.00232	0.000115	FBN1	4.41634	1.09e-12	3.9e-15
FBN1	4.00383	1.05e-09	6.49e-12	PM20D2	3.47	0.0688	0.0104	ITGA4	4.41535	3.77e-13	1.13e-15
IFI27	3.99856	0.000153	6.28e-06	STK17B	3.46	1.27e-07	7.77e-10	CALD1	4.40587	3.81e-06	1.02e-07
COL1A1	3.99647	0.000203	8.88e-06	CPNE8	3.46	0.000238	6.81e-06	RGS4	4.39936	3.95e-14	7.15e-17
ITGA5	3.99303	1.8e-07	2.25e-09	ODF2L	3.46	0.000245	7.1e-06	KCTD12	4.38955	2.31e-08	3.06e-10
GPX8	3.99109	0.0127	0.00139	PRKAA2	3.46	0.00662	0.000436	CNKSR3	4.38402	0.000753	5.33e-05
AGPS	3.99037	0.000262	1.21e-05	LOC100287917	3.45	2.92e-10	8.11e-13	SCHIP1	4.37433	0.00542	0.000585
MTCL1	3.98681	9.73e-06	2.36e-07	SEL1L3	3.45	3.43e-08	1.69e-10	MICAL2	4.35993	0.000431	2.69e-05
NRN1	3.98283	5.47e-08	5.92e-10	CMAHP	3.45	0.0259	0.00269	MID1	4.35777	0.00754	0.00088
PAPPA2	3.98126	2.16e-12	4.29e-15	ERICH5	3.44	1.74e-11	2.81e-14	TMEFF1	4.35695	2.62e-06	6.55e-08
KCTD12	3.97819	1.56e-07	1.92e-09	GAS7	3.44	1.15e-06	1.06e-08	CYP27C1	4.35475	4.79e-14	9.54e-17
AHNAK2	3.97646	0.0233	0.00302	LINC01278	3.44	0.000103	2.42e-06	CCDC80	4.35327	1.36e-13	3.18e-16
ANKH	3.97509	0.000183	7.79e-06	LOC100288911	3.44	0.000932	3.71e-05	CUL4B	4.34522	2.44e-07	4.33e-09
IRAK2	3.97399	1.18e-10	5.07e-13	EHF	3.44	0.02	0.00191	CYR61	4.3408	0.000145	7.23e-06
CDK6	3.97311	0.000756	4.35e-05	ME1	3.43	0.144	0.0312	SPG20	4.3402	0.000738	5.2e-05
FSCN1	3.97064	0.000447	2.3e-05	BTN3A2	3.42	0.0256	0.00264	LYST	4.34017	1.02e-09	9.36e-12
AGPS	3.96543	0.000118	4.56e-06	RAB31	3.42	0.0523	0.00705	POU4F1	4.33893	5.41e-12	2.49e-14
BIN1	3.96418	0.00184	0.000127	CXCL2	3.41	1.5e-12	1.42e-15	DCBLD1	4.3382	2.19e-06	5.31e-08
AASS	3.95973	4.28e-11	1.54e-13	ALDH3A1	3.41	2.28e-10	6.08e-13	TMEM45A	4.33808	0.00781	0.000919
CCNA1	3.95846	1.92e-08	1.78e-10	NFKBIZ	3.41	1.17e-05	1.76e-07	PCDH9	4.3326	0.000151	7.6e-06
TM4SF1	3.95308	0.0142	0.00159	SLC4A11	3.41	0.00051	1.76e-05	MIR137HG	4.33148	6.84e-14	1.54e-16
AGT	3.95306	4.68e-11	1.71e-13	GSDMC	3.41	0.00642	0.000419	EVI2A	4.3305	4.67e-12	2.13e-14
PYGL	3.95189	0.00407	0.000336	FAT1	3.41	0.174	0.0419	NXN	4.32988	0.0192	0.00286
TAP2	3.94817	5.27e-05	1.75e-06	HOXA1	3.4	2.96e-09	1.01e-11	PAPPA	4.32036	6.84e-12	3.27e-14
PTN	3.94686	1.25e-10	5.4e-13	PLAGL1	3.4	1.14e-05	1.71e-07	WLS	4.31679	0.0189	0.00279
PCOLCE	3.94641	2.67e-06	5.12e-08	ZAK	3.4	0.00021	5.82e-06	SHOX2	4.31653	8.65e-10	7.72e-12
MICAL2	3.94503	0.00334	0.000263	ITGA6	3.4	0.00727	0.000492	PTGFR	4.31472	1.6e-12	5.99e-15
HEG1	3.94083	0.0309	0.00435	LOC285812	3.39	9.69e-09	3.97e-11	HRH1	4.31196	4.83e-05	1.95e-06
MYEOV	3.92359	0.000186	7.95e-06	EHF	3.39	0.0225	0.00222	CDK6	4.30572	6.66e-05	2.86e-06
GEM	3.91848	0.00184	0.000128	PSAT1	3.39	0.121	0.024	CREB5	4.30315	0.000203	1.09e-05
CCBE1	3.91307	2.4e-10	1.14e-12	PLSCR4	3.38	6.41e-11	1.32e-13	PLBD1	4.29647	0.00385	0.000383
PTRF	3.90962	5.8e-06	1.28e-07	CHST3	3.38	2.57e-06	2.75e-08	GPX8	4.28832	0.0069	0.00079
MBP	3.90117	0.000108	4.11e-06	CEACAM1	3.38	6.42e-05	1.37e-06	ZBTB18	4.28608	0.0295	0.00497
OGFRL1	3.89729	1.71e-05	4.66e-07	SAT1	3.38	0.00338	0.000186	DOCK10	4.28025	0.00617	0.000689
CD274	3.89327	5.5e-12	1.38e-14	PALMD	3.38	0.0203	0.00194	AHNAK2	4.27149	0.0134	0.0018
TM4SF1	3.88765	0.0315	0.00447	DZIP1	3.37	2.31e-11	3.93e-14	PMP22	4.2677	0.0127	0.00169
COL5A1	3.88695	0.000965	5.82e-05	ETV6	3.37	0.00224	0.00011	PNMA2	4.26613	3.75e-12	1.65e-14
PLAUR	3.88614	4.58e-06	9.62e-08	IL27RA	3.37	0.0302	0.00329	ECHDC1	4.26254	0.0179	0.00261
EVA1A	3.88429	4.38e-08	4.55e-10	RAB31	3.37	0.0394	0.00473	SLC16A1	4.25949	0.000528	3.44e-05
FLRT2	3.88084	4.69e-11	1.72e-13	LEMD1	3.36	6.72e-08	3.65e-10	MAP1B	4.2589	3.11e-09	3.22e-11
F2RL2	3.88079	1.33e-11	3.97e-14	CYP26B1	3.36	6.93e-07	5.85e-09	ZEB2	4.25202	1.83e-13	4.81e-16
GAD1	3.87714	8.38e-13	1.26e-15	FAM135A	3.36	4.18e-06	4.98e-08	TCF4	4.25152	1.08e-08	1.28e-10
CCL20	3.87501	0.000459	2.38e-05	WT1	3.36	0.148	0.0325	ARNTL2	4.24848	7.67e-08	1.2e-09
TMEM173	3.86922	2.85e-06	5.54e-08	ELL2	3.35	1.15e-07	6.84e-10	KCNB1	4.24632	4.47e-11	2.74e-13
CREB5	3.86693	0.00391	0.00032	MAP3K5	3.35	0.00446	0.000264	WNK3	4.24417	1.4e-11	7.45e-14
F2R	3.86482	5.37e-07	7.9e-09	MUC15	3.35	0.0462	0.00589	CCDC82	4.24378	1.68e-10	1.26e-12
GNA15	3.86327	1.13e-10	4.75e-13	DIRAS3	3.34	5.85e-10	1.71e-12	RIMS2	4.24273	3.28e-06	8.49e-08
BIN1	3.86309	0.00205	0.000146	STAMBPL1	3.34	0.00139	6.09e-05	CAMK4	4.2364	3.14e-13	8.95e-16
GS1-259H13.2	3.86279	7.08e-11	2.77e-13	TNFRSF21	3.33	4.25e-07	3.2e-09	ROR1	4.232	9.72e-11	6.62e-13
DDR2	3.86029	2.36e-11	7.62e-14	UPP1	3.33	0.000172	4.58e-06	MSRB3	4.23132	0.00713	0.000822
LOC728392///NLRP1	3.85802	4.48e-10	2.36e-12	MBNL3	3.33	0.048	0.00622	MEG3	4.23063	7.1e-12	3.41e-14
SPRY4	3.85481	0.0177	0.00211	PCDH7	3.33	0.0714	0.011	KCTD4	4.22782	2.31e-12	9.6e-15
NECTIN3	3.85297	5.98e-11	2.29e-13	MT1X	3.32	6.72e-07	5.64e-09	ZIC1	4.2266	0.0876	0.0213
DIO2	3.84339	4.27e-07	6e-09	EGR1	3.32	0.0338	0.00384	NT5E	4.22483	2.58e-06	6.44e-08
LEF1	3.84108	0.00919	0.000921	DPYSL2	3.32	0.0355	0.00411	VEGFC	4.2187	1.12e-06	2.47e-08
COL1A1	3.84085	0.00243	0.00018	GYG2	3.31	2.53e-10	6.88e-13	OLFML2B	4.20938	1.23e-13	2.85e-16
FBXL13	3.8282	8.76e-11	3.57e-13	CACHD1	3.31	4.06e-05	7.82e-07	INHBA	4.20573	7.63e-12	3.7e-14
ETV5	3.82682	2.08e-08	1.96e-10	HECW2	3.31	0.000761	2.9e-05	DENND2A	4.20414	1.46e-13	3.52e-16
ZNF655	3.8231	6.9e-10	3.95e-12	MAP3K5	3.31	0.00587	0.000372	LARP6	4.19995	1.1e-05	3.45e-07
ETV1	3.82174	0.0207	0.00258	CENPV	3.31	0.116	0.0225	TRO	4.19584	9.72e-12	4.89e-14
FSCN1	3.81446	0.000111	4.24e-06	PLEKHH2	3.3	3.48e-11	6.54e-14	DAB2	4.19363	0.00377	0.000373
NAGS	3.81098	1.9e-08	1.75e-10	COL4A1	3.3	1.79e-10	4.52e-13	MIR137HG	4.18922	1.09e-12	3.88e-15
PDP1	3.80712	0.00733	0.000689	EHF	3.3	0.0426	0.00527	RGS4	4.18494	6.43e-13	2.09e-15
TRABD2A	3.79644	2.76e-11	9.12e-14	SLFN11	3.3	0.0681	0.0103	ROR1	4.18371	2.72e-10	2.13e-12
CDH13	3.79574	6.5e-10	3.66e-12	SCEL	3.29	3.12e-11	5.54e-14	AP1S2	4.18342	5.86e-09	6.59e-11
CHST2	3.77908	2.64e-11	8.67e-14	IFNGR1	3.29	1.05e-09	3.27e-12	SYNC	4.17666	8.03e-05	3.56e-06
COL5A1	3.77734	3.77e-05	1.18e-06	PRICKLE1	3.29	2.14e-08	9.68e-11	GPC6	4.17157	0.0158	0.00223
HLA-A	3.77656	0.000162	6.73e-06	ANKH	3.29	0.00132	5.72e-05	HRH1	4.16377	0.000191	1.01e-05
ZNF826P	3.77491	1.19e-11	3.48e-14	GNE	3.29	0.00371	0.000209	PAX6	4.15904	1.68e-10	1.25e-12
MAML2	3.77393	0.000322	1.54e-05	RNF217	3.28	0.00882	0.000633	FOSL1	4.15623	1.03e-10	7.09e-13
NUDT16P1	3.77075	3.79e-09	2.88e-11	CSTF3	3.28	0.0667	0.00994	EPHA5-AS1	4.1496	3.36e-14	5.46e-17
APOBEC3G	3.77009	1.58e-10	6.94e-13	FIBIN	3.27	1.67e-11	2.59e-14	TUB	4.14791	3.45e-06	9.04e-08
SLC2A3	3.76937	2.84e-11	9.49e-14	FAM69A	3.27	0.00189	8.86e-05	SYNE1	4.14483	9.47e-13	3.25e-15
CREB5	3.76886	0.000766	4.42e-05	PLAGL1	3.27	0.00621	0.000402	CDH2	4.14292	1.8e-05	6.22e-07
P2RX5	3.76814	0.000804	4.7e-05	TRIM38	3.27	0.0567	0.0079	MAP7D3	4.14264	0.000503	3.25e-05
LOC284336///POU2F2	3.7621	1.24e-09	7.85e-12	WLS	3.27	0.121	0.0241	LPAR6	4.14192	5.33e-06	1.51e-07
CDC42EP3	3.7579	1.01e-05	2.47e-07	IFNGR1	3.26	1.56e-06	1.54e-08	COL1A1	4.13054	4.47e-11	2.73e-13
CTNNAL1	3.75439	0.011	0.00116	WNT5A	3.26	0.0278	0.00295	C1QTNF9B-AS1	4.12867	8.39e-07	1.76e-08
TGFB2	3.74657	0.00033	1.59e-05	FAM49A	3.26	0.0373	0.00439	ELAVL2	4.12726	8.68e-11	5.82e-13
SH3KBP1	3.74625	0.0014	9.19e-05	NAV1	3.26	0.0987	0.0177	CHST3	4.12467	1.44e-07	2.41e-09
MICAL2	3.74119	0.00176	0.000121	PAX6	3.25	1.67e-08	7.22e-11	MARCKS	4.12144	0.16	0.0493
LHFP	3.73949	0.00512	0.000444	SSPN	3.25	0.00184	8.6e-05	MID1	4.1168	0.0133	0.00178
CDH11	3.73906	5.5e-12	1.37e-14	HRASLS	3.25	0.0303	0.00329	DEUP1	4.10517	1.95e-12	7.83e-15
MT1E	3.73527	3.73e-07	5.1e-09	UBE2L6	3.25	0.125	0.0252	PRUNE2	4.09939	1.22e-13	2.81e-16
MCAM	3.73024	8.13e-07	1.28e-08	ITGBL1	3.24	1.96e-12	1.94e-15	BNC2	4.09715	3.31e-13	9.61e-16
CSRP2	3.72573	0.0024	0.000177	LIMCH1	3.24	0.111	0.0211	EGFR	4.09649	0.0165	0.00235
B4GALT6	3.72447	2.03e-10	9.44e-13	LYNX1	3.23	1.21e-10	2.91e-13	DNAJB4	4.09281	1.14e-08	1.36e-10
MCAM	3.71635	1.88e-06	3.42e-08	ASRGL1	3.23	0.00105	4.31e-05	NAV1	4.09256	0.019	0.00281
MSRB3	3.7136	0.000654	3.65e-05	IQGAP2	3.23	0.0515	0.00688	NAV2	4.08199	0.0016	0.000132
C11orf96	3.71095	1.94e-10	8.92e-13	BTG3	3.23	0.0879	0.0149	FXYD5	4.07318	0.0639	0.0138
IGFBP1	3.7053	3.56e-11	1.23e-13	LINC01405	3.23	0.113	0.0217	STAC	4.07157	2.45e-06	6.04e-08
CPNE8	3.70162	0.00101	6.13e-05	POU2AF1	3.22	2.45e-11	4.21e-14	ALPK2	4.06344	3.48e-14	5.79e-17
MECOM	3.70002	0.00253	0.000189	TGFBR3	3.22	0.000366	1.17e-05	FXYD5	4.06162	0.0607	0.0129
PLAUR	3.69825	4.03e-06	8.3e-08	AGPS	3.22	0.00222	0.000109	BTNL9	4.05727	0.000266	1.51e-05
ITGA6	3.69633	0.00307	0.000239	EGR1	3.22	0.0104	0.00079	PCDH18	4.05567	3.05e-11	1.79e-13
MAP7D3	3.68268	0.0302	0.00421	CSTF3	3.21	0.0652	0.00965	PSAT1	4.05342	0.0474	0.00918
ARHGEF28	3.67959	8.92e-11	3.67e-13	BTG3	3.21	0.11	0.0208	S1PR1	4.05263	1.18e-10	8.24e-13
NT5E	3.6785	3.23e-08	3.26e-10	TENM1	3.2	0.000134	3.33e-06	EXT1	4.04639	4.55e-08	6.57e-10
CCDC82	3.67636	8.66e-06	2.06e-07	GPC4	3.2	0.000877	3.45e-05	OGFRL1	4.04563	9.96e-06	3.07e-07
HMGA2	3.67631	3.46e-06	6.94e-08	IL20RA	3.2	0.0015	6.66e-05	PSG2	4.04071	2.75e-13	7.59e-16
SPG20	3.67452	0.0032	0.000251	MBP	3.19	9.77e-07	8.84e-09	EMP1	4.03696	0.0553	0.0114
ABCC4	3.67103	1.55e-09	1.01e-11	HERC5	3.19	7.63e-06	1.02e-07	ALDH1L2	4.03015	0.0133	0.00179
GLRX	3.66144	0.00964	0.000979	TRIM38	3.19	0.026	0.0027	DNAJB4	4.02583	5.11e-11	3.17e-13
GBP2	3.65404	0.00115	7.23e-05	IGF2BP2	3.19	0.0302	0.00329	CREB5	4.02293	0.00249	0.000226
CYBRD1	3.65284	0.0265	0.00354	SOHLH2	3.19	0.0325	0.00363	IGFBP7	4.01727	1.24e-10	8.74e-13
PROCR	3.65196	0.0284	0.00389	DUSP6	3.19	0.174	0.0419	NMT2	4.01359	6.2e-10	5.27e-12
FADS3	3.64639	0.000398	2e-05	EVA1C	3.18	0.000401	1.32e-05	LHX2	4.01291	0.00499	0.000528
SLC2A14///SLC2A3	3.64548	2.07e-09	1.43e-11	FAM69A	3.18	0.00263	0.000135	RAB34	4.00421	0.0643	0.0139
IKBIP	3.64032	1.58e-05	4.25e-07	MME	3.18	0.02	0.0019	COL1A1	4.00382	0.000171	8.83e-06
CDK6	3.63942	0.000109	4.16e-06	CYP4B1	3.18	0.129	0.0264	CUL4B	4.00109	1.17e-08	1.41e-10
PTRF	3.63917	7.01e-06	1.6e-07	SLC6A2	3.17	1.92e-08	8.51e-11	PRUNE2	3.99693	2.15e-11	1.21e-13
BEND7	3.63314	4.02e-10	2.09e-12	GRHL3	3.17	2.95e-07	2.05e-09	LOC728392///NLRP1	3.97672	2.65e-11	1.53e-13
EVI2A	3.62256	3.45e-10	1.72e-12	CYS1	3.17	4.25e-07	3.22e-09	PAX6	3.97239	3.51e-08	4.87e-10
GLIPR1	3.61269	8.63e-12	2.4e-14	CD44	3.17	1.11e-05	1.64e-07	ZNF667	3.97123	1.12e-05	3.54e-07
BICC1	3.61185	3.5e-10	1.75e-12	CPNE8	3.17	0.00454	0.00027	PAX8-AS1	3.96833	0.0172	0.00247
NLRP1	3.61146	2.39e-09	1.7e-11	CNTNAP3	3.16	7.44e-11	1.61e-13	FGF1	3.95996	1.91e-12	7.6e-15
ARHGAP18	3.60987	8.93e-08	1.03e-09	LYNX1	3.16	5e-06	6.23e-08	COL1A1	3.95969	0.00165	0.000137
LONRF3	3.60421	0.0104	0.00108	MSMB	3.16	0.000909	3.59e-05	CACNA2D1	3.9585	0.0055	0.000596
RCN3	3.59981	1.54e-11	4.65e-14	F2RL1	3.16	0.0221	0.00216	COL4A5	3.95373	0.0163	0.00231
ELL2	3.59597	0.00115	7.27e-05	RUNX2	3.16	0.0276	0.00291	MLLT11	3.95365	0.00193	0.000165
GBP2	3.59575	0.000102	3.82e-06	ZNF667	3.15	0.000192	5.22e-06	SYT11	3.95077	1.46e-13	3.53e-16
ELL2	3.58816	0.000698	3.95e-05	HLA-A	3.15	0.00109	4.5e-05	DEPDC7	3.94392	3.19e-05	1.21e-06
OAF	3.58784	0.00155	0.000104	ASRGL1	3.15	0.00411	0.000239	ADORA2B	3.94091	0.0456	0.00873
DCN	3.58648	2.59e-12	5.44e-15	ELAVL2	3.15	0.00532	0.000328	TMEM217	3.94041	1.62e-12	6.13e-15
CRIM1	3.58563	0.00225	0.000163	BCL11A	3.15	0.045	0.00569	ANK1	3.93543	2.85e-10	2.24e-12
PLAUR	3.58358	1.46e-08	1.32e-10	EPHB2	3.14	1.89e-08	8.27e-11	GNG4	3.91408	0.000521	3.38e-05
PHYHD1	3.581	2.68e-10	1.29e-12	PELI1	3.14	0.000829	3.22e-05	ZNF469	3.91109	2.55e-09	2.6e-11
MB21D1	3.58098	4.68e-10	2.49e-12	EGLN3	3.14	0.13	0.0267	TMSB15B	3.9078	1.23e-05	3.95e-07
SLC16A1-AS1	3.57532	3.49e-11	1.2e-13	CTSC	3.13	0.0036	0.000201	C8orf88	3.90761	0.000974	7.3e-05
SLC16A1	3.57239	0.0319	0.00453	ZAK	3.12	5.93e-06	7.66e-08	FJX1	3.90593	0.0603	0.0127
BNC1	3.56653	3.88e-11	1.37e-13	NREP	3.12	0.00016	4.18e-06	LINC01224	3.8999	1.99e-11	1.11e-13
IL31RA	3.56553	9.36e-12	2.63e-14	ZNF404	3.12	0.000616	2.22e-05	LINC00839	3.89393	1.25e-11	6.55e-14
TGM2	3.55967	1.67e-12	3.03e-15	PSAT1	3.12	0.0268	0.00281	ZC4H2	3.89393	9.67e-14	2.19e-16
BNC1	3.55638	5.55e-13	7.91e-16	ITGA6	3.12	0.0314	0.00346	ABCC4	3.88181	1.24e-10	8.79e-13
ECM1	3.55376	2.85e-05	8.49e-07	AFAP1L1	3.11	9.76e-10	3.02e-12	SYT11	3.88151	4.44e-12	2e-14
RELB	3.55023	7.3e-07	1.13e-08	LY75	3.11	1.47e-05	2.3e-07	ANK1	3.88055	5.92e-10	4.98e-12
MCTP2	3.54991	3.07e-08	3.07e-10	PRKAA2	3.11	0.000897	3.54e-05	PAPPA	3.87756	2.94e-12	1.24e-14
ZNF423	3.54987	3.79e-09	2.87e-11	AGPS	3.11	0.00941	0.000689	PDGFC	3.87566	1.14e-06	2.52e-08
ERRFI1	3.54904	2.94e-08	2.92e-10	SLC44A5	3.11	0.024	0.00241	IGFN1	3.87442	2.03e-11	1.14e-13
PPM1E	3.54476	0.0243	0.00317	HOXA5	3.11	0.0689	0.0105	LOC100287032	3.86618	6.6e-13	2.17e-15
FMNL2	3.53989	0.000342	1.66e-05	FGG	3.1	0.00646	0.000422	PSG9	3.85816	0.000455	2.87e-05
FKBP7	3.53656	5.39e-09	4.25e-11	NREP	3.1	0.0147	0.00124	KCNQ5	3.85575	0.000296	1.72e-05
LINC00622	3.53374	9.88e-06	2.41e-07	MSMB	3.1	0.0291	0.00312	LOXL1	3.84964	7.42e-05	3.25e-06
LOC100289208///PHLDA1	3.53304	7.48e-07	1.16e-08	EPHB2	3.09	5.77e-06	7.42e-08	AP1S2	3.84624	0.00024	1.33e-05
ZDHHC2	3.53015	1.74e-06	3.12e-08	ZNF285	3.09	4.26e-05	8.29e-07	LINGO2	3.84605	1e-09	9.17e-12
POU2F2	3.52987	1.25e-12	2.11e-15	ZNF415	3.09	0.0729	0.0114	PRSS23	3.84118	0.133	0.0377
PRKCE	3.52715	2.28e-07	2.93e-09	SEL1L3	3.08	6.01e-09	2.29e-11	ARL4C	3.83802	0.0134	0.00181
RIN2	3.52501	0.0305	0.00427	OSBPL3	3.08	0.0984	0.0176	HEG1	3.83786	0.0307	0.00522
NOG	3.52021	8.13e-07	1.28e-08	SESN3	3.07	6.21e-10	1.83e-12	ZNF883	3.83531	0.0437	0.00824
B3GNTL1	3.5197	3.37e-07	4.53e-09	ETS1	3.07	5.27e-09	1.99e-11	PPARG	3.83404	0.000399	2.45e-05
CCDC82	3.51557	3.03e-09	2.24e-11	C10orf10	3.07	7.01e-09	2.77e-11	ZFHX4	3.83132	7.1e-05	3.08e-06
MCTP2	3.50511	2.83e-06	5.49e-08	LOC100507487	3.07	2.05e-08	9.26e-11	PSAT1	3.82876	0.0053	0.000569
ITGA6	3.50078	0.0135	0.00149	CCDC88A	3.06	6.97e-07	5.92e-09	SLC43A3	3.82799	7.36e-08	1.14e-09
ZEB1	3.50072	4.32e-13	5.61e-16	MT1X	3.06	1.31e-06	1.27e-08	RECK	3.82563	6.75e-06	1.97e-07
ARHGAP18	3.49892	6.73e-08	7.53e-10	MTCL1	3.06	0.000191	5.19e-06	HRCT1	3.82479	1.46e-13	3.59e-16
TGM2	3.49549	7.25e-12	1.93e-14	BMPR1B	3.05	1.41e-07	8.88e-10	FRMD6	3.82024	1.51e-05	4.99e-07
PAQR8	3.49182	8.42e-11	3.42e-13	CDCA7	3.05	0.000444	1.49e-05	PALM3	3.81634	0.00285	0.000266
CDH11	3.48907	1.41e-10	6.16e-13	CYR61	3.05	0.00431	0.000253	SCD5	3.80116	0.108	0.0282
IL1B	3.48473	1.08e-11	3.1e-14	MACF1	3.05	0.0124	0.000991	CREB3L1	3.7908	0.0133	0.00179
ERFE	3.48319	1.01e-06	1.63e-08	EGFR	3.04	7.19e-11	1.51e-13	FIGN	3.78884	4.35e-06	1.18e-07
IL1B	3.48252	2.27e-11	7.27e-14	PLPP3	3.04	0.00999	0.000743	ETS1	3.78626	2.28e-10	1.76e-12
OLFML2A	3.4772	4.67e-06	9.86e-08	PPP1R1A	3.04	0.0526	0.00711	BIN1	3.78203	0.00265	0.000244
NFE2L3	3.47671	2.85e-07	3.78e-09	KIAA1549L	3.03	6.24e-12	8.1e-15	NAV1	3.77963	0.0275	0.00453
SMAD3	3.47577	0.00038	1.89e-05	ADGRL2	3.03	0.0668	0.00998	TLE4	3.77756	1.72e-13	4.37e-16
MCAM	3.47452	1.47e-08	1.32e-10	KIAA1549L	3.02	7.71e-11	1.72e-13	IL31RA	3.77585	1.26e-12	4.53e-15
SLFN12	3.46924	0.00785	0.000752	NYNRIN	3.02	7.82e-11	1.76e-13	EFNB2	3.7715	0.0827	0.0197
SEL1L3	3.46037	1.83e-09	1.24e-11	RIN3	3.02	3.28e-08	1.61e-10	MICU3	3.76242	1.74e-10	1.3e-12
EXTL2	3.45691	0.000286	1.34e-05	BMP5	3.02	5.81e-08	3.08e-10	MITF	3.76078	0.000215	1.16e-05
TOR4A	3.4469	1.46e-06	2.54e-08	LINC00470	3.02	0.000977	3.94e-05	FAM89A	3.75958	7.35e-05	3.21e-06
BIN1	3.44443	0.000802	4.69e-05	STOX1	3.02	0.00182	8.46e-05	MYBL1	3.75653	0.0112	0.00145
FAM92A1	3.44372	0.00186	0.000129	ZNF518B	3.02	0.0905	0.0156	RIN2	3.75452	0.0188	0.00277
CSRP2	3.44252	0.00335	0.000264	PGM2L1	3.02	0.104	0.0191	NREP	3.75068	5.63e-09	6.26e-11
LRRC8C	3.43945	8.13e-09	6.76e-11	MIR4435-2HGLINC00152	3.02	0.154	0.0346	DEUP1	3.74885	1.64e-12	6.22e-15
MSRB3	3.43667	8.22e-06	1.93e-07	SIM1	3.01	8.65e-10	2.63e-12	PTPRG	3.74821	0.0601	0.0127
PTPN22	3.43594	5.58e-09	4.45e-11	GALNT14	3.01	0.00126	5.4e-05	GFRA1	3.74725	0.0895	0.0219
RASSF4	3.43233	1.01e-08	8.66e-11	FRY	3.01	0.00566	0.000356	GNG12	3.74546	0.000505	3.26e-05
JAG1	3.43133	5.24e-06	1.13e-07	PEG10	3.01	0.0342	0.0039	ITGA4	3.74462	3.05e-11	1.79e-13
EPDR1	3.42863	0.0147	0.00166	CDC42EP3	3.01	0.0429	0.00531	COL3A1	3.73152	1.41e-10	1.02e-12
DIAPH3	3.42701	0.000632	3.51e-05	EGFR	3	1.39e-10	3.39e-13	TMEM133	3.73028	9.1e-05	4.14e-06
LRP12	3.42306	8.95e-05	3.28e-06	LYNX1	3	1.74e-07	1.12e-09	AP1S2	3.72912	0.000251	1.4e-05
ETV5	3.4223	2.38e-08	2.29e-10	SORBS1	3	6.07e-07	4.98e-09	AOX1	3.70964	8.33e-11	5.53e-13
SLC7A11	3.42047	3.82e-09	2.9e-11	PPARG	3	0.00444	0.000262	GBAT2	3.7096	1.52e-06	3.49e-08
MBP	3.41712	0.00126	8.07e-05	RTN1	2.99	2.25e-07	1.5e-09	WLS	3.70656	0.0386	0.00703
KIAA1644	3.41519	4.9e-11	1.81e-13	ACKR2	2.99	2.57e-05	4.47e-07	EXT1	3.70016	3.39e-08	4.68e-10
CDK6	3.40966	0.000618	3.42e-05	CDC42EP3	2.99	0.0283	0.00302	EFEMP2	3.69872	2.29e-12	9.41e-15
ZAK	3.40831	0.000147	5.97e-06	RNF217	2.98	2.41e-05	4.16e-07	CTNNAL1	3.69759	0.0103	0.00131
PHLDA1	3.40735	5.12e-06	1.1e-07	MAP2	2.98	8.31e-05	1.87e-06	NMT2	3.69117	3.87e-06	1.04e-07
ARHGAP18	3.40179	2.32e-07	2.98e-09	FYN	2.98	0.00922	0.000672	DENND2A	3.69058	5.17e-11	3.22e-13
IL20RB	3.40038	1.52e-08	1.38e-10	IGF2BP3	2.97	1.04e-11	1.49e-14	OGFRL1	3.68687	4.88e-08	7.1e-10
LRRC49	3.39646	0.0012	7.6e-05	ANPEP	2.97	7.17e-07	6.14e-09	LYST	3.68268	2.56e-07	4.57e-09
CPNE8	3.39196	0.000243	1.1e-05	SLFN13	2.97	0.0159	0.00138	P3H1	3.68178	1.2e-08	1.45e-10
LOC729970	3.38989	8.57e-10	5.11e-12	TRIM6	2.97	0.0309	0.00338	RECK	3.68128	5.17e-07	1.02e-08
DAB2	3.38887	4.74e-07	6.86e-09	PPM1E	2.97	0.0665	0.00991	BTG3	3.67494	0.05	0.00991
ZNF788	3.38839	0.0127	0.00138	HSPA2	2.96	7.9e-05	1.76e-06	AKAP12	3.67246	2.07e-10	1.57e-12
LINC00960	3.38759	0.00425	0.000354	SKP2	2.96	0.0182	0.00166	RUNX2	3.67177	0.00799	0.000946
TOX	3.3869	2.29e-12	4.67e-15	LONRF3	2.96	0.0384	0.00458	PALD1	3.66814	8.08e-13	2.72e-15
CRIM1	3.3804	0.00314	0.000245	CX3CL1	2.96	0.0532	0.00722	MAGI2-AS3	3.66578	5.23e-13	1.61e-15
HAS2	3.37917	8.08e-10	4.75e-12	KLHL5	2.96	0.0654	0.00968	BIN1	3.66537	0.0028	0.000261
TMED5	3.37746	0.00123	7.9e-05	AKT3	2.95	9.35e-10	2.87e-12	BTG3	3.66418	0.0394	0.00719
GAD1	3.37238	6.65e-10	3.75e-12	SGSM1	2.95	1.95e-06	2.01e-08	MARCKS	3.66113	0.124	0.0344
KCTD12	3.37108	2.37e-06	4.47e-08	EHF	2.95	0.0371	0.00436	ERICH1	3.66072	4.72e-11	2.9e-13
VCAN	3.37025	7.68e-11	3.07e-13	CAMK1D	2.95	0.0382	0.00454	IKBIP	3.65722	1.2e-05	3.83e-07
CDK15	3.35375	2.05e-12	3.98e-15	ARHGEF6	2.95	0.0382	0.00454	IL15	3.65198	4.91e-09	5.32e-11
EVI5	3.35205	4.04e-06	8.34e-08	BCL11A	2.95	0.0716	0.0111	PSG6	3.65046	7.33e-09	8.42e-11
ETS2	3.35187	0.0138	0.00153	TRIM2	2.95	0.108	0.0204	ANK1	3.64695	2.2e-11	1.25e-13
ZAK	3.34169	0.000176	7.43e-06	PAX6	2.94	2.72e-06	2.94e-08	RAB3B	3.64679	8.93e-12	4.44e-14
SGTB	3.33923	7.47e-07	1.16e-08	SSPN	2.94	0.000105	2.49e-06	TM4SF1	3.6424	0.0378	0.00683
TBC1D31	3.33861	0.0317	0.0045	VAMP1	2.94	0.000389	1.26e-05	FGF1	3.64035	6.89e-10	5.93e-12
FADS3	3.33681	1e-05	2.46e-07	LOC105376944	2.94	0.00146	6.44e-05	AGPS	3.64023	0.00823	0.000983
SHOX2	3.33217	2.37e-08	2.27e-10	SOS1	2.94	0.00405	0.000234	TNC	3.63801	0.0501	0.00993
ME3	3.32781	2.2e-08	2.09e-10	EYA2	2.94	0.0296	0.00319	RCN3	3.63345	8.71e-12	4.3e-14
TGFBR2	3.31324	0.0251	0.00331	HLA-B	2.94	0.0471	0.00606	GNG12	3.63235	0.00121	9.42e-05
RBMS2	3.30844	0.00742	0.000701	OSMR	2.94	0.0599	0.00854	DCBLD2	3.62854	0.000141	7e-06
SPRY2	3.30747	0.000341	1.65e-05	FAM129A	2.94	0.105	0.0195	SPRY2	3.62443	0.000128	6.25e-06
TNFRSF9	3.2997	9.26e-10	5.65e-12	DUSP6	2.94	0.121	0.024	PRSS23	3.61988	0.159	0.0488
COL6A1	3.29881	2.99e-12	6.5e-15	HOTAIRM1HOXA2	2.93	5.37e-07	4.32e-09	SOAT1	3.61419	8.34e-05	3.73e-06
NCOA7	3.29871	3.99e-05	1.26e-06	C3	2.93	2.23e-06	2.34e-08	KATNAL1	3.61347	3.77e-06	1.01e-07
BRAF	3.2968	7.07e-06	1.62e-07	IFNGR1	2.93	6.07e-06	7.88e-08	FIGN	3.61287	0.000143	7.08e-06
FKBP7	3.29444	5.55e-08	6.02e-10	SPIN4	2.93	3.45e-05	6.32e-07	SLC16A1	3.61269	0.000283	1.63e-05
ARHGAP29	3.29319	0.000108	4.12e-06	LINC01207	2.93	4.27e-05	8.31e-07	ZNF655	3.60999	3.8e-10	3.07e-12
MOCOS	3.29281	1.35e-06	2.32e-08	CENPV	2.93	0.109	0.0205	CFL2	3.60837	0.000142	7.06e-06
MOCOS	3.29261	0.0084	0.00082	LOC346887	2.92	7.42e-06	9.89e-08	TLE4	3.60778	1.53e-13	3.82e-16
NEDD4L	3.28879	0.00715	0.000667	MACF1	2.92	0.00695	0.000464	SLC16A2	3.60711	0.0245	0.00392
EMILIN2	3.28404	1.34e-11	4.02e-14	MACF1	2.92	0.00828	0.000585	NMT2	3.60529	1.69e-07	2.89e-09
CD109	3.28275	3.21e-08	3.24e-10	PLPP3	2.92	0.00897	0.000647	MAML2	3.60299	0.000414	2.55e-05
LINC00460	3.28081	2.06e-09	1.42e-11	ETV6	2.92	0.00934	0.000682	FAM92A1	3.59945	0.00107	8.18e-05
PHLDB2	3.27782	5.91e-09	4.73e-11	LYN	2.92	0.0142	0.00119	WNT5B	3.59937	4.85e-11	2.99e-13
ARHGAP26	3.26868	4.85e-05	1.59e-06	CDC42EP3	2.91	0.0586	0.0083	AXL	3.59658	8.3e-11	5.49e-13
GDA	3.24856	1.36e-12	2.37e-15	FMO6P	2.9	2e-10	5.16e-13	RECK	3.59429	7.18e-10	6.21e-12
EBF1	3.24764	4.61e-12	1.08e-14	TLR3	2.9	3.1e-09	1.07e-11	SLFN12	3.59417	0.00535	0.000575
PRKG1	3.24741	1.66e-10	7.41e-13	BACE2	2.9	0.0603	0.00862	FGF12	3.59319	0.000186	9.77e-06
LIF	3.23619	1.82e-09	1.23e-11	KLHL5	2.9	0.0711	0.0109	CXCL8	3.58881	8.83e-10	7.91e-12
SLC16A1	3.23442	0.00528	0.000461	MGP	2.9	0.13	0.0266	PSG1	3.58612	2.86e-11	1.67e-13
CDC14B	3.23204	1.65e-05	4.45e-07	DIAPH2	2.89	2.69e-07	1.86e-09	FAM46A	3.58535	0.0351	0.00621
PAQR8	3.22888	7.44e-07	1.15e-08	DIAPH2	2.89	0.00235	0.000117	DCBLD2	3.58176	0.000231	1.26e-05
FAM92A1	3.22434	0.00159	0.000107	PLCG2	2.89	0.00281	0.000147	QKI	3.58134	0.00227	0.000202
SLC2A3	3.22203	4.6e-11	1.67e-13	ME3	2.88	9e-08	5.14e-10	COTL1	3.58081	4.14e-05	1.64e-06
CDC14B	3.22177	0.000381	1.9e-05	SEC14L5	2.88	1.38e-07	8.58e-10	CYBRD1	3.57681	0.0258	0.00418
ST7L	3.21704	3.3e-05	1.01e-06	APOL6	2.87	1.47e-08	6.27e-11	APCDD1	3.57527	2.73e-07	4.94e-09
AKT3	3.21666	1.76e-09	1.17e-11	RNF144B	2.87	3.59e-07	2.6e-09	PM20D2	3.57522	0.0457	0.00875
LOX	3.21123	5.57e-11	2.12e-13	TGFBR3	2.87	0.000186	5.05e-06	ANKRD33B	3.57456	3.47e-12	1.49e-14
CTSC	3.20803	0.0139	0.00155	QSER1	2.87	0.00037	1.19e-05	NT5E	3.5719	4.03e-08	5.74e-10
ZAK	3.20279	0.000242	1.1e-05	MARCKS	2.87	0.0631	0.00922	ADAMTSL1	3.57135	6.02e-10	5.1e-12
RNASEH2B	3.202	2.24e-09	1.58e-11	CASP4	2.86	0.000118	2.87e-06	LOC346887	3.5675	4.16e-07	7.91e-09
HLA-B	3.19955	0.0259	0.00345	EGLN3	2.86	0.0971	0.0173	ZNF738	3.56637	0.0227	0.00355
DPYD	3.19839	1.78e-09	1.19e-11	LOXL2	2.85	1.03e-05	1.49e-07	LINC00960	3.56158	0.00243	0.000219
ZAK	3.1967	2.96e-06	5.8e-08	TMEM173	2.85	9.65e-05	2.24e-06	KCTD12	3.55905	9.44e-07	2.02e-08
MSRB3	3.19467	9.88e-06	2.41e-07	C1RL	2.85	0.00711	0.000477	NAV1	3.55496	0.0217	0.00334
CHAC1	3.19413	1.94e-10	8.94e-13	B3GLCT	2.84	4.11e-10	1.16e-12	NAV1	3.55397	0.00554	0.000602
NLRP1	3.19339	1.34e-09	8.51e-12	PRR16	2.84	2.97e-09	1.02e-11	FOXC1	3.54995	0.00176	0.000147
MIR3681HG	3.18848	3.88e-11	1.37e-13	NUMA1	2.84	9.33e-09	3.8e-11	SMAD9	3.54736	5.14e-06	1.45e-07
MSC-AS1	3.1872	1.87e-10	8.53e-13	PDE4B	2.84	0.00837	0.000592	BDNF	3.54402	1.73e-12	6.62e-15
COTL1	3.18415	0.000148	6.01e-06	UGT8	2.84	0.0221	0.00217	CAMK2D	3.54299	0.0107	0.00137
ARHGAP26	3.18002	1.21e-06	2.05e-08	NAV2	2.84	0.0263	0.00273	LOC102724927	3.54161	9.33e-11	6.31e-13
RAB32	3.17925	0.00534	0.000468	SOX9	2.84	0.118	0.0231	TBXA2R	3.53915	3.87e-08	5.45e-10
LINC01029	3.17736	1.04e-06	1.69e-08	PLEKHS1	2.83	1.43e-08	6.05e-11	TRABD2A	3.53895	2.82e-11	1.64e-13
PCOLCE2	3.1759	1.86e-05	5.14e-07	RGL1	2.83	1.76e-07	1.13e-09	SLC2A3	3.53832	7.71e-11	5.06e-13
CD83	3.17556	3.13e-08	3.15e-10	FERMT2	2.83	5.5e-05	1.14e-06	GJC1	3.53774	0.00101	7.64e-05
STRIP2	3.17365	8.38e-07	1.33e-08	PLAGL1	2.83	0.000385	1.25e-05	LOC105374290	3.53239	2.46e-06	6.08e-08
FYN	3.16547	1.56e-06	2.77e-08	GCLM	2.83	0.000887	3.49e-05	TM4SF1	3.53202	0.0232	0.00365
SV2A	3.16209	5.54e-11	2.09e-13	GJC1	2.83	0.00822	0.000579	DPYSL4	3.52859	1.02e-08	1.2e-10
SOAT1	3.16143	0.000333	1.61e-05	HOXB3	2.83	0.0239	0.00241	ATG7	3.52702	2.31e-06	5.64e-08
MAFF	3.15984	0.0269	0.00362	CLDN10	2.82	1.64e-10	4.09e-13	PLCXD2	3.52637	1.38e-06	3.13e-08
MLLT11	3.15778	0.0109	0.00114	ZNF677	2.82	7.4e-10	2.21e-12	MX2	3.52563	0.0406	0.00748
AASS	3.15607	2.57e-08	2.5e-10	HOXA4	2.82	1.64e-05	2.6e-07	SH3KBP1	3.52204	0.00697	0.000799
JAZF1	3.15278	0.00994	0.00102	PPARA	2.82	0.000486	1.66e-05	TIMP1	3.52183	0.0858	0.0207
HLA-B	3.15229	0.02	0.00247	NAP1L5	2.82	0.0197	0.00185	GUCY1A2	3.51815	0.0193	0.00287
LINC00341	3.1509	0.000746	4.27e-05	LYN	2.82	0.0309	0.00339	EPB41L2	3.51717	0.0351	0.00622
FHL1	3.1501	0.00118	7.46e-05	FAM49A	2.82	0.154	0.0347	LAMC1	3.5169	0.0486	0.00952
AKAP12	3.13885	2.35e-09	1.66e-11	APOL6	2.81	1.13e-08	4.66e-11	SGCB	3.51639	0.000243	1.34e-05
AP1S2	3.13805	0.00156	0.000105	ZFP69	2.81	2.51e-05	4.34e-07	WNK3	3.51517	1.93e-09	1.9e-11
COL27A1	3.1371	3.25e-05	9.93e-07	SGK1	2.81	2.53e-05	4.37e-07	GJA3	3.50913	1.17e-06	2.59e-08
VGLL3	3.13422	5e-08	5.33e-10	UPF3B	2.81	3.19e-05	5.8e-07	GNG12	3.50855	8.28e-05	3.69e-06
AHNAK2	3.1337	0.00442	0.000371	BHLHE41	2.81	0.00177	8.21e-05	ARNTL2	3.50641	1.39e-10	9.97e-13
TMEM200B	3.13302	2.73e-08	2.69e-10	OLR1	2.81	0.00235	0.000117	ZNF667	3.50471	9.39e-08	1.5e-09
GCLM	3.13	0.00187	0.00013	PSPH	2.81	0.00323	0.000176	EFNB3	3.50419	0.000327	1.94e-05
NUAK1	3.12995	0.000538	2.86e-05	PTCHD1	2.81	0.0102	0.000771	TMEFF1	3.50314	3.74e-07	7.01e-09
PIM1	3.12972	5.79e-08	6.33e-10	KLF5	2.81	0.052	0.00696	MITF	3.4986	0.000596	3.99e-05
TGFB1	3.12812	0.0151	0.00172	SLC16A1	2.81	0.152	0.034	BIN1	3.49479	0.00362	0.000356
ACTR3	3.12694	0.000668	3.75e-05	CALD1	2.8	0.000577	2.04e-05	NRN1	3.49275	1.63e-07	2.77e-09
PDE10A	3.11939	6.43e-05	2.22e-06	IL27RA	2.8	0.00939	0.000687	PTPRR	3.49275	1.51e-11	8.17e-14
SPTBN1	3.11814	0.000696	3.94e-05	ERAP1	2.8	0.0195	0.00183	GUCY1B3	3.49141	7.26e-05	3.17e-06
VLDLR-AS1	3.11735	2.67e-05	7.8e-07	S100A8	2.8	0.0699	0.0106	DSE	3.48716	0.0006	4.02e-05
CASP4	3.11388	3.77e-05	1.18e-06	CYP4B1	2.8	0.115	0.0222	C11orf70	3.48425	0.00119	9.23e-05
DPYD	3.11245	7.41e-11	2.93e-13	MAP7D3	2.79	0.113	0.0218	CTB-12O2.1	3.48266	7.48e-11	4.85e-13
TMEM173	3.10817	5.8e-06	1.29e-07	TRIM2	2.79	0.132	0.0272	GOPC	3.47859	1.01e-11	5.1e-14
GSPT2	3.10795	7.68e-11	3.06e-13	RGS20	2.78	7.71e-11	1.72e-13	P2RX5	3.47692	0.00131	0.000104
APOC1	3.10653	0.00486	0.000417	SSX2IP	2.78	3.03e-06	3.38e-08	MEG3	3.474	8.68e-11	5.84e-13
IL1RAPL1	3.10644	1.15e-10	4.88e-13	NABP1	2.78	0.000632	2.29e-05	DUBR	3.47342	1.77e-09	1.71e-11
MTMR11	3.10451	0.00486	0.000417	GRK5	2.78	0.00455	0.000271	RCBTB2	3.47228	1.4e-06	3.16e-08
NMNAT2	3.1028	3.51e-10	1.76e-12	TBC1D1	2.78	0.0446	0.00561	HMGA2	3.46907	4.2e-06	1.14e-07
CXCL3	3.1014	1.97e-09	1.35e-11	SPRY1	2.78	0.0469	0.00602	TM4SF1	3.4653	0.0572	0.0119
NRP2	3.08978	6.92e-10	3.98e-12	KLF5	2.78	0.0849	0.0142	TMEM178B	3.46369	0.0494	0.00971
TENM1	3.08435	0.000125	4.89e-06	EPAS1	2.78	0.17	0.0405	TES	3.45912	0.141	0.041
PIK3CD	3.07787	2.6e-07	3.41e-09	TOX	2.77	1.39e-10	3.38e-13	DSEL	3.45607	1.16e-10	8.05e-13
NEXN	3.07219	1.83e-09	1.24e-11	CCDC80	2.77	2.58e-05	4.5e-07	AP1S2	3.45472	2.07e-07	3.62e-09
TNFAIP3	3.07053	2.26e-06	4.24e-08	SAT1	2.77	0.00557	0.000349	HORMAD1	3.45324	2.19e-11	1.24e-13
FZD2	3.06632	0.00724	0.000678	PARP14	2.77	0.0122	0.00097	CAMK2D	3.45228	0.123	0.0338
SNCA	3.06576	2.87e-11	9.64e-14	GPX8	2.77	0.0893	0.0153	PTPRR	3.44724	1.54e-11	8.31e-14
ECM2	3.06451	2.89e-11	9.76e-14	SGCE	2.77	0.175	0.0425	SYS1-DBNDD2///SYS1///DBNDD2	3.4451	0.116	0.031
MTHFD1L	3.06388	0.00601	0.000539	RASSF9	2.76	2.64e-10	7.24e-13	LRP12	3.44155	7.03e-05	3.04e-06
NFKBIZ	3.06234	6.26e-05	2.14e-06	ODF2L	2.76	0.000111	2.65e-06	LHX2	3.44074	0.000242	1.34e-05
TUBB6	3.05917	6.42e-05	2.21e-06	MYEOV	2.76	0.00437	0.000258	PAPPA	3.42498	5.06e-11	3.13e-13
STAC	3.05703	5.59e-05	1.88e-06	GCLM	2.76	0.00642	0.000419	SAMD4A	3.42466	0.0109	0.0014
TNFAIP3	3.05697	1.9e-08	1.76e-10	SOBP	2.76	0.0461	0.00587	PXDC1	3.42428	0.0117	0.00152
AP1S2	3.05494	2.07e-07	2.64e-09	TSPAN1	2.76	0.123	0.0246	EHD3	3.42366	1.85e-08	2.39e-10
ESM1	3.05168	5.56e-10	3.04e-12	ALDH3B2	2.76	0.128	0.026	MAP3K14	3.42226	8.85e-08	1.4e-09
ANKH	3.05095	2.94e-05	8.8e-07	DMKN	2.75	0.00731	0.000495	IL1RAP	3.41851	7.67e-06	2.28e-07
SLC35F3	3.04987	6.81e-09	5.56e-11	GLIPR2	2.74	5.16e-08	2.67e-10	FRMD6	3.41743	8.92e-06	2.71e-07
HGF	3.04673	1.03e-10	4.3e-13	CCSER2	2.74	8.29e-07	7.32e-09	MEG3	3.41648	1.96e-09	1.94e-11
FRMD5	3.04544	1.51e-06	2.65e-08	RHBDL2	2.74	0.00171	7.84e-05	GALNT16	3.41563	2.69e-05	9.95e-07
NFKBIZ	3.04489	2.29e-05	6.58e-07	GLRB	2.74	0.0334	0.00378	NMT2	3.40988	6.57e-06	1.91e-07
CXCL13	3.03957	8.67e-10	5.23e-12	CLIP4	2.73	0.00723	0.000487	IL6	3.40972	3.55e-13	1.04e-15
NT5E	3.03795	5.48e-09	4.35e-11	MDFIC	2.73	0.0178	0.00161	C1S	3.40591	1.14e-07	1.86e-09
GCLM	3.03584	0.00106	6.52e-05	NAB1	2.73	0.024	0.00242	ARNTL2	3.40024	2.15e-09	2.15e-11
OSBPL6	3.03402	0.000904	5.41e-05	TNFSF15	2.73	0.0274	0.00289	MARCKS	3.3969	0.0205	0.0031
NMT2	3.03095	3.49e-05	1.08e-06	NFIX	2.73	0.0274	0.0029	COL4A6	3.39607	0.00814	0.000969
ITPRIP	3.03049	0.000196	8.46e-06	OAS1	2.72	0.000964	3.89e-05	COTL1	3.39203	2.87e-05	1.07e-06
SOD2	3.02968	4.13e-05	1.32e-06	GRB14	2.72	0.0044	0.00026	IGF2BP3	3.39097	6.21e-13	2e-15
PLXNA2	3.02951	8.64e-07	1.38e-08	NAP1L5	2.72	0.00694	0.000463	FGF12	3.39076	2.73e-06	6.86e-08
ANKRD28	3.02899	9.18e-06	2.21e-07	GLIPR2	2.71	1.39e-10	3.41e-13	MIR22HG	3.38935	2.23e-08	2.92e-10
MPP1	3.02509	0.00155	0.000104	SYNM	2.71	0.000836	3.26e-05	GXYLT2	3.38875	0.000407	2.51e-05
CYP26B1	3.02392	1.51e-06	2.66e-08	HLA-F	2.71	0.00751	0.000512	NFIX	3.38595	0.00508	0.00054
PEAR1	3.0199	2.07e-07	2.62e-09	TMEM52B	2.71	0.0108	0.000824	CDCA7	3.38448	0.052	0.0104
TMEM55A	3.0124	0.00593	0.00053	FOXC1	2.71	0.0167	0.00147	PRRX2	3.38398	9.13e-10	8.23e-12
MACF1	3.00991	0.0105	0.00109	KIAA1841	2.71	0.0306	0.00334	EFNB2	3.38296	0.049	0.00961
HBE1	3.00991	0.0152	0.00174	ATP11A	2.71	0.0586	0.00831	FAM198B	3.38268	0.000522	3.4e-05
SERPINB1	3.00772	0.0165	0.00194	SNTB1	2.71	0.167	0.0394	MAGI2-AS3	3.38134	1.6e-11	8.7e-14
CSF1	3.00555	3.31e-09	2.46e-11	AFAP1-AS1	2.7	9.02e-09	3.66e-11	TWIST1	3.38031	0.0458	0.00878
PRKCE	3.00444	3.89e-10	2.01e-12	SFN	2.7	0.000262	7.74e-06	SH3PXD2A	3.38	0.000599	4.01e-05
CTBS	3.00372	0.00106	6.52e-05	SLC39A8	2.7	0.00499	0.000304	EMP1	3.37965	0.0633	0.0136
MRC2	2.99631	1.44e-08	1.29e-10	EGR1	2.7	0.00845	0.0006	GXYLT2	3.37662	0.000278	1.59e-05
EVI5	2.9892	4.55e-07	6.5e-09	MIR205HG	2.69	4.85e-05	9.83e-07	EHD2	3.3759	0.0208	0.00317
GLT8D2	2.98687	5.91e-08	6.5e-10	ODF2L	2.69	9.3e-05	2.14e-06	EGFR	3.3759	0.0358	0.00637
WNT3	2.98247	9.41e-05	3.48e-06	ETV6	2.69	0.00157	7.07e-05	FERMT2	3.37445	5.17e-06	1.46e-07
DZIP1	2.98237	3.67e-10	1.88e-12	TRIM38	2.69	0.0531	0.0072	PHYHIPL	3.37371	7.4e-10	6.42e-12
C10orf10	2.98031	8.74e-09	7.34e-11	MPPE1	2.68	2.55e-08	1.18e-10	TCF4	3.37366	1.8e-09	1.75e-11
LAPTM5	2.97499	1.43e-09	9.21e-12	TFCP2L1	2.68	1.57e-07	9.98e-10	PLXDC2	3.37285	0.00539	0.000581
FMNL2	2.97448	7.18e-06	1.65e-07	BMPR1B	2.68	3.65e-07	2.68e-09	TPM1	3.3726	1.99e-05	6.98e-07
PRNP	2.97403	5.78e-05	1.96e-06	MT1E	2.68	1.64e-05	2.58e-07	PROS1	3.37111	0.000846	6.15e-05
CLIC5	2.9714	1.99e-11	6.17e-14	STK17B	2.68	5.12e-05	1.05e-06	ANK1	3.36935	6.41e-09	7.25e-11
RGS20	2.96935	3.77e-11	1.32e-13	C19orf66	2.68	0.00235	0.000117	PSG6	3.36877	4.13e-08	5.88e-10
NABP1	2.96744	0.000253	1.15e-05	MACF1	2.68	0.0127	0.00103	ANTXR1	3.36551	0.00011	5.23e-06
POLR3G	2.96612	0.000158	6.55e-06	HGD	2.68	0.109	0.0207	EFEMP2	3.36493	6.44e-11	4.12e-13
NLRP1	2.96611	8.42e-11	3.42e-13	KLHL5	2.68	0.129	0.0265	ZNF518B	3.3643	0.0444	0.00844
SEC14L1	2.96487	2.86e-05	8.55e-07	GNAL	2.67	2.82e-10	7.78e-13	NRP1	3.36399	0.14	0.0406
TMEM56	2.95791	0.0135	0.0015	COL4A2	2.67	1.16e-07	6.91e-10	PMS1	3.35919	1.31e-07	2.17e-09
HGF	2.95744	3.34e-13	3.97e-16	BTN3A2	2.67	0.000122	2.99e-06	PSMB8	3.35916	0.0595	0.0125
COL5A1	2.9552	4.29e-06	8.92e-08	CDK6	2.67	0.0169	0.00149	TRO	3.35668	2.06e-10	1.55e-12
PPARG	2.95289	0.00378	0.000308	LYN	2.67	0.0343	0.00392	SDC3	3.35344	5.74e-09	6.4e-11
QPCT	2.9524	9.7e-09	8.3e-11	LAMA4	2.66	7.6e-11	1.67e-13	FBN1	3.35211	3.39e-11	2.01e-13
TRAM2	2.95109	0.00121	7.69e-05	ANXA1	2.66	1.35e-08	5.67e-11	FOXD1	3.34823	0.00138	0.00011
MAD1L1	2.94711	1.49e-06	2.6e-08	GLT8D2	2.66	4.59e-07	3.57e-09	B3GLCT	3.34706	1.91e-12	7.61e-15
GLRX	2.94419	0.00139	9.13e-05	C5orf56	2.66	1.34e-06	1.3e-08	MFAP2	3.34688	0.00612	0.000682
ZNF697	2.94286	0.000118	4.53e-06	NR3C2	2.66	5.71e-05	1.19e-06	OSMR	3.34543	7.54e-08	1.17e-09
RCBTB2	2.94226	1.06e-05	2.63e-07	PLPP3	2.66	0.00547	0.000341	TES	3.34211	0.156	0.0474
NUDT11	2.94187	1.24e-08	1.09e-10	NAB1	2.66	0.00788	0.000546	GPR176	3.34155	0.00665	0.000756
OGFRL1	2.9391	0.00119	7.57e-05	FAM49A	2.66	0.134	0.0279	SLC7A11	3.33776	0.000424	2.63e-05
PDGFC	2.93695	2.68e-05	7.85e-07	RNF165	2.65	2.63e-09	8.86e-12	GUCY1A2	3.33689	0.0109	0.0014
LOC729970	2.93564	3.9e-12	8.92e-15	MT1HL1	2.65	1.14e-05	1.71e-07	MSRB3	3.33481	1.04e-05	3.25e-07
CYP24A1	2.93475	1.25e-07	1.49e-09	SHISA8	2.65	0.000193	5.27e-06	TLE4	3.33305	9.16e-10	8.27e-12
RBMS3	2.93384	1.66e-11	5.02e-14	ARHGAP29	2.65	0.00102	4.15e-05	NPR3	3.3322	0.0257	0.00417
NEDD4L	2.93363	0.0266	0.00357	FXYD3	2.65	0.0156	0.00134	PPP1R3C	3.33074	0.0377	0.00682
FAM135A	2.93314	1.13e-05	2.84e-07	CLGN	2.65	0.0177	0.0016	DIAPH2	3.32488	0.000469	2.98e-05
ANKH	2.93194	8.41e-07	1.34e-08	ITGB6	2.65	0.0628	0.00914	ARHGEF10	3.3186	0.00071	4.96e-05
SH3KBP1	2.93133	6.31e-08	7.01e-10	RND3	2.64	1.89e-06	1.95e-08	C10orf10	3.31206	3.23e-09	3.37e-11
LOC100293983///MUC5AC	2.92091	2.47e-10	1.18e-12	TEX9	2.64	5.41e-06	6.89e-08	MMP16	3.31053	0.113	0.0302
DCBLD1	2.92085	0.00014	5.61e-06	SLC44A5	2.64	0.00324	0.000176	GAS6	3.31046	0.0232	0.00364
CELF2	2.91641	9.97e-07	1.62e-08	LOC374443	2.64	0.0342	0.0039	PRPS1	3.30999	0.000196	1.04e-05
IGF2BP3	2.91586	9.76e-12	2.78e-14	FAM111B	2.64	0.0391	0.00468	PTPRG	3.30452	0.0147	0.00203
CNKSR3	2.91329	0.0164	0.00191	RASAL2	2.64	0.0616	0.00888	FAT3	3.30326	3.34e-10	2.66e-12
ARHGEF2	2.91215	0.03	0.00418	MID1	2.64	0.117	0.0229	SGCB	3.30195	4.54e-06	1.24e-07
CNTRL	2.90753	0.000399	2e-05	ZFP69B	2.63	2.22e-07	1.48e-09	CMTM3	3.29689	0.00619	0.000691
PCSK9	2.90692	2.39e-09	1.69e-11	ZFP82	2.63	0.000143	3.64e-06	PLS3	3.29222	0.00343	0.000333
PTPRE	2.90027	1.24e-05	3.16e-07	RNF144B	2.63	0.0143	0.00119	GNG4	3.28963	9.79e-05	4.51e-06
MT1HL1	2.89947	3.33e-06	6.64e-08	FAM221A	2.63	0.0143	0.0012	PDE4DIP	3.28882	0.00104	7.89e-05
SAMD4A	2.89561	0.0326	0.00465	ZNF599	2.63	0.0185	0.0017	KATNAL1	3.2859	2.23e-08	2.95e-10
LRRC8D	2.89432	7.58e-07	1.18e-08	TMOD1	2.62	4e-08	2e-10	OSR2	3.28565	0.0225	0.00349
LACC1	2.89383	0.000391	1.95e-05	SFN	2.62	0.000456	1.54e-05	CTSC	3.2814	0.00158	0.00013
SERPINB1	2.89337	0.00728	0.000683	HOMER3	2.62	0.000759	2.89e-05	TUBB2A	3.27986	0.0232	0.00364
PIK3CG	2.89333	2.4e-09	1.71e-11	FSTL5	2.62	0.0019	8.94e-05	BIN1	3.27842	0.00102	7.75e-05
MACF1	2.89272	0.00689	0.000637	ARHGEF37	2.62	0.124	0.0249	DCBLD2	3.27666	0.000169	8.71e-06
SPANXB1	2.89025	5.18e-08	5.55e-10	KIF21B	2.61	7.85e-09	3.17e-11	SLC9A6	3.27356	0.0198	0.00298
MIR503HG	2.88879	0.000175	7.38e-06	CALD1	2.61	0.00105	4.32e-05	RAB3B	3.27124	4.48e-12	2.03e-14
HLA-F	2.88648	0.00372	0.000302	EXO5	2.61	0.00338	0.000186	DCLK1	3.26988	0.144	0.0425
EXT1	2.88623	2.8e-06	5.42e-08	PM20D2	2.61	0.0342	0.00391	CHST3	3.26436	2.76e-08	3.71e-10
MAP3K5	2.88446	0.00936	0.000944	ZNF835	2.6	1.05e-07	6.12e-10	RRAS2	3.26319	1.09e-10	7.48e-13
GMPR	2.87861	5.46e-08	5.89e-10	PRKD3	2.6	2.28e-05	3.89e-07	SMAD6	3.26216	1.58e-07	2.68e-09
MAPRE2	2.87855	3.39e-07	4.57e-09	DCBLD1	2.6	0.000588	2.1e-05	KLF12	3.26064	0.0167	0.00238
EPG5	2.87177	6.37e-06	1.43e-07	ADRB2	2.6	0.00137	6e-05	NR3C1	3.25935	0.03	0.00508
WNT5B	2.86839	2.61e-09	1.89e-11	HLA-B	2.6	0.0619	0.00896	EHD2	3.25606	0.0122	0.0016
AP1S2	2.86815	1.51e-06	2.65e-08	GABARAPL3GABARAPL1	2.6	0.184	0.0458	POSTN	3.24184	1.56e-08	1.95e-10
BLID	2.86781	5.13e-10	2.77e-12	ABCD3	2.59	4.34e-05	8.47e-07	PRR5L	3.23537	1.45e-09	1.38e-11
SLCO1B3	2.86732	5.54e-12	1.4e-14	GPC4	2.59	0.00784	0.000543	SNX7	3.23248	0.124	0.0345
GJB2	2.8673	0.0001	3.75e-06	ARTN	2.59	0.0168	0.00149	FSD1	3.2291	0.00032	1.89e-05
CHSY3	2.86248	2.29e-08	2.19e-10	TTLL7	2.59	0.0435	0.00543	MIR31HG	3.22552	2.12e-10	1.62e-12
ANTXR1	2.86242	0.0183	0.00221	CASP1	2.58	5.03e-10	1.44e-12	CAMK4	3.22508	1.97e-09	1.96e-11
ODF2L	2.86079	5.46e-05	1.82e-06	SLC28A3	2.58	5.69e-09	2.16e-11	SMCO4	3.2245	0.0489	0.00958
SP100	2.85936	2.02e-06	3.71e-08	SMIM13	2.58	6.14e-07	5.05e-09	NR3C1	3.2223	0.0437	0.00823
HOTAIRM1///HOXA2	2.85735	0.000198	8.59e-06	DUSP6	2.58	0.0913	0.0158	RAB23	3.21974	7.12e-08	1.1e-09
GLIPR1	2.85699	1.76e-06	3.17e-08	NAV1	2.58	0.165	0.0385	B3GNT5	3.2184	0.0739	0.0168
ETV5	2.85665	5.02e-08	5.37e-10	ARNTL2	2.57	1.51e-07	9.53e-10	ZNF404	3.21715	0.000279	1.6e-05
HLA-C	2.85485	0.0117	0.00125	CHST3	2.57	9.36e-07	8.31e-09	DMD	3.21442	0.0325	0.00563
MTHFD1L	2.85335	0.000778	4.51e-05	F3	2.57	0.000311	9.55e-06	ST6GALNAC5	3.21166	3.3e-06	8.55e-08
CLGN	2.85259	0.00893	0.000888	GRAMD1B	2.57	0.000532	1.85e-05	EPB41L2	3.20609	0.0257	0.00415
SPRY4-IT1	2.84896	0.0122	0.00132	TNFAIP8	2.57	0.00102	4.14e-05	SH3KBP1	3.20268	0.00395	0.000395
OR2W3	2.84842	4.67e-10	2.47e-12	GCLM	2.57	0.00513	0.000315	VGF	3.19793	1.4e-06	3.17e-08
ZMYM6	2.84745	0.0141	0.00158	IFNLR1	2.57	0.00823	0.00058	PAG1	3.19647	0.00246	0.000223
MAP3K5	2.84738	0.0119	0.00128	PRICKLE1	2.56	1.4e-07	8.73e-10	ZC4H2	3.19357	1.47e-08	1.83e-10
GNE	2.84008	0.00788	0.000756	FOXI1	2.56	8.2e-07	7.2e-09	MRAS	3.1912	0.000249	1.38e-05
THBD	2.83425	1.72e-09	1.13e-11	GLYR1SEPT6	2.56	0.00964	0.000709	POU3F2	3.19005	3.55e-11	2.13e-13
MT1F	2.83125	1.21e-06	2.05e-08	C19orf66	2.56	0.0168	0.00149	CDKN2C	3.18831	0.00142	0.000114
SERPINF1	2.82634	0.00292	0.000225	PAPSS2	2.55	0.000251	7.3e-06	PLTP	3.18826	1.1e-05	3.45e-07
LOC100996579	2.82545	0.0117	0.00125	RNF144B	2.55	0.00967	0.000712	MRC2	3.18761	6.12e-09	6.9e-11
QSOX1	2.82497	7.99e-05	2.87e-06	SOSTDC1	2.54	8.35e-06	1.15e-07	WLS	3.1869	0.105	0.0272
DLGAP1-AS2	2.82233	2.52e-09	1.81e-11	CALD1	2.54	0.000699	2.6e-05	ZEB2	3.18639	2.57e-11	1.48e-13
HLA-G	2.82215	0.000358	1.75e-05	SFN	2.54	0.0011	4.59e-05	GYG2	3.18347	9.33e-09	1.09e-10
EPG5	2.82131	2.08e-05	5.86e-07	HLA-F	2.54	0.00634	0.000411	STXBP5	3.18288	2.3e-06	5.6e-08
MACF1	2.82083	0.00671	0.000614	FMNL2	2.54	0.00645	0.000421	PDP1	3.18099	0.00423	0.00043
IL15	2.81932	1.16e-07	1.38e-09	FAM111B	2.54	0.0362	0.00423	ARSB	3.18024	4.46e-06	1.22e-07
CDC14B	2.81582	1.91e-05	5.29e-07	TGFBR2	2.54	0.0955	0.0169	FHOD3///TPGS2	3.18004	3.46e-08	4.78e-10
ADAMTS6	2.8141	1.42e-08	1.27e-10	CHI3L1	2.54	0.171	0.041	BLACAT1	3.17895	1.4e-09	1.32e-11
FIGN	2.80692	0.00143	9.49e-05	PGBD5	2.53	0.00016	4.19e-06	MGC24103	3.1767	6.23e-11	3.96e-13
QKI	2.80687	0.013	0.00142	CMAHP	2.53	0.000948	3.8e-05	AHNAK2	3.17414	0.00348	0.00034
HOXD1	2.80124	2.05e-08	1.91e-10	PPARA	2.53	0.00242	0.000121	ZFPM2	3.1698	0.00784	0.000924
KHDC1	2.8005	0.000452	2.33e-05	MARCKS	2.53	0.18	0.0443	FZD2	3.16665	0.00492	0.000518
BAG2	2.79982	5.51e-08	5.97e-10	ARNTL2	2.52	1.58e-08	6.81e-11	FERMT2	3.15724	5.42e-06	1.55e-07
FMNL1	2.79662	2.08e-08	1.95e-10	ADGRE2	2.52	9.51e-07	8.49e-09	ZFHX4	3.15489	2.98e-06	7.62e-08
COTL1	2.78955	0.000196	8.5e-06	LINC00526	2.52	4.04e-06	4.76e-08	CXCL2	3.15329	1.67e-11	9.17e-14
FZD7	2.78544	0.000214	9.42e-06	SAT1	2.52	0.011	0.00085	STXBP5	3.14629	6.56e-07	1.33e-08
RUNX1-IT1	2.78326	1.23e-08	1.07e-10	ANKRD10	2.52	0.0273	0.00287	EFNA5	3.14611	6.96e-08	1.07e-09
SEC14L1	2.78139	3.92e-05	1.24e-06	AK4	2.52	0.132	0.0274	SOAT1	3.1444	1.15e-06	2.54e-08
EHD2	2.78006	0.0339	0.0049	SLC16A1	2.52	0.145	0.0318	XAF1	3.14373	6.84e-12	3.27e-14
HEG1	2.779	0.00889	0.000883	IL15	2.51	4.99e-08	2.55e-10	AGPAT4	3.1435	1.68e-06	3.92e-08
SUSD5	2.77314	0.000219	9.69e-06	LZTS3	2.51	0.000114	2.72e-06	DLK2	3.13982	1.13e-07	1.84e-09
MUC5AC	2.77104	3.99e-09	3.06e-11	MCF2L-AS1	2.51	0.00542	0.000337	SLC39A14	3.13582	1.59e-08	2.01e-10
NEK3	2.77093	7.54e-06	1.74e-07	SESN3	2.51	0.0125	0.00101	MIR30C2	3.13277	1.4e-10	1e-12
PDE11A	2.7694	1.02e-05	2.51e-07	PRKACB	2.51	0.0194	0.00182	CMTM3	3.12582	0.000498	3.21e-05
NAV2	2.76829	0.0249	0.00327	MOCOS	2.51	0.0466	0.00596	MTHFD2L	3.12337	1.94e-06	4.62e-08
ERAP2	2.76611	0.00817	0.000792	CDH12	2.5	2.96e-09	1.01e-11	AHRR	3.12308	0.0506	0.0101
ACO1	2.76508	3.95e-06	8.11e-08	CAPNS2	2.5	2.18e-08	9.9e-11	CAMTA1	3.12247	0.0419	0.00781
GADD45A	2.76404	0.00175	0.00012	MT1F	2.5	7.08e-06	9.4e-08	DLL3	3.12238	1.88e-07	3.26e-09
AMPD3	2.76346	0.00365	0.000295	KRT86KRT81	2.5	0.0395	0.00474	CCDC50	3.12226	0.000731	5.14e-05
TMEM231	2.76291	0.0172	0.00203	TTC22	2.49	6.83e-08	3.72e-10	ARHGAP6	3.12101	8.71e-07	1.83e-08
FLRT1	2.76167	9.67e-10	5.94e-12	IMPA2	2.49	0.000203	5.57e-06	FBXO10	3.11776	5.87e-07	1.17e-08
CACHD1	2.76051	0.000155	6.41e-06	TNFRSF11A	2.49	0.0171	0.00153	UAP1	3.11535	0.000264	1.49e-05
SOAT1	2.76038	0.000233	1.05e-05	SLC39A8	2.49	0.022	0.00215	BCCIP	3.11531	0.0139	0.00188
IL1RAPL1	2.75944	1.88e-11	5.77e-14	IER5	2.49	0.0243	0.00245	THBS2	3.11516	1.8e-11	9.99e-14
FAM114A1	2.7589	0.0288	0.00397	LHX2	2.49	0.0876	0.0148	SGCE	3.11267	0.0993	0.0251
SLAIN1	2.75815	9.31e-05	3.44e-06	NLRC5	2.48	6.43e-09	2.49e-11	FGFR1	3.1119	0.00958	0.00119
CARS	2.75811	8.93e-07	1.43e-08	GFOD1	2.48	3.34e-08	1.64e-10	MALT1	3.10886	0.000117	5.58e-06
CD40	2.75698	7.89e-05	2.83e-06	LCA5	2.48	3.76e-07	2.77e-09	CAMK2D	3.1035	0.0554	0.0114
LINC00673///LOC284072	2.75573	2.71e-07	3.57e-09	GAS7	2.48	3.86e-07	2.88e-09	TRPC4	3.10316	7.75e-09	8.98e-11
PAPPA2	2.75565	5.88e-11	2.24e-13	PTPN2	2.48	0.00014	3.54e-06	FAM126A	3.10125	0.0312	0.00533
CELF2	2.75319	8.34e-08	9.48e-10	ANKH	2.48	0.000299	9.09e-06	ARMCX3	3.10063	0.0164	0.00234
C8orf88	2.74777	8e-05	2.88e-06	CITED4	2.48	0.00119	5.03e-05	GCNT2	3.09584	0.104	0.0269
WDR35	2.74653	0.000148	6.03e-06	GBP2	2.48	0.00313	0.000169	PTN	3.09465	7.91e-08	1.24e-09
IL6ST	2.74127	0.0283	0.00388	HOXA-AS2	2.47	3.23e-08	1.57e-10	IKBIP	3.09429	3.02e-06	7.75e-08
RGMB	2.74066	0.000336	1.62e-05	CD36	2.47	5.02e-08	2.57e-10	DENND2A	3.09318	3.14e-11	1.85e-13
P3H1	2.73979	4.96e-07	7.2e-09	SOX9	2.47	0.121	0.0241	MSRB3	3.09128	0.00246	0.000223
MACF1	2.73912	0.00891	0.000886	UGT1A6	2.46	1.07e-10	2.49e-13	PDLIM2	3.089	2.29e-05	8.21e-07
FERMT2	2.73887	5.19e-05	1.72e-06	LPAR3	2.46	5.37e-08	2.81e-10	RRAS2	3.08755	9.73e-12	4.91e-14
NXPE3	2.7381	0.00131	8.53e-05	NABP1	2.46	0.00045	1.52e-05	CCBE1	3.08391	3.46e-09	3.62e-11
ZNF469	2.73801	1.85e-07	2.32e-09	TGFA	2.46	0.0309	0.00339	LINC00441	3.07724	1.07e-08	1.27e-10
FANCI	2.73445	0.00517	0.000449	MCOLN3	2.46	0.0472	0.00607	CORO1C	3.0753	0.000157	7.94e-06
NAB1	2.73396	0.0193	0.00237	MESP1	2.46	0.101	0.0182	ZNF415	3.07508	0.0569	0.0118
PRRX2	2.73367	3.52e-08	3.59e-10	L3HYPDH	2.45	0.000201	5.52e-06	EXT1	3.07282	5.89e-07	1.18e-08
GXYLT2	2.73285	0.00269	0.000204	SLC12A2	2.45	0.0674	0.0101	DIAPH2	3.07167	5.93e-08	8.86e-10
DNAJC10	2.73032	0.00166	0.000113	TANK	2.44	0.000393	1.28e-05	POLR3G	3.07033	0.000102	4.72e-06
CHST7	2.72455	1.9e-06	3.46e-08	ARHGAP26	2.44	0.000957	3.85e-05	C11orf70	3.06831	0.00115	8.86e-05
LOC729970	2.72394	3e-09	2.21e-11	RMDN2	2.43	2.8e-06	3.06e-08	ADAM9	3.06803	0.000262	1.47e-05
SERPINB1	2.7238	0.00365	0.000295	PELI1	2.43	1.51e-05	2.38e-07	STARD4	3.06672	5.86e-06	1.68e-07
BCAR3	2.72248	4.67e-07	6.73e-09	ARHGEF28	2.43	3.85e-05	7.34e-07	PDE1C	3.06665	1.28e-10	9.15e-13
AP1S2	2.71721	0.00369	0.000299	WWTR1	2.43	0.00013	3.23e-06	PXDNL	3.06581	1.24e-10	8.73e-13
SARS	2.715	4.42e-05	1.43e-06	SDCBP2	2.43	0.000237	6.8e-06	CAPG	3.06253	0.000487	3.12e-05
EPG5	2.71444	0.00277	0.000211	PHEX	2.43	0.00146	6.47e-05	FOXE1	3.06202	1.95e-12	7.79e-15
ARHGAP28	2.71323	8.66e-10	5.21e-12	TMPRSS2	2.43	0.0176	0.00159	SOAT1	3.05907	7.39e-05	3.23e-06
OSBPL6	2.71177	0.00106	6.55e-05	CADM4	2.42	1.72e-05	2.77e-07	ERAP1	3.05808	3.56e-08	4.95e-10
LOC346887	2.70998	1.02e-05	2.53e-07	PTPN2	2.42	1.97e-05	3.25e-07	SERPINH1	3.05699	3.12e-05	1.18e-06
BMP6	2.70955	9.56e-10	5.85e-12	SSX2BSSX2	2.42	6.82e-05	1.47e-06	FIGN	3.0567	1.03e-05	3.21e-07
NMT2	2.70719	7.87e-05	2.82e-06	HHLA3	2.42	0.000137	3.46e-06	HABP4	3.0536	8.81e-07	1.87e-08
DIAPH2	2.70581	0.00283	0.000216	STAC	2.42	0.000639	2.33e-05	CDCA2	3.0501	0.000156	7.92e-06
SLC14A1	2.70541	1.66e-10	7.48e-13	PLS3	2.42	0.0329	0.0037	FSD1L	3.04947	4.02e-08	5.7e-10
GNG12	2.70527	0.012	0.00129	MPP6	2.42	0.0944	0.0166	EPHA2	3.04806	0.000715	5e-05
NMNAT2	2.70393	8.81e-11	3.61e-13	MID1	2.42	0.168	0.0399	ERRFI1	3.04637	1.2e-07	1.97e-09
STK17B	2.70251	3.11e-05	9.4e-07	ROR1	2.41	1.27e-07	7.79e-10	ORMDL1	3.04387	0.000557	3.67e-05
NMI	2.70242	0.00045	2.32e-05	DMD	2.41	2.71e-06	2.92e-08	SUGCT	3.04297	2.39e-09	2.42e-11
IKBIP	2.70201	1.98e-05	5.52e-07	ARHGAP5-AS1	2.41	4.68e-05	9.34e-07	RAB31	3.04251	0.0648	0.014
PDPN	2.70183	3.08e-10	1.5e-12	PPARA	2.41	0.000182	4.9e-06	RAI14	3.03963	0.000841	6.11e-05
TNFRSF21	2.69934	2.87e-06	5.6e-08	CDK6	2.41	0.00444	0.000263	PCM1	3.03914	8.47e-07	1.78e-08
PID1	2.69825	0.0139	0.00155	CTSO	2.41	0.00699	0.000467	COL6A1	3.03906	0.000141	6.96e-06
BDNF	2.69664	4.44e-11	1.61e-13	ANP32E	2.41	0.0687	0.0104	GPC6	3.03065	0.0028	0.000261
PRKAA2	2.6962	0.0238	0.0031	CAMK2D	2.41	0.096	0.017	DPYD	3.02801	2.23e-08	2.94e-10
TMEM231	2.69449	0.00971	0.000988	TFCP2	2.41	0.18	0.0444	XDH	3.02775	1.02e-09	9.43e-12
CMTM3	2.69427	0.0248	0.00325	LPIN1	2.4	3.17e-07	2.25e-09	AGPS	3.02425	0.00222	0.000196
DEPDC7	2.69313	0.00114	7.14e-05	LOC285835	2.4	1.69e-06	1.68e-08	NUP153	3.01963	8.63e-10	7.68e-12
OSMR	2.68896	1.57e-06	2.78e-08	MAP2	2.4	8.55e-05	1.93e-06	PTGFR	3.01923	8.39e-13	2.84e-15
SH3GLB1	2.68882	4.13e-05	1.32e-06	SSX2BSSX7SSX3SSX2	2.4	0.000589	2.1e-05	FAM114A1	3.01748	0.0154	0.00215
LHFP	2.68819	0.00021	9.22e-06	LAMP3	2.4	0.00061	2.19e-05	FAM92A1	3.01517	0.00229	0.000204
CHST3	2.68732	1.79e-05	4.91e-07	HUNK	2.4	0.00209	0.0001	TMEM136	3.01178	0.00111	8.51e-05
GLMN	2.68572	8.39e-08	9.56e-10	MX1	2.4	0.00783	0.000541	CDIP1	3.01079	0.000119	5.69e-06
ADGRA2	2.68467	2.13e-09	1.49e-11	ZNF702P	2.39	0.000936	3.73e-05	LIF	3.00838	4.42e-09	4.72e-11
IGFBP6	2.68377	0.00294	0.000227	LOC730102	2.39	0.000943	3.77e-05	TNFAIP8L1	3.0064	0.00044	2.76e-05
MBP	2.68174	3.25e-06	6.47e-08	NUP62CL	2.39	0.00454	0.00027	ANXA1	3.00591	1.85e-09	1.81e-11
HOTAIRM1///HOXA2	2.6806	0.0251	0.0033	RAVER2	2.39	0.0107	0.000817	PTPRB	3.00452	1.06e-10	7.27e-13
RAB8B	2.67911	5.31e-05	1.76e-06	AK4	2.39	0.0733	0.0115	CDKN2C	3.00389	9.94e-05	4.6e-06
ETS2	2.67223	0.0177	0.00212	HLA-C	2.39	0.0756	0.012	MICAL2	3.00145	2.14e-10	1.63e-12
MMP1	2.67163	4.74e-08	5.01e-10	ZNHIT6	2.38	2.21e-05	3.72e-07	CFL2	2.99791	0.000553	3.63e-05
FAM221A	2.67146	0.0102	0.00105	C21orf91	2.38	0.000407	1.34e-05	LOC338620	2.99301	9.21e-05	4.19e-06
INHBA	2.66651	2.38e-08	2.29e-10	SPIRE1	2.38	0.000456	1.54e-05	IL1R1	2.99091	0.0133	0.00179
PPM1E	2.65971	0.00121	7.68e-05	NHS	2.38	0.0027	0.00014	FAM46A	2.98806	0.0469	0.00906
EXT1	2.65904	3.58e-06	7.26e-08	CD109	2.38	0.00517	0.000317	GPR161	2.98684	0.00171	0.000142
FERMT3	2.65852	0.000101	3.78e-06	MT1F	2.38	0.0102	0.000762	ANKRD10	2.9866	0.00682	0.000779
PVT1	2.6549	0.0209	0.0026	CPA4	2.38	0.0245	0.00248	ID4	2.98481	5.36e-05	2.21e-06
MIR4435-2HG	2.65486	1.73e-08	1.58e-10	PHLDB2	2.38	0.0706	0.0108	ITGA6	2.98437	0.0111	0.00143
SLC20A1	2.65402	1.57e-05	4.2e-07	OSMR	2.38	0.122	0.0242	HABP4	2.98413	7.48e-06	2.22e-07
OPTN	2.65275	0.0133	0.00147	HFE	2.38	0.163	0.0378	MALT1	2.98398	0.000312	1.84e-05
TNFRSF21	2.65169	3.97e-05	1.26e-06	PAPPA	2.37	2.85e-08	1.35e-10	MEG3	2.9829	3.43e-11	2.04e-13
GNG12	2.65106	0.0084	0.000819	LOC100287689	2.37	3.24e-07	2.31e-09	ASPHD1	2.98193	0.0459	0.0088
MIR503///MIR503HG	2.64945	0.00124	7.95e-05	GLRB	2.37	0.0204	0.00196	AXIN2	2.97868	2.72e-09	2.78e-11
HS3ST3A1	2.64818	1.17e-06	1.95e-08	LMO4	2.37	0.0505	0.00668	ITPRIP	2.97832	0.000193	1.02e-05
GUCY1B3	2.64582	0.00101	6.12e-05	HTRA1	2.37	0.0797	0.0129	PRNP	2.97351	4.9e-05	1.98e-06
CD40	2.64471	0.000121	4.7e-06	MT1HL1MT1H	2.36	3.93e-05	7.52e-07	SLC2A14///SLC2A3	2.97054	6.55e-05	2.8e-06
WDR35	2.64363	0.000316	1.5e-05	EXOC5	2.36	0.000161	4.2e-06	SDHAF3	2.96687	0.0967	0.0243
NEXN	2.64293	6.08e-09	4.91e-11	ZNF569	2.36	0.000204	5.61e-06	TUBB2B///TUBB2A	2.96558	0.0022	0.000194
GPR17	2.64269	1.81e-09	1.21e-11	SOX2	2.36	0.00221	0.000108	RAB31	2.96317	0.0931	0.0231
MT1X	2.64202	4.2e-06	8.72e-08	GLRX	2.36	0.0998	0.018	TPM4	2.9584	0.0809	0.0191
CCBE1	2.64109	5.47e-08	5.92e-10	SMIM13	2.35	4.37e-07	3.34e-09	LRP12	2.95426	8.79e-07	1.86e-08
PRNP	2.64033	0.000345	1.69e-05	MT2A	2.35	2.66e-05	4.68e-07	EOGT	2.95382	0.000329	1.95e-05
GCLM	2.63887	0.00112	6.98e-05	PLSCR1	2.35	0.00038	1.23e-05	LOC101927027	2.94986	0.000224	1.22e-05
LRRC8C	2.62425	5.2e-09	4.08e-11	ZSWIM5	2.35	0.001	4.07e-05	PXYLP1	2.9498	0.0114	0.00149
SHROOM1	2.62405	3.77e-06	7.65e-08	LRRC8C	2.35	0.00354	0.000197	ZNF85	2.94903	0.00111	8.48e-05
HS2ST1	2.62357	0.00309	0.00024	KYNU	2.35	0.00662	0.000436	PGM5-AS1	2.94897	8.99e-05	4.08e-06
IFIT2	2.62258	0.0219	0.00277	RPS6KA3	2.35	0.101	0.0182	HABP4	2.94738	5.95e-08	8.9e-10
HNMT	2.62228	0.015	0.00171	RNMT	2.34	6.46e-07	5.37e-09	FOXL2	2.94327	1.05e-09	9.79e-12
NME7	2.61602	0.000534	2.84e-05	GPLD1	2.34	0.000366	1.17e-05	PDP1	2.9426	0.0286	0.00478
TMEM136	2.61234	0.000726	4.13e-05	AHR	2.34	0.000407	1.34e-05	ARL4C	2.94186	0.00134	0.000107
FAM89A	2.59849	0.00211	0.000151	LGR4	2.34	0.00163	7.39e-05	FERMT2	2.93494	2.24e-07	3.96e-09
ZBTB20	2.59818	0.00738	0.000695	NDC80	2.34	0.00375	0.000212	ITGA6	2.93311	0.0313	0.00536
MT1HL1///MT1H	2.59741	1.02e-05	2.51e-07	MACF1	2.34	0.0261	0.0027	SNHG17	2.93219	0.000339	2.03e-05
KIAA0368	2.59459	1.91e-06	3.5e-08	AK4	2.34	0.0382	0.00454	RNASEH2B	2.93125	5.14e-09	5.65e-11
C6orf52	2.59443	0.0156	0.0018	PRKACB	2.34	0.0707	0.0109	NTRK3	2.92646	7.6e-10	6.67e-12
TNFAIP2	2.59158	0.0311	0.00438	SIPA1L2	2.34	0.0939	0.0164	COPZ2	2.92607	6.02e-05	2.53e-06
INPP5F	2.59001	0.00522	0.000455	C15orf52	2.34	0.134	0.028	MOK	2.92549	6.08e-07	1.22e-08
ZBTB20	2.5884	0.0136	0.00151	PRKD3	2.33	2.62e-08	1.22e-10	NR3C1	2.92498	0.046	0.00882
LTB	2.58823	8.38e-09	6.98e-11	TMOD1	2.33	9.69e-07	8.73e-09	C18orf54	2.92448	1.39e-05	4.52e-07
VSTM1	2.58817	2.11e-09	1.47e-11	FAM95CLOC100288689ANKRD18A	2.33	0.000111	2.63e-06	EFNA5	2.92082	3.79e-08	5.32e-10
WARS	2.5872	4.89e-05	1.61e-06	HOMER3	2.33	0.00033	1.03e-05	UGT8	2.92014	0.0131	0.00176
SLC12A6	2.58532	2.63e-08	2.57e-10	TNFAIP8	2.33	0.0021	0.000101	PLIN2	2.91958	0.00149	0.000121
LOXL1-AS1	2.58315	0.0255	0.00337	HLA-C	2.33	0.0431	0.00535	EBF1	2.91873	8.54e-11	5.71e-13
GBE1	2.58288	6.07e-09	4.89e-11	HFE	2.33	0.136	0.0287	PLEKHO1	2.91592	5.53e-08	8.19e-10
GSAP	2.58054	0.0266	0.00356	FAM171B	2.33	0.183	0.0456	OPTN	2.91587	0.00625	0.0007
CD44	2.57929	0.00432	0.000361	CCDC88A	2.32	1.24e-08	5.16e-11	PRICKLE1	2.91345	1.17e-10	8.18e-13
GAD1	2.57749	1.21e-08	1.05e-10	ZNF404	2.32	0.00114	4.77e-05	NPR3	2.91234	0.0187	0.00274
RIN3	2.57627	1.63e-07	2.01e-09	DNAH5	2.32	0.00183	8.53e-05	ERICH1	2.90914	1.07e-07	1.74e-09
FZD2	2.57571	0.00266	0.000201	CAMK1D	2.32	0.0132	0.00109	CDH6	2.90556	9.44e-11	6.4e-13
NEK3	2.57562	0.000466	2.42e-05	CSRP2	2.32	0.0522	0.00702	PLXDC2	2.90466	0.00132	0.000105
GJA3	2.57558	3.74e-05	1.17e-06	CYP4Z2P	2.32	0.0642	0.00943	RASAL2	2.8924	0.0295	0.00496
NUP153	2.57405	5.59e-09	4.46e-11	SLC16A10	2.32	0.0917	0.0159	TBX15	2.88903	1.47e-10	1.07e-12
HAS2	2.57281	1.12e-06	1.85e-08	SEMA3E	2.32	0.126	0.0255	ZNF542P	2.88464	0.036	0.00642
IL6ST	2.57103	0.0308	0.00433	NFYC	2.31	1.76e-06	1.76e-08	THBS1	2.88409	0.0448	0.00854
SERTAD4-AS1	2.57026	0.0268	0.0036	HOXA13	2.31	2.81e-06	3.09e-08	TMEFF2	2.88206	3.72e-10	2.98e-12
ROBO4	2.56398	3.38e-10	1.68e-12	TOX2	2.31	2.21e-05	3.71e-07	ID3	2.88043	0.0616	0.0131
TMED5	2.56103	0.00433	0.000362	ZNF570	2.31	8.55e-05	1.94e-06	ARHGAP24	2.87951	2.44e-10	1.89e-12
MYL12B///MYL12A	2.56084	9.28e-07	1.49e-08	CYP4V2	2.31	0.000121	2.95e-06	LRRC23	2.87911	0.000593	3.96e-05
FGD6	2.56043	0.00236	0.000173	TWSG1	2.31	0.00596	0.00038	DCBLD1	2.87594	0.00035	2.11e-05
OPTN	2.56002	0.0206	0.00257	IL17RD	2.31	0.00809	0.000566	SNHG3	2.87248	3.54e-07	6.61e-09
OSBPL6	2.55986	2.53e-06	4.83e-08	ARTN	2.31	0.0124	0.000994	LOC100127972	2.87219	3.8e-07	7.17e-09
ICAM2	2.55761	1.5e-07	1.84e-09	RASAL2	2.31	0.0664	0.00988	KDELC1	2.86942	0.00871	0.00105
CMTM3	2.55664	0.00303	0.000235	ZNF542P	2.31	0.115	0.0222	EIF5A2	2.86895	0.00416	0.000421
NLRC5	2.55466	4.55e-09	3.52e-11	SLC9A6	2.31	0.12	0.0237	NF2	2.86857	6.54e-07	1.33e-08
ANXA1	2.55455	7.37e-09	6.07e-11	NBEA	2.31	0.134	0.0281	RANGRF	2.86782	0.056	0.0115
SNAPC1	2.55291	2.51e-07	3.26e-09	SLC28A3	2.3	6.58e-09	2.56e-11	FN1	2.86778	7.61e-09	8.8e-11
FIGN	2.55281	0.000255	1.17e-05	ZAK	2.3	3.85e-06	4.46e-08	GDF15	2.86253	0.0998	0.0253
AJUBA	2.55276	0.000424	2.16e-05	HINT1	2.3	9.48e-06	1.34e-07	ERCC6	2.8622	1.72e-08	2.2e-10
HLA-F	2.5504	0.00473	0.000403	PRKD3	2.3	3.52e-05	6.51e-07	SGCB	2.86155	0.000115	5.49e-06
PNMAL1	2.55039	7.03e-10	4.06e-12	FAM129A	2.3	0.125	0.0251	ARMCX3	2.86146	0.0629	0.0135
CTBS	2.55007	0.00118	7.46e-05	ARHGAP29	2.29	3.57e-05	6.69e-07	FOXF2	2.86064	6.84e-12	3.27e-14
FERMT2	2.54822	5.75e-05	1.94e-06	HOMER3	2.29	0.000676	2.49e-05	FAM114A1	2.85988	0.0385	0.00699
MT1X	2.5472	5.45e-06	1.18e-07	CTH	2.29	0.0181	0.00165	HEG1	2.85895	0.00623	0.000696
GSAP	2.54534	0.0259	0.00344	RAB27A	2.29	0.117	0.0227	BATF3	2.85863	7.63e-10	6.71e-12
RTCA	2.54278	0.000136	5.42e-06	CD44	2.28	1.06e-09	3.32e-12	CENPI	2.85684	3.81e-06	1.02e-07
SLC39A8	2.53982	0.00601	0.000539	ERICH5	2.28	4.8e-07	3.76e-09	TPM4	2.85544	0.0701	0.0157
PAX8-AS1	2.53616	0.00245	0.000182	RAB23	2.28	8.66e-06	1.2e-07	MARCKS	2.8551	0.102	0.0259
C1S	2.53426	4.75e-06	1.01e-07	MTHFD2L	2.28	8.34e-05	1.88e-06	SLC7A11	2.85152	0.000363	2.19e-05
UBASH3B	2.53203	3.12e-09	2.31e-11	COL5A2	2.28	9.93e-05	2.32e-06	ICAM1	2.85111	2.57e-06	6.42e-08
ADRB2	2.53135	0.00205	0.000146	CAMK1D	2.28	0.0335	0.00379	RASAL2	2.8506	0.0174	0.0025
CTTNBP2NL	2.53116	0.000355	1.74e-05	MFAP3L	2.28	0.135	0.0283	TFPI	2.85047	0.0895	0.0219
NFKBIE	2.53111	1.2e-05	3.06e-07	SPNS2	2.28	0.162	0.0375	RAB31	2.84894	0.0619	0.0132
PODXL	2.52998	0.00068	3.83e-05	DDX17	2.27	3.42e-07	2.46e-09	LHFPL2	2.84764	0.000496	3.19e-05
CLMP	2.52977	1.17e-07	1.39e-09	ROR1	2.27	2.11e-06	2.2e-08	CAMK1	2.84589	6.13e-08	9.27e-10
TMEM136	2.52971	0.00497	0.000429	TET1	2.27	0.00105	4.29e-05	TIAM2	2.84582	8.67e-09	1.01e-10
CCDC80	2.52912	4.63e-07	6.65e-09	GABRA3	2.27	0.00922	0.000672	EFNA5	2.84569	5.81e-07	1.16e-08
C12orf75	2.52782	0.0258	0.00342	SLC23A1	2.27	0.0253	0.00259	SNHG17	2.84304	0.000605	4.06e-05
PPP1R18	2.52662	3.09e-08	3.1e-10	DUSP10	2.27	0.0314	0.00347	SLC16A1-AS1	2.84054	1.57e-08	1.97e-10
ESAM	2.5262	0.000178	7.56e-06	NR2F1-AS1	2.27	0.117	0.023	ZNF385D	2.84023	1.17e-09	1.09e-11
TPK1	2.52562	0.000753	4.32e-05	SERPINB5	2.26	1.57e-07	9.93e-10	MXRA7	2.84002	0.112	0.0297
FAM57A	2.52459	0.0209	0.00261	NRTN	2.26	0.000963	3.89e-05	MTAP	2.83654	0.012	0.00158
NABP1	2.52054	0.00026	1.19e-05	ZNF532	2.26	0.0255	0.00262	FAM229B	2.8361	0.0438	0.00827
KRTAP2-3	2.52032	3.25e-07	4.35e-09	PAPPA	2.25	2.61e-07	1.79e-09	LZTS3	2.83589	1.71e-05	5.76e-07
STARD4	2.52003	5.56e-05	1.87e-06	CA9	2.25	1.03e-06	9.35e-09	TRO	2.83542	6.96e-11	4.48e-13
FZD7	2.51913	0.000391	1.96e-05	ARNTL2	2.25	0.000167	4.4e-06	FN1	2.83305	5.76e-10	4.83e-12
RPAP2	2.51673	5.45e-06	1.19e-07	CDKN2B	2.25	0.00838	0.000593	FAM126A	2.83261	0.000102	4.75e-06
MT2A	2.51313	8.78e-06	2.09e-07	TSC22D3	2.25	0.0238	0.00239	KCNMA1	2.82788	6.87e-10	5.9e-12
ARHGEF2	2.51119	0.0116	0.00124	CAMK1D	2.25	0.0242	0.00244	RAB23	2.82677	1.16e-06	2.57e-08
IRX2	2.5065	2.11e-08	1.99e-10	LRP8	2.25	0.0294	0.00316	NR3C1	2.82589	0.0461	0.00884
PICSAR	2.50563	3.47e-09	2.61e-11	KLHL7	2.25	0.0732	0.0114	EPHA5	2.82548	1.11e-09	1.03e-11
GLIS3	2.50254	5.89e-10	3.25e-12	CHST11	2.25	0.0988	0.0177	TBX18	2.82397	2.66e-10	2.07e-12
SP100	2.50231	0.000127	4.97e-06	LOC100131541	2.24	7.03e-09	2.79e-11	NR3C1	2.82376	0.0247	0.00395
DZIP1	2.50076	1.86e-09	1.26e-11	SYCP2L	2.24	3.13e-07	2.21e-09	PAM	2.82317	0.0202	0.00305
DNTTIP2	2.49985	7.49e-10	4.35e-12	SLC43A3	2.24	0.000875	3.44e-05	CTSB	2.82105	0.00186	0.000157
PRCD	2.49823	5.84e-10	3.21e-12	GJB2	2.24	0.00139	6.08e-05	HOOK3	2.82007	0.00651	0.000736
ODF2L	2.497	0.00257	0.000193	ST5	2.24	0.00155	6.97e-05	ICAM1	2.81984	9.94e-07	2.15e-08
ZNHIT6	2.49557	8.7e-06	2.07e-07	ZBED9	2.24	0.0049	0.000297	COLGALT1	2.81979	8.28e-06	2.48e-07
STK10	2.49364	0.00288	0.000221	ZCCHC11	2.24	0.113	0.0216	NRXN3	2.8196	0.0737	0.0168
TMEFF1	2.49311	0.000559	3.03e-05	AKIRIN1	2.23	5.37e-08	2.8e-10	FBXO43	2.81867	1.3e-10	9.31e-13
SMAD3	2.49069	5.05e-06	1.08e-07	QSER1	2.23	2.64e-06	2.83e-08	MYLK	2.8151	0.00033	1.96e-05
NOV	2.48859	9.41e-06	2.27e-07	EFNA5	2.23	6.01e-06	7.8e-08	OPTN	2.8141	0.0103	0.0013
NFE4	2.48669	1.42e-08	1.26e-10	RASAL2	2.23	1.07e-05	1.58e-07	LACC1	2.81238	0.000414	2.56e-05
MACF1	2.48626	0.0151	0.00173	FAM78A	2.23	4.96e-05	1.01e-06	LOC100499489	2.8116	0.00072	5.05e-05
COL3A1	2.48488	3.93e-08	4.04e-10	CDC42EP3	2.23	0.00176	8.17e-05	ZEB1	2.81053	2.97e-10	2.35e-12
DIAPH3	2.47955	1.12e-06	1.85e-08	SYK	2.23	0.00267	0.000138	STK32C	2.80456	0.0215	0.00331
WHAMMP2///WHAMMP3	2.47418	0.000517	2.73e-05	SH3PXD2B	2.23	0.00978	0.000723	THBS1	2.80302	0.0397	0.00728
PDE4A	2.47187	0.000567	3.07e-05	ABCC4	2.23	0.0131	0.00107	KIAA1586	2.79994	3.42e-05	1.31e-06
RDX	2.46759	2.02e-07	2.56e-09	RAC2	2.23	0.0699	0.0107	GRIN2A	2.79587	1.64e-08	2.08e-10
PVT1	2.4668	0.00431	0.00036	MPHOSPH6	2.23	0.0857	0.0143	OSBPL6	2.79486	0.000651	4.46e-05
HERC5	2.46506	6.39e-05	2.2e-06	ZNF540	2.22	1.34e-07	8.27e-10	PAM	2.79349	0.021	0.00321
SERPINE1	2.46385	1.99e-10	9.2e-13	PLXNA2	2.22	1.91e-07	1.24e-09	ZNF788	2.79271	0.0318	0.00549
ZAK	2.46272	0.00818	0.000793	NREP	2.22	4.52e-06	5.44e-08	ALCAM	2.79129	0.000879	6.44e-05
ALPK2	2.46116	1.07e-09	6.65e-12	FAM46C	2.22	0.00215	0.000104	CNOT7	2.78777	1.45e-07	2.43e-09
MSANTD3	2.45833	7.85e-07	1.23e-08	PGM1	2.22	0.0606	0.00869	DTX3L	2.78745	0.0124	0.00163
ARHGAP29	2.4577	9.52e-06	2.3e-07	MLKL	2.22	0.108	0.0203	C18orf54	2.78558	1.05e-07	1.69e-09
SLC16A1	2.45768	0.00688	0.000636	LINC00667	2.21	0.000139	3.51e-06	PRRX1	2.78342	2.16e-12	8.78e-15
ZNF438	2.45665	7.24e-07	1.11e-08	SC5D	2.21	0.00104	4.23e-05	RFXAP	2.78214	2.33e-07	4.12e-09
UBASH3B	2.45579	5.01e-07	7.27e-09	LPIN1	2.21	0.00307	0.000165	GNE	2.78164	0.00769	0.000901
E2F7	2.45536	0.0201	0.00248	MDFIC	2.21	0.083	0.0137	ZNF599	2.78024	0.00902	0.0011
LINC00839	2.45242	5.45e-09	4.31e-11	PRRG1	2.21	0.173	0.0416	GPR161	2.78009	0.00884	0.00108
PRKCQ-AS1	2.44762	7.3e-07	1.13e-08	ARHGAP25	2.2	2.15e-09	7.11e-12	AGPS	2.78009	0.0127	0.00168
MTMR11	2.44449	6.8e-06	1.55e-07	CYYR1	2.2	8.77e-08	4.95e-10	TIPARP	2.77894	5.35e-08	7.9e-10
TOR4A	2.4429	0.000148	6.02e-06	LYPD6B	2.2	4.49e-05	8.83e-07	CAMTA1	2.77738	0.00576	0.000633
SOAT1	2.44263	1.95e-05	5.4e-07	HMOX1	2.2	0.000676	2.49e-05	SYCP2L	2.77541	4.42e-09	4.72e-11
CDKL1	2.44233	0.00113	7.06e-05	ZFP69B	2.2	0.00809	0.000566	CYP1B1	2.77213	0.0127	0.00168
LOC100996579	2.4395	0.000677	3.81e-05	SRR	2.2	0.0149	0.00127	ADAMTSL1	2.7716	4.27e-12	1.92e-14
STK17B	2.43681	5.7e-06	1.25e-07	CDK6	2.2	0.0191	0.00178	NAV1	2.76982	0.00967	0.0012
EXT1	2.43661	4.17e-06	8.65e-08	GPR19	2.2	0.0257	0.00265	DPYD	2.7697	1.08e-08	1.28e-10
CCDC169	2.43519	7.54e-06	1.74e-07	LOC100310756	2.2	0.068	0.0103	GALNT2	2.76908	0.00448	0.000463
CTTNBP2NL	2.43467	5.67e-05	1.91e-06	CFB	2.19	0.000211	5.85e-06	ELP5	2.76747	0.0113	0.00147
AJUBA	2.43219	0.000324	1.55e-05	LPIN1	2.19	0.00331	0.000181	MSANTD3	2.76672	1.34e-07	2.22e-09
MSANTD3	2.43207	3.36e-05	1.03e-06	WWTR1	2.19	0.00784	0.000543	CALD1	2.76592	1.16e-10	8.02e-13
RAB8B	2.42908	2.98e-06	5.85e-08	DOCK3	2.19	0.00869	0.000621	SMURF2	2.76474	0.000165	8.42e-06
HMGA1	2.42753	0.000331	1.6e-05	SERPINB1	2.19	0.0191	0.00177	BNC2	2.76428	1.57e-06	3.63e-08
TAF1A	2.42741	0.000825	4.84e-05	OAF	2.19	0.0443	0.00557	ST6GALNAC3	2.7631	7.87e-11	5.18e-13
TTC7B	2.42205	0.0038	0.00031	FAM114A1	2.19	0.14	0.03	ZNF280B	2.76271	2.89e-11	1.69e-13
HEY1	2.42059	0.00336	0.000265	ZNF223	2.18	0.00432	0.000254	NRXN3	2.76236	0.0612	0.013
ATP10D	2.41978	0.000659	3.69e-05	CTH	2.18	0.00935	0.000684	ATP2A1-AS1	2.76213	0.0111	0.00144
HEY1	2.41768	0.00108	6.73e-05	RAB27A	2.18	0.142	0.0305	GJC1	2.75857	6.35e-07	1.28e-08
NAMPT	2.41562	0.00812	0.000786	F2RL1	2.17	0.000149	3.82e-06	PMS1	2.75812	5.11e-07	1e-08
TPK1	2.41405	3.28e-05	1e-06	GPCPD1	2.17	0.00668	0.000441	PTGER4	2.75762	0.119	0.0325
MSRA	2.41393	0.0183	0.00221	FAM89A	2.17	0.00993	0.000737	LOC284454	2.75489	1.8e-05	6.16e-07
SPATS2L	2.41196	2.52e-06	4.79e-08	HLA-B	2.17	0.144	0.0312	GRIN2D	2.75179	0.104	0.027
ABCD3	2.41078	6.9e-05	2.41e-06	SOX11	2.17	0.171	0.0408	PSIP1	2.74799	0.00106	8.05e-05
HLA-J///HLA-F///HLA-A	2.4098	2.68e-05	7.83e-07	SORBS1	2.16	8.08e-08	4.47e-10	CACHD1	2.74592	0.00013	6.33e-06
SAMD9	2.40841	2.97e-05	8.9e-07	POU2AF1	2.16	9.5e-08	5.49e-10	GALNT14	2.7451	0.0016	0.000132
NMT2	2.40814	2.31e-07	2.97e-09	TANK	2.16	4.22e-06	5.04e-08	MSRB3	2.74481	2.17e-05	7.71e-07
ELAVL1	2.40767	3.4e-05	1.05e-06	ELP6	2.16	4.54e-05	8.94e-07	NF2	2.7442	5.85e-09	6.56e-11
PROS1	2.4076	0.0117	0.00125	DR1	2.16	5.51e-05	1.14e-06	GFRA1	2.74073	0.141	0.0409
TRAM2	2.405	0.00419	0.000349	SMG9	2.16	0.000283	8.52e-06	PAG1	2.73965	1.21e-05	3.87e-07
GLIPR1	2.40347	1.03e-08	8.83e-11	GUCY1A3	2.16	0.00254	0.00013	ERI1	2.7395	1.3e-07	2.15e-09
SPIDR	2.40217	0.00205	0.000146	TMPRSS2	2.16	0.0377	0.00446	PLPP1	2.73926	0.0217	0.00334
PARP4	2.40199	0.00796	0.000767	PARP9	2.16	0.0384	0.00458	TIMP2	2.7383	0.138	0.0399
LRP12	2.40159	8.29e-06	1.95e-07	ADAMTS17	2.16	0.104	0.019	ZNF385B	2.7368	2.46e-06	6.1e-08
SLC17A9	2.40075	0.00864	0.00085	SIPA1L2	2.16	0.128	0.0261	KCNMA1	2.73663	0.061	0.0129
ZNF804A	2.39974	3.99e-07	5.5e-09	C1QTNF2	2.15	2.24e-08	1.02e-10	ZFP82	2.73644	4.79e-05	1.93e-06
TGFB2	2.39946	1.88e-08	1.73e-10	CHST7	2.15	3.55e-05	6.61e-07	MALT1	2.73607	0.00048	3.07e-05
QKI	2.39903	0.0334	0.00481	IGFBPL1	2.15	6.31e-05	1.34e-06	BIRC3	2.73492	2.03e-07	3.54e-09
TNFAIP6	2.39858	6.06e-08	6.69e-10	CD59	2.15	0.00042	1.39e-05	FAM126A	2.73474	0.00251	0.000229
AOX1	2.3967	4.23e-06	8.8e-08	KLK8	2.15	0.0041	0.000237	CNTLN	2.73343	9.12e-09	1.06e-10
FHL1	2.39639	4.23e-05	1.35e-06	SOWAHC	2.15	0.0152	0.00129	ADAMTS2	2.7319	4.64e-10	3.81e-12
GNAO1	2.39614	6.24e-08	6.9e-10	DOCK9	2.15	0.0222	0.00218	SPECC1	2.73086	4.47e-05	1.78e-06
C1R	2.39219	1.54e-06	2.72e-08	ZNF532	2.15	0.0529	0.00717	NEXN	2.73042	4.31e-09	4.58e-11
EIF2AK4	2.38763	6.24e-06	1.4e-07	RERG	2.15	0.172	0.0413	TRPC1	2.72917	0.00303	0.000286
ATL3	2.38632	0.00336	0.000265	SLCO3A1	2.14	0.000111	2.63e-06	PLAUR	2.72861	3.48e-07	6.46e-09
PLD1	2.3861	0.00267	0.000202	CMPK2	2.14	0.00132	5.75e-05	INA	2.72832	1.24e-09	1.17e-11
RBMS2	2.38582	3.09e-05	9.35e-07	CYP39A1	2.14	0.00955	0.0007	SYNM	2.72829	0.000482	3.08e-05
PLEK2	2.38555	1.06e-05	2.64e-07	LOC439911	2.14	0.032	0.00355	BACH2	2.72606	1.71e-08	2.18e-10
ABCA1	2.38135	4.04e-06	8.32e-08	CD59	2.14	0.0488	0.00637	ECM2	2.72567	1.05e-11	5.31e-14
PHTF1	2.38123	0.00537	0.000471	NAV1	2.14	0.103	0.0188	PRPS1	2.72495	0.00137	0.000109
ABLIM3	2.38058	0.000546	2.92e-05	SLCO3A1	2.14	0.139	0.0296	ASXL1	2.72436	8.18e-05	3.63e-06
MIR30C2	2.37589	5.98e-09	4.81e-11	SEH1L	2.13	3.04e-06	3.4e-08	HOOK3	2.72289	0.0124	0.00164
TNFAIP8	2.37376	0.00139	9.11e-05	EFNA5	2.13	2.39e-05	4.11e-07	ASXL1	2.72244	1.91e-05	6.66e-07
ADTRP	2.37365	3.34e-08	3.4e-10	SH3RF3	2.13	0.000425	1.41e-05	TLN1	2.72184	2.12e-08	2.77e-10
BDKRB1	2.3726	7.29e-06	1.68e-07	SEC14L1	2.13	0.000546	1.91e-05	OSBPL6	2.72094	0.00184	0.000156
FGD6	2.37245	0.00124	7.97e-05	PARP10	2.13	0.00248	0.000125	LOC100506844	2.71828	0.0321	0.00553
ABL2	2.37152	8.49e-06	2.01e-07	C1GALT1	2.13	0.00258	0.000132	CUL4B	2.71718	3.8e-07	7.17e-09
RIMS2	2.36929	0.000992	6.02e-05	MCOLN3	2.13	0.00891	0.000641	FMNL2	2.71537	0.00251	0.000229
EFNA5	2.36649	2.06e-06	3.8e-08	ZNF585B	2.13	0.063	0.00918	GYG2	2.71346	1.08e-09	1e-11
DCTD	2.36359	0.00421	0.000351	PGM2L1	2.13	0.139	0.0296	RFC3	2.71326	0.00419	0.000425
LDLR	2.36157	0.00419	0.000348	FMO3	2.12	1.81e-08	7.9e-11	LRP12	2.71315	8.86e-08	1.41e-09
LDB2	2.36116	6.56e-07	9.93e-09	PRR5L	2.12	6.72e-07	5.65e-09	KLF6	2.70981	0.000714	5e-05
PTPRR	2.3602	2.93e-08	2.91e-10	ZNF684	2.12	8.29e-07	7.31e-09	TUBB6	2.7062	0.00017	8.73e-06
LOC643201	2.35916	2.5e-07	3.24e-09	NOTCH3	2.12	1.3e-06	1.25e-08	MMP14	2.70236	2.55e-08	3.39e-10
RCN3	2.35784	8.66e-10	5.19e-12	GLMN	2.12	1.89e-06	1.94e-08	IKBIP	2.6976	1.23e-08	1.5e-10
S100A2	2.35778	0.00167	0.000113	STEAP4	2.12	2.73e-06	2.97e-08	FKBP7	2.69665	9.55e-08	1.53e-09
ROR1	2.35736	3.37e-07	4.53e-09	ZNF846	2.12	2.25e-05	3.8e-07	PHF19	2.69607	0.0858	0.0207
TNFAIP8	2.35308	0.00138	9.09e-05	CCHCR1	2.12	0.000254	7.45e-06	DPY19L2	2.69565	5.83e-08	8.68e-10
ZCCHC24	2.35092	0.00793	0.000761	FMNL2	2.12	0.000348	1.09e-05	CARD10	2.6938	0.00487	0.000511
HOXB9	2.34789	0.00728	0.000683	GRTP1	2.12	0.012	0.00095	ZNF503	2.6937	0.000446	2.81e-05
PRSS12	2.34562	6.3e-08	6.98e-10	RCAN3	2.12	0.0338	0.00384	GPR137C	2.6901	0.00418	0.000424
SLCO4C1	2.34525	5.23e-07	7.68e-09	BCCIP	2.12	0.11	0.0209	POU3F2	2.68775	1.12e-06	2.47e-08
MT1G	2.34494	1.13e-06	1.88e-08	LMO4	2.12	0.115	0.0224	GGACT	2.68511	0.000245	1.36e-05
TSEN15	2.34411	7.77e-06	1.81e-07	LINC00648	2.12	0.19	0.048	ZNF532	2.68276	0.00616	0.000687
DIO2	2.34333	8.47e-09	7.08e-11	LOC100131540SHC3	2.11	1.84e-06	1.86e-08	ITSN1	2.67773	6.86e-08	1.05e-09
RBMS2	2.34218	0.0119	0.00127	ENOSF1	2.11	0.000257	7.54e-06	CNPY3	2.67764	8.56e-05	3.85e-06
PAPSS2	2.34171	0.000339	1.64e-05	CRLS1	2.11	0.000281	8.41e-06	TIMP2	2.67731	0.145	0.0429
LINC00667	2.34092	0.00067	3.76e-05	JAG1	2.11	0.000742	2.8e-05	PAG1	2.67533	7.29e-07	1.5e-08
TNFSF12	2.34029	2.25e-09	1.59e-11	ENOSF1	2.11	0.000893	3.52e-05	CFL2	2.6733	0.00234	0.000209
TM6SF1	2.33942	6.47e-06	1.46e-07	PHTF1	2.11	0.00323	0.000176	DENND5B	2.67134	3.07e-06	7.89e-08
KIAA1644	2.33736	8.58e-10	5.13e-12	ZNF347	2.11	0.0205	0.00196	CCDC50	2.66988	0.000331	1.97e-05
ELOVL5	2.33349	0.0102	0.00104	DDX60L	2.11	0.088	0.0149	AKT3	2.66863	1.28e-10	9.11e-13
ST3GAL2	2.33338	7.76e-07	1.21e-08	UBASH3B	2.1	1.16e-07	6.9e-10	IRAK2	2.66823	7.61e-09	8.78e-11
PCNX4	2.33331	7.49e-06	1.73e-07	CELF4	2.1	3.95e-05	7.57e-07	RBMS3	2.66646	5.45e-11	3.42e-13
LOC105372526	2.33199	1.09e-06	1.78e-08	KCTD12	2.1	0.000123	3.03e-06	ZNF300	2.66432	0.144	0.0426
CLIC4	2.33179	0.00108	6.69e-05	FERMT2	2.1	0.000476	1.62e-05	PRNP	2.66287	0.000298	1.74e-05
LDLR	2.32961	0.00428	0.000357	RCN1	2.1	0.0359	0.00417	ZNF502	2.65857	2.09e-06	5.01e-08
TUBE1	2.3291	2.81e-05	8.28e-07	STEAP3	2.1	0.0513	0.00683	PGM5P1	2.65799	1.42e-08	1.76e-10
CLIC4	2.32818	7.3e-07	1.12e-08	CBLC	2.1	0.125	0.0251	TXNDC15	2.65739	5.11e-06	1.44e-07
SEC14L1	2.32746	0.000178	7.55e-06	ZNF677	2.09	6.58e-08	3.56e-10	TMEM2	2.65731	8.96e-05	4.06e-06
DKK3	2.32547	9.48e-09	8.04e-11	PLSCR1	2.09	6.11e-05	1.29e-06	MTAP	2.65511	0.00981	0.00122
ITGBL1	2.32356	1.97e-09	1.35e-11	NBEA	2.09	0.0713	0.011	BMP1	2.65394	9.84e-06	3.03e-07
SSH1	2.31999	0.000157	6.5e-06	GPR180	2.09	0.0751	0.0119	CSTF3	2.65308	0.114	0.0305
ELAVL1	2.31758	1.57e-08	1.43e-10	C1orf106	2.09	0.127	0.0258	PDE4A	2.65254	0.000262	1.47e-05
EPG5	2.31676	4.28e-07	6.01e-09	ETV5	2.08	3.49e-05	6.44e-07	PHLDB2	2.64808	8.87e-08	1.41e-09
CDH12	2.30861	1.69e-07	2.1e-09	DR1	2.08	6.02e-05	1.26e-06	COL8A1	2.64764	5.4e-11	3.38e-13
COL8A1	2.30797	1.61e-10	7.12e-13	SFXN3	2.08	0.000319	9.89e-06	FGF12	2.64747	5.15e-07	1.01e-08
SARS	2.30655	0.0002	8.7e-06	MTHFD1L	2.08	0.0617	0.00891	MICALL1	2.64664	0.00376	0.000372
CCND2	2.30605	5.41e-07	7.96e-09	CSRP2	2.08	0.0714	0.011	DENND5B	2.64088	0.000153	7.69e-06
DNAJB4	2.30445	8.47e-06	2e-07	FAM114A1	2.08	0.111	0.0211	ITGA4	2.63948	1.4e-10	1.01e-12
AGTPBP1	2.30194	0.000391	1.96e-05	HDAC8	2.08	0.14	0.03	ANTXR1	2.63903	8.08e-05	3.58e-06
LOC340340	2.29748	1.42e-08	1.27e-10	PPIE	2.07	5.97e-08	3.2e-10	CTSB	2.6384	0.00232	0.000207
UACA	2.29701	0.000199	8.67e-06	CARD6	2.07	4.66e-06	5.67e-08	ZNF880	2.63639	1.52e-07	2.56e-09
DDAH1	2.29686	0.000145	5.87e-06	NISCH	2.07	1.09e-05	1.61e-07	C18orf54	2.63634	3.67e-05	1.43e-06
NREP	2.29373	0.00184	0.000127	ETV6	2.07	2.41e-05	4.16e-07	RGS20	2.63586	3.23e-08	4.42e-10
SMIM10	2.29139	4.74e-08	5.01e-10	RFESD	2.07	3.1e-05	5.55e-07	SLC25A37	2.63572	8.99e-05	4.08e-06
SEMA3A	2.28904	3.53e-07	4.79e-09	MOK	2.07	4.44e-05	8.72e-07	FAM198B	2.63469	4.74e-10	3.92e-12
JAG1	2.28881	8.47e-06	2e-07	STOX1	2.07	0.000201	5.52e-06	ZAK	2.63067	0.00114	8.79e-05
SYDE1	2.28615	2.02e-05	5.65e-07	TMLHE	2.07	0.000259	7.61e-06	ITPRIPL1	2.62836	8.54e-11	5.7e-13
SYNM	2.28545	0.00236	0.000174	TMEM173	2.07	0.000316	9.76e-06	ARHGEF28	2.6279	9.38e-06	2.86e-07
ROR1	2.28465	1.1e-06	1.81e-08	LOC100134317LOC284412	2.07	0.0118	0.00093	NFKBIZ	2.62265	0.00022	1.2e-05
BICD1	2.28163	0.027	0.00365	GABARAPL1	2.07	0.0892	0.0153	NABP1	2.62151	0.000638	4.34e-05
ZNF385D	2.27924	2.66e-09	1.93e-11	ANTXR1	2.07	0.0963	0.0171	UPP1	2.62094	0.000821	5.92e-05
CALD1	2.27822	5.64e-10	3.09e-12	CRIM1	2.07	0.104	0.0192	SLC2A3	2.61621	3.62e-09	3.8e-11
SLC30A7	2.27808	0.000189	8.12e-06	MYPN	2.06	9.55e-07	8.54e-09	GAS6	2.61589	0.0264	0.0043
SLFN5	2.27419	0.0111	0.00117	RIPK4	2.06	1.79e-05	2.91e-07	ARHGEF40	2.615	0.00196	0.000168
ARHGAP22	2.27022	4.59e-06	9.67e-08	PIK3R3	2.06	0.001	4.05e-05	ITGB1	2.61303	2.3e-06	5.6e-08
EVI2B	2.26961	5.59e-07	8.25e-09	SRSF11	2.06	0.01	0.000745	ELF4	2.61244	0.00635	0.000714
HMGA1	2.26927	1.07e-06	1.74e-08	GPR161	2.06	0.0285	0.00305	B4GALNT1	2.61228	2.98e-07	5.46e-09
CLIC6	2.26724	2.11e-08	1.99e-10	LRP8	2.06	0.0298	0.00322	MEG3	2.60884	7.23e-11	4.67e-13
GALNT13	2.26519	3.46e-09	2.6e-11	CHRM3	2.06	0.0485	0.00633	AGPAT4	2.60775	3.89e-10	3.16e-12
CKAP4	2.26356	0.00563	0.000498	EPHX1	2.06	0.0569	0.00794	GOPC	2.60579	2.72e-05	1.01e-06
VEGFC	2.26355	0.000633	3.53e-05	DSC2	2.06	0.0781	0.0125	ARHGEF10	2.60401	0.000477	3.05e-05
COL15A1	2.26257	0.0045	0.000379	CNKSR3	2.06	0.0974	0.0174	ENOX1	2.59824	0.00135	0.000108
NINJ2	2.26232	2.52e-09	1.81e-11	IL12A	2.06	0.136	0.0287	ETV5	2.59745	0.000389	2.38e-05
CAMK4	2.25683	1.18e-10	5.01e-13	ARSJ	2.06	0.187	0.047	ARHGAP42	2.59647	0.000193	1.02e-05
DSEL	2.25619	2.72e-08	2.68e-10	AK9	2.05	3.64e-07	2.65e-09	ZC3H12C	2.59636	0.0186	0.00274
CEP120	2.25466	0.0072	0.000674	NFYC	2.05	1.13e-06	1.04e-08	POLR1E	2.59561	0.000525	3.42e-05
IL6ST	2.25336	0.0236	0.00306	ZNF488	2.05	9.48e-06	1.34e-07	TPM4	2.59523	0.135	0.0388
C1RL	2.25213	0.0232	0.00299	SCD	2.05	0.000355	1.12e-05	ANTXR1	2.59371	0.0271	0.00445
C6orf52	2.25201	0.0243	0.00318	MARK1	2.05	0.00451	0.000268	MACF1	2.59356	0.0216	0.00333
CHN1	2.25187	0.0256	0.0034	FOXP4-AS1	2.05	0.00512	0.000314	FST	2.59307	1.06e-07	1.71e-09
VPS53	2.25062	7.51e-05	2.66e-06	WWTR1	2.05	0.00585	0.000371	TM4SF18	2.59106	1.66e-08	2.11e-10
KLF15	2.24971	9.91e-09	8.5e-11	FBLN5	2.05	0.0539	0.00737	SLC35G2	2.59093	9.66e-10	8.81e-12
GNG12	2.24958	0.00397	0.000326	C1orf116	2.05	0.105	0.0194	MB21D1	2.58944	1.41e-08	1.74e-10
ZBTB20	2.24863	0.000108	4.09e-06	NAV3	2.04	2.66e-08	1.25e-10	LACTB	2.58869	0.000279	1.6e-05
CHRNB1	2.24667	1.69e-07	2.09e-09	FBXW10	2.04	1.8e-07	1.16e-09	PIK3CD	2.58798	3.81e-07	7.18e-09
NAMPT	2.24301	0.00472	0.000403	LIN7C	2.04	1.89e-06	1.94e-08	CD44	2.58116	0.00376	0.000372
CARS	2.24268	7.38e-07	1.14e-08	C1orf109	2.04	6.1e-06	7.97e-08	PLSCR4	2.57487	2.15e-08	2.82e-10
FAM65A	2.24174	0.000825	4.84e-05	ANKH	2.04	5.09e-05	1.04e-06	TRIM7	2.57473	0.15	0.0448
RTCA	2.24072	0.000933	5.61e-05	TANK	2.04	5.57e-05	1.16e-06	WASF3	2.57359	0.146	0.0432
C6orf52	2.24049	0.0259	0.00344	ARHGAP26	2.04	0.000159	4.13e-06	ARHGAP31	2.57315	7.81e-08	1.22e-09
COL27A1	2.24022	4.79e-06	1.02e-07	CDC7	2.04	0.000945	3.79e-05	FIBCD1	2.57242	0.00696	0.000797
IL21R	2.23963	7.46e-08	8.39e-10	PCDH7	2.04	0.05	0.00659	CRIM1	2.57237	0.0314	0.00538
GLS	2.23951	2.8e-05	8.24e-07	ITGBL1	2.03	2.62e-08	1.22e-10	PM20D2	2.56828	0.0272	0.00448
PIK3AP1	2.23939	4.61e-09	3.59e-11	NFYC	2.03	1.11e-05	1.65e-07	TBC1D26///ZNF286A	2.56756	0.000316	1.87e-05
CCDC69	2.23579	4.04e-06	8.32e-08	PHGDH	2.03	0.00175	8.09e-05	RSU1	2.56715	0.000135	6.65e-06
AGPAT4	2.23378	8.96e-05	3.29e-06	PIR	2.03	0.00278	0.000145	CCDC190	2.56595	5.68e-11	3.57e-13
KYAT3	2.23323	0.00114	7.13e-05	EDN2	2.03	0.0046	0.000275	MTMR9	2.56199	9.42e-10	8.56e-12
MOK	2.23252	1.47e-05	3.89e-07	CD59	2.03	0.00557	0.000349	ERICH1	2.5615	4.2e-08	6e-10
COL14A1	2.23137	9.42e-05	3.49e-06	NKX3-1	2.03	0.0319	0.00354	AGPS	2.56116	0.00375	0.000371
MAGEA11	2.23014	0.000158	6.56e-06	GLIDR	2.03	0.0445	0.0056	PAM	2.55951	0.0285	0.00476
NRP2	2.22979	2.57e-06	4.91e-08	KIAA1804	2.03	0.061	0.00878	CEP162	2.55866	1.06e-06	2.3e-08
CORO1C	2.22783	0.0027	0.000205	SLCO3A1	2.03	0.15	0.0333	MAFF	2.55784	0.129	0.0363
FUT4	2.22457	0.000505	2.65e-05	TDO2	2.03	0.182	0.0453	RBL1	2.55677	0.0259	0.0042
FNDC3B	2.22311	0.00614	0.000552	SEC61G	2.02	1.14e-07	6.73e-10	HECTD2	2.55668	0.00585	0.000645
RBMXL1	2.22207	6.27e-08	6.94e-10	HDAC9	2.02	4.76e-06	5.83e-08	PLPP1	2.55536	0.0179	0.0026
SP100	2.22169	0.000358	1.75e-05	ZNF790-AS1	2.02	0.00105	4.33e-05	MCAM	2.55507	3.58e-05	1.39e-06
ADGRE5	2.21816	0.0106	0.00111	ENC1	2.02	0.00311	0.000168	CDCA2	2.5543	9.53e-05	4.36e-06
LOC285812	2.21767	6.98e-07	1.07e-08	ZNF354C	2.02	0.00823	0.00058	RGS3	2.5513	0.0101	0.00127
SLC39A8	2.21363	0.0338	0.00488	PLEKHF1	2.02	0.02	0.00189	SH3KBP1	2.55012	2.57e-07	4.59e-09
ZBTB20	2.21206	6.94e-06	1.58e-07	FXYD3	2.02	0.0268	0.00281	PDE4DIP	2.54989	6.96e-08	1.07e-09
SMURF2	2.21192	0.00121	7.75e-05	TRIM16	2.02	0.0354	0.00409	PLAUR	2.54922	0.000235	1.29e-05
MFSD14A	2.21169	2.14e-06	3.96e-08	HLA-C	2.02	0.159	0.0364	AGPAT5	2.54917	1.18e-05	3.73e-07
JAM3	2.20885	3.64e-10	1.85e-12	FAM229B	2.02	0.183	0.0454	RRAS2	2.54874	1.67e-07	2.86e-09
TNIP1	2.2076	1.07e-05	2.67e-07	ST3GAL3	2.01	9.5e-08	5.48e-10	SLK	2.54785	9.42e-07	2.02e-08
FAM167A	2.20713	1.21e-05	3.09e-07	RIN3	2.01	1.02e-06	9.3e-09	MACF1	2.54645	0.012	0.00157
HOXD3	2.20597	1.39e-08	1.22e-10	PRKD3	2.01	1.16e-06	1.08e-08	ODF2L	2.54616	0.00193	0.000165
CDKN1C	2.20473	0.00286	0.000219	APOL3	2.01	3.32e-06	3.74e-08	PSG1	2.54519	4.74e-10	3.9e-12
KIAA1107	2.2024	2.45e-07	3.16e-09	INPP5B	2.01	1.15e-05	1.72e-07	OGFRL1	2.54292	0.00314	0.000299
ARHGAP26	2.20086	6.93e-07	1.06e-08	ZNF667	2.01	7.64e-05	1.68e-06	QKI	2.54269	0.000163	8.29e-06
EGR1	2.19951	0.0227	0.00291	ZNF470	2.01	7.97e-05	1.78e-06	PSIP1	2.5424	0.00187	0.000159
LMO7	2.19912	0.0189	0.00231	LINC00667	2.01	0.000224	6.33e-06	AAED1	2.54139	4.52e-06	1.24e-07
EOGT	2.19621	0.00392	0.000321	TSC22D3	2.01	0.00127	5.47e-05	ASXL1	2.53999	2.73e-07	4.96e-09
TXNRD1	2.19595	0.00484	0.000414	PDK1	2.01	0.00483	0.000293	KIF5C	2.53583	0.00198	0.000171
ASNS	2.1955	4.23e-07	5.91e-09	ARAP2	2.01	0.0298	0.00322	FKBP7	2.53491	6.73e-07	1.37e-08
NAMPT	2.19516	0.000962	5.8e-05	TSPAN6	2.01	0.0309	0.00339	MIR100HG	2.5347	1.53e-10	1.13e-12
ILDR2	2.19487	1.49e-06	2.61e-08	ZNF382	2.01	0.0552	0.00761	MTHFD1L	2.53416	0.017	0.00244
CDC42EP2	2.19362	0.0148	0.00168	CAPN13	2.01	0.0912	0.0158	EGLN1	2.53387	4.55e-06	1.25e-07
TMEM136	2.1905	0.00165	0.000112	TMLHE	2.01	0.107	0.0199	TWSG1	2.53319	0.00194	0.000167
SLC43A1	2.18878	9.4e-08	1.09e-09	LMO4	2.01	0.109	0.0205	IFIT3	2.53253	0.122	0.0336
ELP5	2.18793	0.00757	0.000719	BRCC3	2	1.35e-06	1.31e-08	LOC100134317///LOC284412	2.53215	0.00191	0.000163
SLC6A6	2.18575	0.0174	0.00208	SEC16B	2	2.79e-06	3.04e-08	ADAMTS2	2.53149	3.3e-10	2.62e-12
LDLR	2.18435	0.00751	0.000711	DR1	2	1.98e-05	3.26e-07	RGMB	2.53138	0.000584	3.88e-05
BMP2	2.18334	0.000127	4.97e-06	CENPI	2	0.00023	6.56e-06	QKI	2.52652	0.000573	3.8e-05
FAM65A	2.17933	0.000547	2.93e-05	SOWAHC	2	0.018	0.00164	PDLIM7	2.52549	4.75e-08	6.89e-10
CTTNBP2NL	2.17606	0.00681	0.000626	BMP8B	2	0.0283	0.00301	MYO10	2.5246	7.49e-07	1.55e-08
B4GALT6	2.1743	1.07e-09	6.66e-12	SLC4A11	1.99	1.68e-07	1.08e-09	PLAUR	2.5201	0.000151	7.56e-06
IFI44	2.17254	0.018	0.00217	GABBR2	1.99	2.22e-07	1.47e-09	QKI	2.52008	0.00477	0.000499
SLC39A14	2.17234	1.51e-06	2.65e-08	PPP3CC	1.99	5.54e-07	4.49e-09	ARHGAP24	2.51944	2.65e-08	3.54e-10
ZBTB20	2.16982	0.0201	0.00248	SMC6	1.99	1.62e-05	2.55e-07	ZNF439	2.51773	0.0186	0.00272
PTPRR	2.16922	9.57e-09	8.15e-11	PLXNA2	1.99	0.000111	2.65e-06	ERICH1	2.51631	2.07e-08	2.69e-10
SLC7A1	2.16866	0.00231	0.000169	ADCY7	1.99	0.00194	9.19e-05	LOXL2	2.51626	6.65e-09	7.55e-11
VWA5A	2.16804	2.22e-06	4.14e-08	DENND5B	1.99	0.00277	0.000144	CNTLN	2.51541	6.08e-08	9.14e-10
BATF3	2.16742	6.49e-08	7.24e-10	SCLT1	1.99	0.00555	0.000347	PXDN	2.51527	0.1	0.0255
ZNF644	2.16708	1.07e-06	1.76e-08	FRMD6	1.99	0.00662	0.000435	RP2	2.51314	0.000601	4.03e-05
MTF2	2.16556	1.65e-05	4.45e-07	RERG	1.99	0.143	0.0309	CD83	2.51215	2.64e-07	4.74e-09
WHAMMP2///WHAMMP3	2.16467	1.1e-05	2.74e-07	NSDHL	1.98	4.8e-07	3.76e-09	LOC100288911	2.51159	0.158	0.0484
CHIC2	2.16393	1.47e-05	3.87e-07	HLA-JHLA-FHLA-A	1.98	0.000239	6.88e-06	OSBPL6	2.51098	2.73e-06	6.88e-08
COL6A2	2.16167	1.33e-05	3.46e-07	SRR	1.98	0.0112	0.00087	NAV2	2.50786	0.000761	5.41e-05
TNFSF9	2.15985	2.11e-05	5.98e-07	ATL3	1.98	0.0153	0.00131	AKAP12	2.50432	6.29e-10	5.38e-12
ABL2	2.15851	7.11e-05	2.49e-06	SYK	1.98	0.0189	0.00175	ZNF404	2.50159	0.000303	1.78e-05
ST3GAL3	2.1549	1.41e-08	1.25e-10	SLC16A1	1.98	0.0881	0.015	ATRNL1	2.50021	1.77e-09	1.72e-11
SPHK1	2.15096	3.92e-05	1.24e-06	DTX3L	1.98	0.0888	0.0152	ANK1	2.4993	1.7e-08	2.17e-10
SOD2	2.15059	0.00286	0.000219	TMEM56	1.98	0.192	0.0491	C12orf75	2.49896	0.0238	0.00376
SLC35B4	2.15022	3.89e-07	5.34e-09	RNLS	1.98	0.194	0.0498	DNAJC18	2.49879	0.00857	0.00103
CDC7	2.14871	0.000419	2.12e-05	SLC5A1	1.97	9.69e-08	5.63e-10	DOCK1	2.49776	1.74e-08	2.23e-10
LINC00526	2.14827	9.69e-06	2.35e-07	UTP11	1.97	7.06e-07	6.03e-09	FGFR1	2.49764	5.54e-05	2.29e-06
PRICKLE1	2.14806	2.93e-06	5.73e-08	ERAP1	1.97	6.52e-05	1.39e-06	GPR162///P3H3	2.49659	5.29e-06	1.5e-07
ITGB2	2.14774	9.72e-08	1.13e-09	MGAT4A	1.97	0.00012	2.93e-06	MCAM	2.49556	0.000125	6.08e-06
DIAPH2	2.14664	3.99e-06	8.19e-08	GRAMD3	1.97	0.00104	4.24e-05	BMT2	2.49474	0.0199	0.00299
LACTB	2.14591	0.00167	0.000113	FAM83F	1.97	0.00138	6.05e-05	SPG20-AS1	2.49394	8.87e-10	7.96e-12
EEF1A1	2.14414	0.00341	0.00027	SPIRE1	1.97	0.00509	0.000312	STX2	2.49091	0.000285	1.64e-05
LMO4	2.14318	0.0151	0.00172	SLCO3A1	1.97	0.119	0.0233	ACTR3	2.49006	0.00345	0.000337
ACTN1	2.14211	0.000108	4.12e-06	HLA-C	1.97	0.17	0.0406	ALCAM	2.48959	0.00102	7.69e-05
MAOB	2.14153	6.57e-07	9.95e-09	EPHB2	1.96	8.96e-08	5.09e-10	ATP11C	2.4894	0.055	0.0113
CFL2	2.14021	0.0101	0.00104	NFYC	1.96	1.87e-06	1.9e-08	ELK3	2.48592	0.0397	0.00728
SUPT3H	2.13966	0.0011	6.87e-05	KRT16	1.96	6.36e-05	1.35e-06	ANKS6	2.48536	0.0241	0.00383
ZEB2	2.13846	7.83e-08	8.86e-10	QSER1	1.96	0.00134	5.85e-05	P4HA2	2.48459	1.53e-07	2.59e-09
ZEB1-AS1	2.13372	0.000267	1.23e-05	SLC9B2	1.96	0.0019	8.92e-05	PLXDC2	2.48449	0.111	0.0295
AIG1	2.13195	9.88e-05	3.69e-06	KLK8	1.96	0.00214	0.000103	EPG5	2.4843	0.00448	0.000463
MITD1	2.13098	7.88e-05	2.83e-06	SH3RF2	1.96	0.00593	0.000378	CYBRD1	2.48036	0.116	0.031
KIAA1586	2.1308	0.00061	3.37e-05	GXYLT2	1.96	0.0222	0.00218	GID4	2.48025	0.0054	0.000583
BTN3A3	2.12879	3.43e-07	4.64e-09	SLC15A2	1.96	0.0948	0.0167	NEDD4	2.48001	3.71e-05	1.45e-06
DST	2.12335	0.00681	0.000628	GRAMD2	1.96	0.151	0.0335	FBLIM1	2.4799	0.0304	0.00516
FGF5	2.12254	9.92e-08	1.16e-09	CHI3L1	1.96	0.172	0.0411	PRRG1	2.47786	0.0973	0.0244
QKI	2.12247	0.000902	5.39e-05	NR4A2	1.96	0.185	0.0464	POLR1E	2.4755	7.39e-09	8.49e-11
RBFOX2	2.12053	3.4e-05	1.05e-06	FAM81A	1.95	1.86e-07	1.2e-09	NEXN	2.47469	2.96e-09	3.04e-11
OLA1	2.12039	5.35e-06	1.16e-07	HOXA-AS2	1.95	2.26e-07	1.51e-09	FOXP4-AS1	2.47375	0.000745	5.26e-05
EPHB2	2.11576	0.000158	6.52e-06	AKIRIN1	1.95	2.76e-07	1.91e-09	PIGL	2.47364	0.00333	0.000322
NAMPT	2.11503	0.000196	8.51e-06	LOC105372526	1.95	1.1e-05	1.63e-07	CDON	2.47335	0.000823	5.93e-05
TNIP3	2.11468	1.66e-09	1.09e-11	LRRC8D	1.95	6.56e-05	1.4e-06	MAPRE2	2.47278	0.00105	7.98e-05
XPO5	2.11392	4e-07	5.54e-09	JPH2	1.95	0.000714	2.66e-05	ZNF618	2.47268	0.0664	0.0145
RFESD	2.11015	1.77e-05	4.84e-07	MRPL43	1.95	0.00685	0.000454	ARIH2	2.47239	0.024	0.00381
SUSD1	2.11008	0.00731	0.000686	NAV2	1.95	0.00807	0.000564	GPR107	2.47088	0.000284	1.63e-05
CEP120	2.10967	0.000201	8.78e-06	SCPEP1	1.95	0.011	0.000848	KLF6	2.46888	0.000775	5.52e-05
HAGLR	2.1092	1.23e-05	3.15e-07	CRYBB2P1	1.95	0.0145	0.00122	PSIP1	2.46874	0.00252	0.00023
DR1	2.10882	4.96e-05	1.63e-06	ZNF569	1.95	0.0185	0.00169	ZNF347	2.46809	0.00519	0.000554
ZNF532	2.10735	0.0303	0.00425	ACAT2	1.95	0.0195	0.00184	RAB7B	2.46687	4.23e-07	8.06e-09
NDNF	2.10681	1.74e-06	3.13e-08	PRRG4	1.95	0.185	0.0464	HSD17B11	2.46686	0.025	0.00401
SSH1	2.10421	0.000586	3.2e-05	RBMS1	1.94	3.24e-08	1.58e-10	TMEM44	2.46657	0.00033	1.97e-05
PRKAA2	2.10333	0.0131	0.00144	PRICKLE1	1.94	8.17e-08	4.57e-10	ZAK	2.46578	0.00183	0.000155
SOD2	2.10122	0.00234	0.000171	RAB23	1.94	0.000102	2.39e-06	ZMYM6	2.46432	0.111	0.0294
TNFRSF10B	2.10057	0.0028	0.000214	RAB12	1.94	0.000263	7.78e-06	SLC25A37	2.4634	6.48e-06	1.88e-07
SSFA2	2.09796	0.000611	3.37e-05	MIER1	1.94	0.000433	1.44e-05	KLF6	2.46324	0.000223	1.21e-05
SLC25A37	2.09777	3.94e-05	1.25e-06	EML6	1.94	0.000526	1.83e-05	INHBE	2.46238	2.12e-06	5.11e-08
COL1A1	2.09758	4.09e-05	1.3e-06	SUPT3H	1.94	0.00324	0.000176	ZNF280C	2.46124	0.00441	0.000453
LOC100288911	2.09724	0.022	0.0028	SLC25A27	1.94	0.0908	0.0156	JAZF1	2.461	0.0347	0.00612
TP63	2.09493	0.00147	9.79e-05	AGO3	1.93	9.69e-07	8.69e-09	RBPMS2	2.46032	0.0824	0.0196
SIX1	2.09427	0.0273	0.00369	LOX	1.93	1.09e-06	1e-08	ZNF608	2.45946	0.000806	5.78e-05
ANKRD28	2.09189	1.48e-05	3.92e-07	ZNF229	1.93	1.17e-06	1.11e-08	SLC25A37	2.45933	4.77e-06	1.32e-07
FGD6	2.09084	0.000283	1.32e-05	MAGI3	1.93	3.53e-06	4.02e-08	MACF1	2.45894	0.0137	0.00185
ZNF326	2.08992	0.00235	0.000173	GYG2	1.93	7.42e-06	9.89e-08	CNKSR3	2.45872	1.73e-07	2.96e-09
PHTF1	2.08317	0.00273	0.000208	SLC25A23	1.93	1.19e-05	1.8e-07	CRIM1	2.45622	0.0233	0.00367
SLC30A7	2.08048	0.000328	1.58e-05	ZNF880	1.93	3.17e-05	5.74e-07	FLJ35934	2.45497	0.00784	0.000924
FER	2.07844	0.0134	0.00148	FERMT2	1.93	3.66e-05	6.89e-07	IRF1	2.45302	0.00386	0.000385
ITGBL1	2.07787	3.28e-10	1.61e-12	F2R	1.93	0.000632	2.29e-05	KLF12	2.45249	4.82e-06	1.34e-07
STK17A	2.07784	0.000212	9.34e-06	PEAK1	1.93	0.00797	0.000554	FAM13C	2.45219	6.08e-06	1.76e-07
TANGO6	2.0778	1.32e-05	3.44e-07	WT1-AS	1.93	0.0211	0.00204	MYO10	2.45112	2.49e-05	9.06e-07
TSEN15	2.07597	4.89e-05	1.6e-06	CTDSPL	1.93	0.0239	0.0024	LINC00327	2.45103	5e-09	5.45e-11
EFNA5	2.07513	2.03e-05	5.69e-07	MAN1C1	1.93	0.119	0.0236	KDELC2	2.45061	0.133	0.0378
SLC12A6	2.07352	0.002	0.000141	ANKRD1	1.92	3.71e-08	1.85e-10	NEK3	2.45058	0.000605	4.07e-05
NOL4L	2.07287	1.08e-06	1.77e-08	METTL4	1.92	1.84e-06	1.87e-08	PDLIM7	2.44657	1.56e-08	1.95e-10
NREP	2.0708	1.02e-05	2.53e-07	PABPC4	1.92	6.1e-06	7.96e-08	LOC101930105	2.44594	0.104	0.0269
SPRED1	2.06998	0.0308	0.00434	CLIC4	1.92	7.03e-06	9.29e-08	PPP2R3A	2.44582	4.62e-05	1.85e-06
WDR66	2.06823	2.04e-06	3.74e-08	LRRC8C	1.92	8.25e-06	1.13e-07	TRIO	2.44554	0.0017	0.000141
ZBTB20	2.06783	0.00643	0.000583	MECP2	1.92	8.72e-06	1.21e-07	KLF6	2.44499	0.000255	1.43e-05
IL6ST	2.06581	0.0337	0.00486	ARHGAP25	1.92	1.47e-05	2.29e-07	RHOBTB2	2.44417	0.000109	5.17e-06
ZNF644	2.06274	0.000121	4.68e-06	CAT	1.92	0.00076	2.89e-05	FZD2	2.44407	0.00338	0.000328
TMED5	2.06216	0.00222	0.00016	YES1	1.92	0.00118	4.99e-05	SPECC1	2.44407	5.14e-06	1.45e-07
ITGA3	2.06209	0.00158	0.000106	BEND6	1.92	0.00456	0.000272	PSMB9	2.44387	0.0592	0.0124
TNFRSF10B	2.06207	0.000481	2.51e-05	LOC100289612	1.92	0.00781	0.000539	LMO4	2.44339	0.00552	0.0006
EFNA5	2.06194	3e-06	5.9e-08	MPZL1	1.92	0.0597	0.0085	KCTD9	2.44326	8.95e-08	1.42e-09
CKAP4	2.06152	0.00557	0.000492	PXDC1	1.92	0.18	0.0443	ZDHHC15	2.44295	3.41e-10	2.73e-12
HLA-G	2.06124	0.000281	1.32e-05	FRY	1.91	3.92e-06	4.56e-08	ZNF542P	2.44137	0.048	0.00933
ARHGAP29	2.06101	4.13e-06	8.54e-08	C6orf106	1.91	4.88e-06	6.06e-08	NNMT	2.44066	1.3e-09	1.22e-11
ACTN1	2.05986	7.5e-05	2.65e-06	EFNA5	1.91	8.51e-06	1.18e-07	CTSC	2.43877	8.57e-10	7.61e-12
SH3GLB1	2.05917	3.52e-05	1.09e-06	PTPN2	1.91	0.000175	4.69e-06	USP31	2.43572	1.68e-05	5.65e-07
MXRA7	2.0588	0.000793	4.61e-05	MTUS1	1.91	0.0114	0.000892	ROBO1	2.43539	0.0259	0.00419
AKNA	2.05868	0.00064	3.56e-05	FOXO1	1.91	0.0126	0.00101	NAV2	2.43351	1.45e-05	4.75e-07
TBC1D4	2.05713	0.00617	0.000555	ANKRD12	1.91	0.0194	0.00181	TMEM43	2.43124	0.000228	1.25e-05
RCN1	2.05675	0.0331	0.00474	GPRIN2	1.91	0.0252	0.00258	SPECC1	2.4311	3.5e-05	1.35e-06
SLC25A37	2.05673	3.31e-05	1.02e-06	PRKAA2	1.9	4.89e-07	3.85e-09	ITGB1	2.42715	2.31e-06	5.64e-08
RAB23	2.05245	4.41e-05	1.43e-06	CCDC150	1.9	3.56e-05	6.67e-07	NMI	2.42714	0.000933	6.92e-05
CAST	2.05228	0.000281	1.31e-05	ERRFI1	1.9	3.73e-05	7.06e-07	OBSL1	2.42676	0.0109	0.00141
MVP	2.04961	0.01	0.00103	ZNF326	1.9	0.000113	2.71e-06	PRKCA	2.42619	0.000141	6.98e-06
PTPN22	2.04524	0.000226	1.01e-05	MVD	1.9	0.000245	7.09e-06	RFTN1	2.42305	0.0999	0.0254
EFHD2	2.04483	0.000497	2.61e-05	CEACAM1	1.9	0.000281	8.41e-06	LRRC3B	2.42296	3.51e-08	4.86e-10
CHST3	2.04459	7.61e-06	1.76e-07	TRIB3	1.9	0.000348	1.09e-05	TBX18	2.42249	1.15e-09	1.08e-11
TAP1	2.04376	0.0267	0.00357	MLLT3	1.9	0.000398	1.3e-05	CDH11	2.42233	1.09e-09	1.01e-11
KATNAL1	2.04146	5.63e-06	1.24e-07	METTL4	1.9	0.00154	6.86e-05	CCNE2	2.422	0.15	0.0449
FERMT2	2.04076	1.38e-05	3.61e-07	KLHL15	1.9	0.00251	0.000128	NFKBIZ	2.42151	0.000172	8.88e-06
PPP2R1B	2.03948	0.00413	0.000342	OGFRL1	1.9	0.00994	0.000737	SIRPA	2.41875	1.44e-05	4.69e-07
DDX60	2.03916	0.00417	0.000346	LINC01184	1.9	0.014	0.00116	CENPI	2.41809	0.000733	5.16e-05
DR1	2.03856	1.12e-05	2.81e-07	MYCN	1.9	0.0733	0.0115	NRG1	2.4176	7.4e-10	6.43e-12
QKI	2.03596	0.00365	0.000296	GALNT12	1.9	0.0919	0.0159	CYP1B1	2.41676	0.0109	0.00139
MIR22HG	2.03431	8.21e-06	1.93e-07	CYP4V2	1.89	9.86e-09	4.05e-11	LINC00441	2.4164	9.25e-09	1.08e-10
SLC25A37	2.03398	0.000999	6.08e-05	CPED1	1.89	1.92e-08	8.57e-11	EIF5A2	2.4164	0.0006	4.02e-05
SLC2A12	2.03393	0.0345	0.00502	RBMS1	1.89	4.46e-08	2.25e-10	SYDE1	2.41452	1.09e-05	3.39e-07
UNC5B	2.03381	0.00457	0.000387	EIF2AK1	1.89	2.92e-06	3.24e-08	ID4	2.41115	1.45e-08	1.79e-10
HPCAL1	2.03152	0.00265	0.0002	PLXNA2	1.89	4.81e-06	5.92e-08	HINT1	2.40677	3.41e-06	8.9e-08
ODF2L	2.03095	0.000815	4.77e-05	KCTD12	1.89	0.000893	3.52e-05	ERC1	2.4051	0.0338	0.00591
FYN	2.02944	8.74e-05	3.19e-06	SLC44A5	1.89	0.000954	3.83e-05	GINS4	2.40389	0.00343	0.000333
MFSD12	2.0247	1.18e-09	7.44e-12	SCMH1	1.89	0.00359	0.0002	HS2ST1	2.40366	0.000354	2.14e-05
CARS	2.02454	5.79e-08	6.31e-10	HLA-G	1.89	0.0103	0.000774	LAMC1	2.4031	0.0519	0.0104
DNAJC18	2.02287	0.000774	4.48e-05	LRP8	1.89	0.0238	0.00239	MYO1E	2.40233	6.06e-05	2.56e-06
ARL6IP6	2.02165	0.00645	0.000585	TSPAN6	1.89	0.0301	0.00328	DIAPH3	2.40132	0.00787	0.00093
CAMK1	2.02165	5.57e-06	1.22e-07	GALNT10	1.89	0.0438	0.00547	PABPC4L	2.40056	0.0884	0.0215
DR1	2.02163	5.22e-05	1.73e-06	NFE2L3	1.89	0.0448	0.00565	ADAM12	2.39984	2.61e-08	3.49e-10
DLK2	2.02071	1.26e-05	3.25e-07	BOC	1.89	0.0513	0.00682	GOPC	2.39982	1.49e-06	3.41e-08
MSC	2.02034	1.41e-09	9.03e-12	ZNF256	1.89	0.0756	0.012	ZAK	2.3979	4.63e-05	1.86e-06
FAM208A	2.01983	2.25e-06	4.21e-08	KLHL23	1.89	0.103	0.0189	LATS2	2.39622	0.0343	0.00603
IFIT3	2.01924	0.00246	0.000183	PCSK6	1.89	0.109	0.0205	PMS1	2.39282	1.29e-09	1.21e-11
RNF182	2.01778	1.19e-08	1.04e-10	GTF3C6	1.89	0.16	0.0367	SIK3	2.39262	2.73e-07	4.95e-09
GPR63	2.01702	1.13e-07	1.33e-09	LMO2	1.88	1.68e-05	2.7e-07	KLF12	2.39198	8.44e-05	3.78e-06
LRRIQ3	2.01569	5.83e-05	1.98e-06	CCT6A	1.88	5.26e-05	1.08e-06	MYH10	2.38877	0.000178	9.29e-06
TBC1D4	2.01498	0.00907	0.000907	MAN1A1	1.88	0.000823	3.2e-05	ATP11A	2.38776	0.0751	0.0172
FBN1	2.01476	4.52e-08	4.76e-10	HLA-G	1.88	0.00871	0.000623	INPP1	2.38644	0.000132	6.43e-06
EXOSC8	2.01386	2.67e-06	5.15e-08	ANAPC1	1.88	0.0904	0.0155	LOC729839	2.38629	0.0023	0.000205
LRP12	2.01347	1.41e-05	3.72e-07	RUNDC3B	1.88	0.137	0.0289	PPP3CC	2.38628	3.13e-08	4.26e-10
RAI14	2.01299	0.0182	0.00219	ZIC2	1.88	0.151	0.0335	ZAK	2.38601	0.00247	0.000224
BUB1	2.01079	0.00042	2.13e-05	ZNF542P	1.88	0.158	0.0361	PPP2R1B	2.3825	0.00102	7.76e-05
ZBTB20	2.00945	0.000474	2.47e-05	RBMS1	1.87	5.37e-08	2.79e-10	JAM2	2.38155	0.0489	0.00959
SH3GLB1	2.00916	3.44e-05	1.06e-06	RBMS1	1.87	8.84e-08	5.01e-10	CDH6	2.38126	9.33e-10	8.44e-12
TRIP10	2.00778	0.000465	2.41e-05	ZNF684	1.87	1.5e-05	2.36e-07	ESCO2	2.37808	0.000387	2.37e-05
KATNB1	2.00774	0.000187	8.01e-06	KLK6	1.87	0.000139	3.5e-06	TRIO	2.37548	0.00195	0.000167
NXPE3	2.00735	4.14e-05	1.32e-06	RTCA	1.87	0.00511	0.000313	KCNMA1	2.37461	0.144	0.0425
ELL2	2.00642	2.72e-05	7.99e-07	MICALL2	1.87	0.00519	0.000319	PLCE1	2.37441	0.0506	0.0101
THEMIS2	2.00534	1.06e-06	1.73e-08	LOC730268LOC285074	1.87	0.0452	0.00573	ZNF529	2.37435	0.00363	0.000357
STAMBP	2.0011	0.00253	0.000189	CHEK1	1.87	0.118	0.0232	TMEM136	2.37375	0.00075	5.31e-05
CSNK1E	2.00082	5.05e-05	1.66e-06	ERC1	1.87	0.123	0.0245	GOPC	2.37375	2.26e-10	1.74e-12
SH3RF3	1.9999	0.000444	2.28e-05	RTN1	1.86	1.44e-06	1.41e-08	TRPC1	2.37356	0.00104	7.85e-05
MSRB3	1.99734	0.000633	3.52e-05	TIA1	1.86	4.71e-06	5.77e-08	SLC25A37	2.37148	8.96e-05	4.06e-06
EPHB2	1.99707	2.47e-06	4.68e-08	GCLC	1.86	5.84e-06	7.53e-08	PXDN	2.37112	0.0826	0.0196
LINC00942	1.99639	9.5e-09	8.07e-11	STX10	1.86	0.000114	2.74e-06	MACF1	2.36989	0.0199	0.003
SDCBP	1.99527	0.0236	0.00305	CCDC18	1.86	0.000457	1.54e-05	CTSB	2.36575	0.000489	3.14e-05
NUAK2///AKIP1	1.99355	0.000382	1.9e-05	PPP4R1	1.86	0.00854	0.000608	ZNF569	2.36538	0.00346	0.000337
KYAT1	1.99194	0.000849	5.01e-05	HRASLS2	1.86	0.0162	0.00141	PLCE1	2.36453	0.0367	0.00659
CORO2B	1.99127	1.11e-06	1.83e-08	IRF1	1.86	0.031	0.00341	SNAPC1	2.36278	5.1e-07	9.98e-09
TAF1B	1.99111	0.0153	0.00174	ARTN	1.86	0.0503	0.00666	PLPP3	2.36235	0.029	0.00486
IRF1	1.98854	0.0181	0.00218	MGAT4A	1.86	0.0951	0.0168	MICB	2.35765	0.0271	0.00444
HPCAL1	1.98797	0.00121	7.7e-05	NR4A2	1.86	0.131	0.0271	RBM7	2.35755	1.05e-09	9.76e-12
COLGALT1	1.98788	0.000264	1.22e-05	IL18	1.86	0.16	0.0366	ZNF585B	2.35748	0.0291	0.00489
PRKD3	1.98736	0.000207	9.04e-06	CHEK1	1.86	0.165	0.0388	CTSV	2.35632	0.000557	3.66e-05
PDLIM4	1.98614	8.12e-06	1.9e-07	TMEM156	1.85	2.15e-07	1.41e-09	IL31RA	2.35561	1.52e-10	1.12e-12
SYNE1	1.98488	1.31e-07	1.57e-09	GCFC2	1.85	7.6e-07	6.59e-09	CFHR1///CFH	2.35501	7.47e-10	6.51e-12
EIF2S2	1.98417	0.00853	0.000836	ZBTB44	1.85	2.34e-05	3.99e-07	STK17A	2.35431	5.65e-05	2.35e-06
IL7	1.98142	1.52e-08	1.38e-10	DOCK9	1.85	3.71e-05	7.01e-07	SIK1	2.35046	0.05	0.0099
PLD1	1.97987	0.000204	8.9e-06	SPDL1	1.85	3.83e-05	7.3e-07	TMEM178B	2.34987	0.0096	0.00119
SAMD4A	1.97975	0.00032	1.53e-05	SSX2BSSX2	1.85	0.000118	2.85e-06	ADAM9	2.34829	0.00298	0.000281
PGF	1.97865	1.58e-06	2.81e-08	NAB1	1.85	0.000339	1.06e-05	PGAP1	2.34629	0.00998	0.00125
ADA	1.97617	0.00497	0.000428	MSMO1	1.85	0.000376	1.21e-05	LOC401317	2.34581	3.54e-07	6.6e-09
STAT5A	1.97507	1.28e-08	1.13e-10	SMCHD1	1.85	0.0004	1.31e-05	C4orf46	2.34231	0.000149	7.46e-06
LOC439938	1.97314	4.47e-05	1.45e-06	TBC1D20	1.85	0.00126	5.37e-05	SPDL1	2.34186	1.83e-06	4.32e-08
LOC730268///LOC285074	1.97254	0.0301	0.0042	BMP2K	1.85	0.00136	5.93e-05	DLEU2L///DLEU2	2.34146	0.00565	0.000617
LINC00662	1.97222	0.00541	0.000476	TTC32	1.85	0.00567	0.000357	C16orf62	2.33945	0.00744	0.000867
NMT2	1.97145	0.00013	5.16e-06	TRIM5	1.85	0.00738	0.000502	TBC1D2	2.33846	0.000487	3.12e-05
EYA4	1.97071	2.94e-06	5.76e-08	GMDS	1.85	0.0134	0.00111	NOL4L	2.33812	2.37e-07	4.21e-09
PGBD1	1.9695	0.000433	2.21e-05	CBR3	1.85	0.0221	0.00216	DYRK3	2.33726	3.09e-07	5.68e-09
TFPI2	1.9693	2.47e-06	4.69e-08	XPNPEP3	1.85	0.0272	0.00287	ZNF655	2.33722	8.28e-10	7.34e-12
ZCCHC24	1.96676	0.0262	0.00349	PHTF1	1.85	0.031	0.0034	TMED5	2.33693	0.0141	0.00192
TWSG1	1.96572	0.00187	0.000131	SNTB1	1.85	0.165	0.0386	THBS1	2.33566	0.0708	0.0159
FAM24B	1.96306	0.0323	0.0046	FBXO43	1.84	3.65e-07	2.67e-09	CEP70	2.33542	0.000313	1.85e-05
PLIN3	1.96253	1.31e-05	3.39e-07	USP1	1.84	5.54e-07	4.49e-09	RPGRIP1L	2.33305	1.97e-05	6.91e-07
CDH6	1.96153	2.52e-09	1.82e-11	GCLC	1.84	1.25e-06	1.19e-08	ZNF532	2.33295	0.0261	0.00424
CUL4B	1.96014	0.000801	4.68e-05	RGS2	1.84	1.64e-06	1.63e-08	IL27RA	2.33203	0.107	0.028
SHMT2	1.9591	2.11e-08	2e-10	BAG2	1.84	9.86e-06	1.41e-07	ANKRD28	2.33163	0.000129	6.27e-06
ALMS1-IT1	1.95905	0.00247	0.000183	PITHD1	1.84	4.13e-05	7.98e-07	ERP44	2.33095	2.74e-06	6.9e-08
FIGN	1.9578	0.000837	4.93e-05	STK17B	1.84	4.57e-05	9.04e-07	ARHGAP23	2.3309	0.019	0.00282
RBFOX2	1.95664	0.00106	6.55e-05	SMG9	1.84	0.000493	1.69e-05	CORO1C	2.33069	0.00547	0.000593
LRCH1	1.95649	0.00341	0.00027	SYT12	1.84	0.00202	9.63e-05	ALCAM	2.32918	0.00472	0.000493
SERPINH1	1.95527	0.00192	0.000135	ASPH	1.84	0.0154	0.00132	ANKH	2.32895	7.94e-06	2.37e-07
PML	1.95514	0.0013	8.38e-05	TEX30	1.84	0.0192	0.0018	ERAP1	2.32871	0.0363	0.00649
RAB23	1.95504	2.21e-05	6.3e-07	PTGFRN	1.84	0.0416	0.0051	ANKH	2.32418	0.0102	0.00128
SSFA2	1.95467	0.000215	9.48e-06	RUNDC3B	1.84	0.0444	0.00558	NABP1	2.32345	0.000442	2.78e-05
TWSG1	1.9542	0.0136	0.00151	CRIM1	1.84	0.108	0.0203	NFIX	2.32329	0.00052	3.37e-05
ECSCR	1.95264	9.47e-08	1.1e-09	ACE2	1.83	1.08e-07	6.32e-10	ZNF280B	2.32143	5.72e-09	6.36e-11
CUL4B	1.95217	0.0003	1.42e-05	GAS7	1.83	2.6e-06	2.79e-08	BAG2	2.31984	4e-07	7.59e-09
RPL31	1.95184	0.000607	3.34e-05	RCAN3	1.83	7.96e-05	1.77e-06	TRAM2	2.31885	0.00622	0.000694
PITX1	1.95035	0.0213	0.00267	ZNF45	1.83	0.000118	2.83e-06	NF2	2.31782	2.53e-05	9.25e-07
RRAD	1.94989	6.62e-07	1.01e-08	CUL4B	1.83	0.00072	2.69e-05	MICALL1	2.31491	0.00177	0.000148
PRKD3	1.94824	0.000128	5.04e-06	COL5A2	1.83	0.00427	0.00025	STMN3	2.31437	0.0689	0.0153
STX2	1.94822	0.00259	0.000194	CTBS	1.83	0.0162	0.00141	SIRPA	2.31332	3.75e-06	9.98e-08
TEAD1	1.94473	2.39e-05	6.87e-07	WDR41	1.83	0.019	0.00177	GALNT2	2.31319	0.00274	0.000255
DDAH1	1.94395	0.00472	0.000402	DUSP10	1.83	0.0586	0.0083	BCAR3	2.31211	2.31e-06	5.66e-08
CCNYL2	1.94363	4.06e-07	5.65e-09	CLYBL	1.83	0.0675	0.0101	GCLM	2.31188	0.0133	0.00178
TCF12	1.93778	0.000101	3.78e-06	PAPPA	1.82	6.24e-08	3.35e-10	ANKRD10	2.31174	3.71e-06	9.85e-08
HS2ST1	1.93738	0.00439	0.000368	HIPK3	1.82	3.64e-06	4.19e-08	MPP6	2.31114	0.0872	0.0212
BIN1	1.93729	0.00134	8.75e-05	HHLA3	1.82	5.22e-06	6.56e-08	SNAP25	2.31098	6.12e-08	9.22e-10
LPIN1	1.93647	0.006	0.000538	USP24	1.82	0.00342	0.000189	CXorf40A	2.31035	0.0172	0.00247
QKI	1.93596	0.0279	0.00381	GPD2	1.82	0.00347	0.000192	PRSS23	2.30971	0.0299	0.00505
IGDCC4	1.93481	0.00136	8.88e-05	FRMD6	1.82	0.00401	0.000231	HMX2	2.30896	8.65e-08	1.37e-09
SMAD9	1.92981	0.00173	0.000118	CYP2J2	1.82	0.00529	0.000326	SPG20	2.30884	2.07e-08	2.7e-10
PELI1	1.92829	0.0192	0.00235	SLC35F2	1.82	0.0091	0.000658	ANKRD28	2.30713	4.57e-06	1.26e-07
MTF2	1.92405	0.0012	7.62e-05	POLR3G	1.82	0.00997	0.000741	RND3	2.3065	3.9e-06	1.05e-07
LOC645984	1.92386	6.86e-07	1.05e-08	ASCC3	1.82	0.0313	0.00345	KLHL5	2.30605	0.126	0.0351
NFKB1	1.92358	2.59e-05	7.53e-07	TGIF1	1.82	0.0332	0.00375	AURKB	2.30568	4.23e-05	1.68e-06
PARVA	1.92289	0.000248	1.13e-05	MORC4	1.82	0.0786	0.0127	ABL2	2.30536	9.04e-06	2.75e-07
SPATS2L	1.92198	5.22e-07	7.64e-09	DNAJC6	1.82	0.163	0.0379	TBC1D4	2.30184	0.00322	0.000309
FIBIN	1.9211	1.77e-06	3.2e-08	DSC2	1.82	0.186	0.0467	CENPK	2.30166	0.00863	0.00104
COL27A1	1.9201	5.1e-06	1.1e-07	ARHGEF28	1.81	0.000299	9.06e-06	TM4SF18	2.30108	5.25e-06	1.49e-07
CYSLTR1	1.91944	2.85e-05	8.51e-07	PRR34-AS1	1.81	0.00157	7.05e-05	DLEU2	2.30071	0.00513	0.000546
SMURF2	1.919	6.71e-05	2.33e-06	IMMP1L	1.81	0.015	0.00127	ELF4	2.29996	0.00342	0.000332
PRKCA	1.91831	0.0012	7.6e-05	FOXO1	1.81	0.023	0.00229	RALGPS2	2.29991	8.71e-06	2.63e-07
CDC42EP2	1.91485	0.0238	0.00309	ORMDL1	1.81	0.0303	0.0033	HOXC8	2.29817	1.19e-06	2.63e-08
ERAP2	1.9127	0.00275	0.000209	EP300-AS1	1.81	0.157	0.0354	CDC42EP3	2.29515	0.0696	0.0155
PVR	1.91189	0.00131	8.52e-05	PNPLA3	1.81	0.167	0.0394	LMO4	2.29499	0.0436	0.00822
SMURF2	1.90951	0.000174	7.35e-06	GABBR2	1.8	1.17e-06	1.1e-08	TXNDC17	2.29365	4.58e-06	1.26e-07
CDH2	1.90914	8.77e-07	1.41e-08	LOX	1.8	1.17e-06	1.11e-08	YBEY	2.29068	0.0782	0.0182
DUBR	1.90882	4.94e-06	1.06e-07	PPIE	1.8	1.64e-06	1.63e-08	SRR	2.28784	0.00798	0.000945
ERAP2	1.90868	0.000798	4.65e-05	PELI1	1.8	3.35e-06	3.8e-08	ADGRL2	2.28557	0.142	0.0414
MAP2K3	1.90804	0.000175	7.4e-06	BRCC3	1.8	3.36e-06	3.81e-08	LOXL1-AS1	2.28542	0.0408	0.00754
TBC1D2	1.90762	0.00297	0.000229	SMCHD1	1.8	0.000351	1.11e-05	KDELR3	2.28353	0.000174	8.99e-06
DLC1	1.90653	5.83e-08	6.39e-10	NUTM2B-AS1NUTM2A-AS1	1.8	0.0101	0.000757	MPP1	2.28288	0.00992	0.00124
DCTD	1.90472	0.0126	0.00137	DDX60	1.8	0.0121	0.00096	CITED2	2.28274	0.00278	0.000259
RFESD	1.90163	1.46e-07	1.78e-09	LOC374443	1.8	0.0187	0.00172	HOOK3	2.28136	0.00709	0.000815
SMAD3	1.89984	6.84e-06	1.56e-07	EMSY	1.8	0.0372	0.00438	MYO10	2.28107	0.000695	4.83e-05
ARHGEF28	1.8997	4.83e-09	3.78e-11	SRD5A1	1.8	0.0399	0.00483	SORBS3	2.27701	4.76e-07	9.26e-09
ROBO3	1.89678	0.000236	1.06e-05	PLIN2	1.8	0.0455	0.00578	C19orf66	2.27609	0.00487	0.000512
SUN1	1.89672	1.55e-05	4.13e-07	SLC41A2	1.8	0.0483	0.00628	FAM161A	2.27596	0.0101	0.00127
LOC652993	1.89624	2.57e-05	7.48e-07	MAML2	1.79	4.44e-08	2.23e-10	HCG11	2.27533	0.0315	0.00542
KIAA1107	1.89486	0.000227	1.01e-05	C6orf223	1.79	4.64e-07	3.61e-09	FBLIM1	2.27532	1.58e-05	5.22e-07
PHTF1	1.89469	0.00116	7.33e-05	ACE2	1.79	3.77e-06	4.36e-08	RHOBTB2	2.2744	3.09e-06	7.97e-08
FBXO31	1.89416	0.00437	0.000367	LY6K	1.79	5.27e-06	6.64e-08	ADAMTSL1	2.27244	6.96e-08	1.07e-09
AJUBA	1.89406	6.95e-05	2.43e-06	CCHCR1	1.79	0.000941	3.76e-05	RCN1	2.26976	0.0168	0.00239
ECSCR	1.89405	3.74e-09	2.82e-11	SNU13	1.79	0.00192	9.04e-05	C9orf40	2.26917	0.0849	0.0204
GRK3	1.89389	0.000563	3.05e-05	CCDC18	1.79	0.00263	0.000135	CEP85L	2.26902	1.39e-05	4.52e-07
ERI1	1.89162	3.82e-07	5.24e-09	CMC4	1.79	0.00511	0.000313	LATS2	2.26831	0.0252	0.00406
PALLD	1.89152	0.00166	0.000112	ATXN1	1.79	0.0483	0.00627	MMP16	2.26722	0.0541	0.011
ZDBF2	1.89076	4.58e-09	3.55e-11	MICALL1	1.79	0.0513	0.00682	MGARP	2.26706	4.93e-08	7.18e-10
MTF2	1.88852	2.82e-05	8.35e-07	CTDSPL	1.79	0.115	0.0224	AK2	2.26532	0.00651	0.000734
SLC35B4	1.88789	3.13e-06	6.19e-08	SERPINB1	1.79	0.167	0.0396	QKI	2.26519	5.79e-09	6.47e-11
MTF2	1.88756	0.000123	4.78e-06	ADAMTS3	1.78	8.13e-08	4.53e-10	EPG5	2.26368	0.000142	7.02e-06
PIK3C3	1.88668	0.000249	1.13e-05	ZMYM4	1.78	7.09e-07	6.07e-09	NRXN3	2.26219	0.000175	9.09e-06
GAP43	1.88545	3.07e-08	3.06e-10	NIN	1.78	1.16e-06	1.07e-08	MSANTD3	2.26029	5.83e-05	2.43e-06
LINC00662	1.88501	0.00232	0.00017	FAM26F	1.78	8.25e-06	1.14e-07	FGFR1	2.2599	0.00506	0.000538
CDC14B	1.88444	1.12e-05	2.8e-07	ST6GALNAC5	1.78	3.53e-05	6.56e-07	PPFIBP1	2.2591	4.76e-05	1.91e-06
SLC25A23	1.88382	1.28e-05	3.29e-07	TCF7L1	1.78	3.56e-05	6.66e-07	CRIM1	2.25879	0.0328	0.00571
UBR4	1.88343	4.43e-05	1.44e-06	C20orf196	1.78	7.87e-05	1.75e-06	NXPE3	2.25519	5.8e-06	1.66e-07
HMOX1	1.88091	0.00177	0.000122	QSER1	1.78	0.000114	2.72e-06	OSMR	2.25426	0.116	0.0312
SLC25A37	1.87917	0.0116	0.00124	NAPG	1.78	0.00181	8.43e-05	MDFIC	2.25353	0.0587	0.0123
MMP14	1.87609	8.76e-08	1.01e-09	RLF	1.78	0.00272	0.000141	GRIN2A	2.25189	1.82e-08	2.34e-10
ECSCR	1.87548	6.11e-07	9.15e-09	WDR4	1.78	0.0105	0.000796	EBNA1BP2	2.2503	0.00224	0.000198
EID2B	1.87455	0.00241	0.000177	DCBLD1	1.78	0.0181	0.00165	LMO4	2.24968	0.0158	0.00222
MCAM	1.87099	5.31e-05	1.77e-06	MCOLN3	1.78	0.0316	0.0035	NGF	2.24914	4.32e-09	4.59e-11
DR1	1.86973	0.000323	1.55e-05	LOC728903GLIDR	1.78	0.0784	0.0126	LINC00960	2.24905	0.000139	6.86e-06
RGL1	1.86932	8.39e-06	1.98e-07	CHRM3	1.78	0.105	0.0195	HCG11	2.2489	0.0425	0.00794
PLSCR4	1.86917	5.92e-06	1.32e-07	FMO3	1.77	3.25e-07	2.32e-09	C8orf46	2.2476	9.12e-05	4.15e-06
ZYX	1.8677	0.0219	0.00277	NSDHL	1.77	2.34e-06	2.48e-08	KDELR3	2.24626	3.12e-05	1.18e-06
UROD	1.86747	5.96e-05	2.03e-06	RBMS1	1.77	8.12e-06	1.11e-07	CTSB	2.24603	0.000436	2.72e-05
SH3TC1	1.86305	0.00197	0.000139	OTUD4	1.77	0.000149	3.83e-06	SH3PXD2B	2.2459	0.00623	0.000696
DAB2	1.85977	3.09e-05	9.36e-07	KPNA6	1.77	0.000174	4.64e-06	ZNF618	2.24247	0.0194	0.00289
ST5	1.85621	0.00466	0.000395	EML4	1.77	0.000301	9.15e-06	CKLF	2.24053	0.00408	0.000412
RAB8B	1.85497	0.000239	1.08e-05	FYN	1.77	0.000659	2.41e-05	DGAT2	2.24041	0.0136	0.00183
TAF4B	1.85473	0.00621	0.00056	FDPS	1.77	0.00106	4.37e-05	EXOG	2.23987	7.66e-05	3.37e-06
PLAGL1	1.85324	0.00284	0.000217	CSF2RA	1.77	0.00543	0.000337	C1GALT1	2.23972	0.00107	8.18e-05
CDC14A	1.85127	2e-05	5.58e-07	HSD17B6	1.77	0.00715	0.000481	RAB32	2.23888	2.63e-09	2.69e-11
KCNAB2	1.85111	0.00017	7.14e-06	SLC7A11	1.77	0.0446	0.00562	GCLM	2.23804	0.0084	0.00101
FLJ32255	1.85084	1.37e-07	1.66e-09	SERPINB1	1.77	0.104	0.0191	FER	2.23667	0.00711	0.000818
SEC24D	1.84942	0.0274	0.00372	EGFR	1.76	1.56e-08	6.69e-11	EXOSC3	2.23522	9.64e-05	4.43e-06
SLC35B4	1.84904	0.000215	9.46e-06	AKIRIN1	1.76	5.92e-08	3.16e-10	HHEX	2.23488	0.00359	0.000353
ABI2	1.84862	0.0012	7.63e-05	ADAM28	1.76	1.09e-07	6.37e-10	LAMP2	2.23473	0.00308	0.000292
GTF2B	1.84747	3.42e-07	4.62e-09	CCNYL1	1.76	2.45e-07	1.66e-09	SH2B3	2.23442	0.000223	1.21e-05
AAED1	1.84656	0.000131	5.21e-06	PAPPA	1.76	3.92e-06	4.56e-08	CDC42EP3	2.23322	0.108	0.0282
BCL10	1.84611	5.46e-05	1.82e-06	EFCAB7	1.76	6.37e-05	1.36e-06	CCDC50	2.2326	0.00042	2.6e-05
NRP2	1.84532	4.96e-08	5.29e-10	SCD	1.76	0.00076	2.89e-05	CITED2	2.23205	0.00811	0.000965
PALLD	1.84496	0.00137	8.96e-05	NHSL1	1.76	0.00291	0.000154	PGBD3	2.23125	0.000525	3.42e-05
PARVA	1.84453	4.85e-05	1.59e-06	CMC4	1.76	0.003	0.00016	ARHGEF28	2.23105	5.11e-05	2.09e-06
FBLIM1	1.84452	0.00014	5.63e-06	WDR41	1.76	0.00367	0.000206	PDLIM7	2.2287	2.77e-06	6.98e-08
DDX58	1.8442	0.0171	0.00202	PKDCC	1.76	0.00778	0.000536	CYP1B1	2.22697	0.0109	0.0014
TMEM156	1.84406	6.75e-08	7.57e-10	ZNF280C	1.76	0.0431	0.00535	UQCC1	2.22695	0.000117	5.57e-06
CFB	1.84387	0.000544	2.91e-05	TSPAN9	1.76	0.0522	0.00701	ERFE	2.226	9.02e-05	4.1e-06
MND1	1.84381	0.0105	0.00109	CTPS1	1.75	6.82e-05	1.48e-06	TBC1D4	2.22533	0.00302	0.000285
TMEM92	1.84377	0.0041	0.000338	PPP1R1A	1.75	7.1e-05	1.55e-06	TUBB2B	2.22412	2.48e-06	6.16e-08
LAMC3	1.84194	3.9e-07	5.36e-09	EML4	1.75	0.000134	3.36e-06	KLF12	2.22324	6.65e-07	1.35e-08
SQSTM1	1.84065	0.00068	3.83e-05	GJC1	1.75	0.000163	4.27e-06	COLGALT1	2.22289	2.27e-05	8.14e-07
FGF5	1.84039	2.52e-06	4.8e-08	ITGB3BP	1.75	0.000208	5.74e-06	PRKCDBP	2.21857	1.07e-08	1.27e-10
DCBLD1	1.83929	0.0126	0.00137	PGBD1	1.75	0.00176	8.15e-05	RAB39B	2.21273	0.13	0.0367
AURKB	1.83742	0.000402	2.03e-05	STARD4	1.75	0.00192	9.07e-05	GPR180	2.2127	0.00315	0.0003
IPO5	1.83736	0.00211	0.000151	GLRB	1.75	0.00671	0.000443	ADAMTS6	2.21192	1.88e-07	3.24e-09
HPSE	1.83409	0.000207	9.07e-06	FOXO6	1.75	0.00799	0.000556	ANTXR2	2.21106	8.23e-05	3.66e-06
HOXD4	1.83349	9.89e-07	1.6e-08	TIAM1	1.75	0.0331	0.00373	KLHL5	2.21043	0.144	0.0423
ODC1	1.83194	0.00171	0.000117	GLRX	1.75	0.0475	0.00613	CDC42EP3	2.20742	0.127	0.0353
COL13A1	1.83023	9.66e-05	3.6e-06	TMED5	1.75	0.0496	0.00652	ZNF285	2.20674	0.000527	3.43e-05
BMP2K	1.83006	0.00136	8.92e-05	PITX1	1.75	0.193	0.0494	DYRK2	2.20616	6.15e-07	1.24e-08
LRIG2	1.82983	6.54e-06	1.48e-07	SULT1E1	1.74	5.46e-07	4.4e-09	ARIH2	2.20445	5.21e-06	1.47e-07
MCFD2	1.82901	0.00591	0.000527	TM4SF1	1.74	5.84e-07	4.77e-09	HHEX	2.2038	0.00264	0.000243
QKI	1.82885	0.0288	0.00396	LARP6	1.74	0.000143	3.65e-06	C21orf91	2.20232	0.000475	3.02e-05
APBA2	1.82659	0.00393	0.000322	IRAK1	1.74	0.000501	1.72e-05	FGF1	2.20207	5.57e-09	6.17e-11
ISM1	1.82648	9.97e-07	1.62e-08	ENC1	1.74	0.00223	0.000109	ANKRD36BP2	2.20197	1.85e-07	3.18e-09
TMOD1	1.82615	9.03e-06	2.17e-07	ACCS	1.74	0.00348	0.000193	CPNE2	2.20008	0.0212	0.00324
ATF3	1.82613	0.0173	0.00205	KCNMB3	1.74	0.00798	0.000555	HAS2	2.19794	2.73e-07	4.95e-09
LOC100130691	1.82559	2.58e-08	2.51e-10	FIGN	1.74	0.04	0.00483	FAM122B	2.19718	4.57e-06	1.26e-07
IL4R	1.82547	0.0107	0.00112	ZNF585A	1.74	0.0409	0.00499	NF2	2.19306	6.7e-07	1.36e-08
FOXP4-AS1	1.82534	0.00917	0.000918	GADD45A	1.74	0.0413	0.00505	PLEKHG2	2.19198	0.00027	1.53e-05
TRHDE	1.82508	4.29e-06	8.95e-08	DHRS1	1.74	0.0427	0.00528	MAP4K4	2.19166	0.000238	1.31e-05
DDX58	1.82483	0.026	0.00345	LMO7	1.74	0.0709	0.0109	MYH10	2.19057	0.00104	7.91e-05
AURKB	1.82232	0.0018	0.000124	CTDSPL	1.74	0.0887	0.0151	RAB8B	2.18884	7.05e-06	2.07e-07
PVR	1.82096	6.17e-05	2.11e-06	ACYP2	1.74	0.0924	0.0161	QKI	2.18813	0.00873	0.00106
ZAK	1.82089	0.000323	1.55e-05	NR4A2	1.74	0.114	0.022	TNFRSF19	2.18777	5.57e-08	8.27e-10
MED31	1.81797	8.57e-10	5.11e-12	DNAH11	1.73	3.28e-07	2.35e-09	FLRT2	2.18702	4.47e-10	3.66e-12
HACE1	1.81748	4.55e-06	9.56e-08	TMPRSS11E	1.73	6.66e-07	5.57e-09	PAPSS2	2.18625	0.123	0.0337
LPIN1	1.81729	0.00905	0.000904	CHAC2	1.73	1.41e-06	1.37e-08	GPR107	2.18622	0.00141	0.000113
SASS6	1.81645	0.00164	0.000111	NCAPD2	1.73	6.08e-05	1.28e-06	PLPP3	2.18525	0.0325	0.00562
WARS	1.8161	0.000341	1.65e-05	KIAA0754	1.73	0.000814	3.14e-05	AGTPBP1	2.18498	0.000538	3.52e-05
GLIS3	1.81608	4.04e-08	4.18e-10	BARX2	1.73	0.00136	5.93e-05	LOC286272	2.18439	0.000189	1e-05
COL16A1	1.81541	1.6e-06	2.85e-08	THOC1	1.73	0.00504	0.000308	IPO5	2.18202	0.000394	2.41e-05
CMIP	1.81107	0.000631	3.5e-05	DLGAP1-AS1	1.73	0.00871	0.000623	PHTF1	2.18182	0.00821	0.000979
STK10	1.81013	0.00547	0.000481	ZNF436	1.73	0.0222	0.00219	SLC35G1	2.18149	4.44e-06	1.21e-07
FLNC	1.80983	5.16e-07	7.54e-09	PGAP1	1.73	0.0369	0.00432	CD109	2.1809	2.46e-06	6.11e-08
ARHGEF2	1.80891	0.00462	0.000392	CTBS	1.73	0.0477	0.00616	CHIC2	2.18077	1.16e-05	3.66e-07
COL14A1	1.80789	2.59e-07	3.39e-09	MTAP	1.73	0.0624	0.00905	TRIO	2.1803	0.0064	0.000721
CUL4A	1.80766	3.9e-06	7.94e-08	TANC1	1.72	3.13e-06	3.5e-08	SLC2A6	2.17803	0.0548	0.0112
CD44	1.80657	0.00141	9.29e-05	RBM26	1.72	5.18e-06	6.49e-08	XPO4	2.17745	2.06e-05	7.27e-07
MTG2	1.80563	0.0241	0.00313	ITGBL1	1.72	3.55e-05	6.62e-07	COL27A1	2.17649	0.000751	5.31e-05
THBD	1.80455	2e-06	3.67e-08	MIR17HG	1.72	6.55e-05	1.4e-06	FAM200B	2.1763	0.000254	1.42e-05
ZNHIT6	1.80372	5.45e-06	1.19e-07	COL9A2	1.72	0.00207	9.89e-05	ZNF502	2.17615	0.000644	4.4e-05
MFGE8	1.80357	1.12e-06	1.86e-08	PLCXD2	1.72	0.00283	0.000149	NRIP3	2.17412	0.0168	0.0024
PRSS21	1.80277	5.86e-08	6.42e-10	LOC389765	1.72	0.00573	0.000362	FMNL2	2.16825	0.000235	1.3e-05
TRAF3	1.80104	0.00706	0.000657	ZNF436	1.72	0.00785	0.000543	FAM208A	2.16764	8.39e-07	1.76e-08
TAF8	1.80058	1.08e-07	1.27e-09	FGFR1OP	1.72	0.0181	0.00165	DKK3	2.16562	7.59e-10	6.65e-12
MTF2	1.79981	0.000197	8.52e-06	LRP12	1.72	0.022	0.00215	ROR1	2.16526	3.87e-08	5.45e-10
SLC20A1	1.79755	0.000128	5.04e-06	BEND3	1.72	0.027	0.00284	FNDC3B	2.16501	0.00737	0.000857
DST	1.79727	0.00663	0.000605	CAPG	1.72	0.0371	0.00436	ZFP82	2.16467	0.000751	5.31e-05
KCTD4	1.79716	1.33e-08	1.17e-10	MTUS1	1.72	0.0381	0.00453	FAM57A	2.16455	0.0402	0.00741
MCTP1	1.79664	1.28e-06	2.18e-08	SNX25	1.72	0.0839	0.0139	GINS4	2.16393	5.58e-05	2.31e-06
DIMT1	1.79435	0.000358	1.76e-05	PCGF5	1.72	0.117	0.0228	KIF1B	2.16377	1.36e-06	3.06e-08
MTMR2	1.7935	0.00365	0.000295	PSD3	1.72	0.192	0.0489	MET	2.16345	8.54e-08	1.35e-09
PLAGL1	1.7926	0.00889	0.000883	ST3GAL3	1.71	3.55e-06	4.05e-08	WNT5A	2.1626	0.118	0.032
PDE4DIP	1.79165	0.000322	1.54e-05	NQO2	1.71	1.15e-05	1.73e-07	IGF2BP2	2.15888	7.49e-06	2.23e-07
TMEM68	1.79086	0.034	0.00493	CSPG5	1.71	4.86e-05	9.86e-07	MSL3	2.1588	0.00323	0.00031
PLCXD2	1.79058	0.00204	0.000145	VAMP1	1.71	5.03e-05	1.02e-06	IL6ST	2.15861	0.0738	0.0168
AKAP12	1.79048	0.000144	5.82e-06	ZMYM6	1.71	6.45e-05	1.38e-06	ANKH	2.15767	0.000628	4.26e-05
HS2ST1	1.79037	0.00558	0.000493	EML4	1.71	9.3e-05	2.14e-06	CDS2	2.15722	0.00345	0.000336
KLF4	1.79024	0.0114	0.00121	LOC102606465	1.71	0.000349	1.1e-05	BICD1	2.15652	0.0306	0.00521
VEGFA	1.78917	0.00405	0.000333	SSX2IP	1.71	0.00369	0.000208	FAM122B	2.15639	1.38e-05	4.47e-07
LIMS2	1.78804	2.1e-07	2.68e-09	GMNN	1.71	0.0339	0.00386	SMARCA1	2.15607	0.161	0.0498
RASA1	1.78656	0.00083	4.88e-05	MPC1	1.71	0.0718	0.0111	CD320	2.15547	0.103	0.0263
TSR1	1.78654	0.0278	0.00377	CX3CL1	1.71	0.0873	0.0148	BMPR1B	2.15382	3.46e-06	9.08e-08
GIT2	1.78634	0.0153	0.00175	HNMT	1.71	0.121	0.0239	PBK	2.15235	0.00635	0.000713
EMP1	1.78366	0.0301	0.0042	FGFR1	1.71	0.175	0.0423	ANKRD44	2.15203	1.5e-06	3.43e-08
ADAMTS12	1.78238	1.02e-06	1.66e-08	CHEK1	1.71	0.176	0.0426	ERCC6L	2.15143	0.000171	8.81e-06
NUDCD1	1.78125	1.06e-08	9.2e-11	RDX	1.71	0.176	0.0427	SLCO3A1	2.15082	0.11	0.0291
TRIO	1.78067	0.0176	0.0021	HGD	1.71	0.181	0.0445	PPP2R3A	2.15072	1.96e-05	6.88e-07
BTN3A3	1.77916	1.43e-06	2.48e-08	RBMS1	1.7	4.37e-07	3.34e-09	SMURF2	2.15047	1.8e-05	6.14e-07
PPM1F	1.77893	0.000112	4.27e-06	SLC4A8	1.7	9.7e-07	8.76e-09	NEK3	2.14988	7.7e-05	3.4e-06
PARVA	1.77849	0.0102	0.00105	CNTNAP3B	1.7	1.28e-05	1.95e-07	RFXAP	2.1468	2.1e-07	3.69e-09
LOC100505622	1.77804	1.46e-05	3.86e-07	LONRF3	1.7	2.62e-05	4.6e-07	TSPAN5	2.14546	0.085	0.0204
SLC35G1	1.77735	2.85e-05	8.48e-07	INPP5B	1.7	3.49e-05	6.43e-07	TPM1	2.1452	0.000237	1.3e-05
TTBK2	1.77535	4.66e-05	1.52e-06	UBE2J1	1.7	0.000104	2.45e-06	RSRP1	2.14299	5.5e-05	2.27e-06
ABCC4	1.77436	4.39e-07	6.23e-09	EED	1.7	0.00022	6.19e-06	SIX1	2.14215	0.0209	0.00319
RGS2	1.7742	3.15e-06	6.26e-08	RSRP1	1.7	0.000553	1.95e-05	MYO10	2.14118	0.118	0.0321
TNS3	1.7742	0.000736	4.21e-05	TMED5	1.7	0.000934	3.72e-05	TMLHE	2.14057	0.0661	0.0144
TEAD1	1.7741	5.89e-06	1.31e-07	RIOK1	1.7	0.00103	4.21e-05	ARGLU1	2.14038	0.00786	0.000928
RASA1	1.77302	0.002	0.000141	PCGF5	1.7	0.00127	5.47e-05	ZFP69	2.14027	0.00019	1e-05
FEZ2	1.77249	6.33e-05	2.17e-06	CD59	1.7	0.00198	9.4e-05	LOC100132910///GALNT2	2.13898	0.0038	0.000378
KCTD20	1.77234	0.000398	2e-05	EXOC5	1.7	0.00307	0.000165	TBX18	2.13682	7.56e-10	6.61e-12
STK10	1.77136	0.00102	6.21e-05	SRR	1.7	0.0396	0.00477	TEX10	2.13524	8.52e-06	2.56e-07
RASSF4	1.77111	8.64e-09	7.23e-11	GPT2	1.7	0.0409	0.00499	GJC1	2.13505	0.00643	0.000724
SH3PXD2B	1.77035	0.0298	0.00414	SP6	1.7	0.0585	0.00828	PTPRE	2.13443	0.000179	9.31e-06
KATNB1	1.76955	0.00132	8.61e-05	LOC100288809	1.7	0.0733	0.0115	DKK3	2.13367	1.12e-08	1.34e-10
DCTD	1.76885	0.0233	0.00302	PLA2G3	1.7	0.0899	0.0154	ESCO2	2.13242	1.21e-07	1.99e-09
NPC1	1.76841	0.0051	0.000442	FAM171B	1.7	0.0982	0.0176	GCLM	2.13236	0.00481	0.000504
CD40	1.76822	0.00122	7.8e-05	C1GALT1	1.7	0.116	0.0225	SYT16	2.13152	0.000261	1.46e-05
NXPE3	1.76352	0.000202	8.83e-06	TC2N	1.7	0.143	0.031	CDC37L1	2.13149	9.59e-06	2.94e-07
ZNF284	1.76	0.0105	0.00109	TFCP2L1	1.69	2.2e-07	1.46e-09	NXPH2	2.13119	2.28e-08	3.02e-10
LOC729839	1.75994	0.0298	0.00415	LIF	1.69	4.81e-06	5.92e-08	STK10	2.13085	0.00745	0.000868
CSPG4	1.75856	7.97e-09	6.6e-11	PITHD1	1.69	0.000237	6.79e-06	DUBR	2.12992	7.41e-06	2.19e-07
PCSK6	1.75834	2.76e-05	8.13e-07	SGTB	1.69	0.000752	2.84e-05	SMURF2	2.12883	5.23e-05	2.15e-06
HHIP	1.75806	1.22e-06	2.07e-08	TET1	1.69	0.00266	0.000137	FBXO17///SARS2	2.1288	0.154	0.0466
IMPA1	1.75688	0.000523	2.77e-05	CUL4B	1.69	0.00353	0.000196	FZD7	2.12831	0.00178	0.000149
RBFOX2	1.75548	1.19e-06	2e-08	HPF1	1.69	0.00544	0.000338	TMEM56	2.12768	0.0631	0.0136
SAAL1	1.75528	2.11e-05	5.96e-07	CCNYL1	1.69	0.0128	0.00104	PIM1	2.12415	3.52e-06	9.28e-08
UCHL3	1.75487	0.00106	6.56e-05	CLIC4	1.69	0.0141	0.00118	TNFSF9	2.12295	7.18e-05	3.12e-06
IRX2	1.75411	0.000166	6.92e-06	LPCAT2	1.69	0.0246	0.00249	KLHL23	2.12281	0.0503	0.01
PALLD	1.7537	0.00212	0.000152	PPM1E	1.69	0.0335	0.00379	FOSL2	2.12259	0.0232	0.00364
CCDC50	1.75341	0.00354	0.000284	FAM50B	1.69	0.0516	0.00689	OGG1	2.12204	3.28e-08	4.5e-10
BCL10	1.75259	1.34e-05	3.49e-07	MAMLD1	1.69	0.0524	0.00705	ARRDC3	2.12154	0.0225	0.00351
SPATS2L	1.75211	9.09e-06	2.18e-07	EFCAB2	1.69	0.0964	0.0171	SIX2	2.12025	1.88e-05	6.52e-07
VEGFA	1.75157	0.00175	0.000121	GPR180	1.69	0.108	0.0203	PRDM2	2.11949	8.84e-06	2.67e-07
ZNF502	1.7513	0.000128	5.07e-06	ZNF649	1.69	0.143	0.0309	TDRP	2.11854	0.048	0.00934
IGF2BP2	1.74916	4.45e-06	9.33e-08	RPL5	1.68	3.24e-07	2.31e-09	ERAP1	2.1183	2e-05	7.04e-07
ATRNL1	1.74815	1.41e-07	1.71e-09	GNL2	1.68	8.96e-06	1.25e-07	ANKRD36BP2	2.11823	5.97e-09	6.73e-11
TNFRSF10B	1.74754	0.00847	0.000828	RASAL2	1.68	5.13e-05	1.05e-06	STK17A	2.11757	2e-05	7.06e-07
FKBP1A	1.74746	0.0215	0.00271	LOC100127972	1.68	0.0001	2.35e-06	MTMR9	2.11707	2.84e-07	5.17e-09
RNF8	1.74688	1.96e-09	1.34e-11	ANKRD10	1.68	0.000137	3.44e-06	ITSN1	2.11694	7.94e-08	1.24e-09
PARVA	1.74601	0.000773	4.47e-05	ZNF227	1.68	0.000158	4.11e-06	PDLIM7	2.11582	7.46e-08	1.16e-09
PSRC1	1.74595	4.12e-05	1.31e-06	SF3A3	1.68	0.000163	4.26e-06	ZNF618	2.11494	0.0254	0.00409
FER	1.74489	0.00623	0.000563	DLL3	1.68	0.000252	7.34e-06	ZNF229	2.11439	1.55e-06	3.56e-08
GPALPP1	1.74459	4.45e-07	6.33e-09	QRSL1	1.68	0.000444	1.49e-05	PANK2	2.11404	0.000282	1.62e-05
TAF13	1.7437	0.00315	0.000246	CLDN23	1.68	0.00175	8.05e-05	RARA-AS1	2.11382	0.0195	0.0029
ANKH	1.74363	8.58e-08	9.83e-10	USP45	1.68	0.00433	0.000255	MACF1	2.11377	0.0316	0.00544
CARD6	1.74357	1.44e-05	3.78e-07	HRK	1.68	0.00646	0.000422	B4GALNT1	2.11236	3.34e-06	8.67e-08
TNFAIP8L1	1.74303	0.0246	0.00321	QRSL1	1.68	0.00932	0.000679	UGCG	2.11195	0.0205	0.00311
PPP1R15A	1.74023	0.00514	0.000446	PLAUR	1.68	0.00966	0.000711	ACAT2	2.11015	0.00839	0.00101
KATNAL1	1.73941	0.00348	0.000277	MTF1	1.67	6.72e-07	5.66e-09	LOC100289612	2.1092	0.00269	0.000248
PLCL2	1.73883	0.00166	0.000113	LCA5	1.67	1.3e-05	1.99e-07	SH3BGRL2	2.10807	0.0507	0.0101
TYW3	1.73846	0.00175	0.000121	DOCK5	1.67	5.44e-05	1.12e-06	TBC1D8B	2.1076	0.0744	0.017
PRKAA2	1.73814	1.76e-05	4.83e-07	GCLC	1.67	0.00035	1.1e-05	KIF5C	2.10722	0.00633	0.00071
LRRC34	1.73745	1.29e-06	2.21e-08	PRPF38A	1.67	0.00177	8.18e-05	ZNF93	2.10451	0.000377	2.29e-05
CYP20A1	1.73603	1.98e-05	5.53e-07	PARP2	1.67	0.00278	0.000145	PTCHD3P1	2.10058	0.000625	4.23e-05
HCG4	1.73555	1.84e-07	2.3e-09	RNPC3AMY2B	1.67	0.00323	0.000176	SAMHD1	2.0993	0.0439	0.0083
DOCK7	1.73504	5.29e-05	1.76e-06	NF2	1.67	0.00544	0.000338	LINC00460	2.09764	1.34e-07	2.22e-09
ALPK2	1.73392	9.87e-06	2.4e-07	ACOT1ACOT2	1.67	0.0216	0.00209	L3MBTL1	2.09614	4.53e-05	1.81e-06
CD58	1.73247	0.0101	0.00104	RALGAPA2	1.67	0.027	0.00283	ARHGAP18	2.09579	2.36e-05	8.5e-07
BIRC3	1.73237	6.81e-07	1.04e-08	GPR180	1.67	0.0289	0.00309	RANGRF	2.09318	0.00352	0.000344
FOXN2	1.73197	0.02	0.00247	GJC1	1.67	0.038	0.0045	NRP1	2.09276	0.121	0.0331
FAM126A	1.73142	0.00874	0.000862	STAU2	1.67	0.0426	0.00527	CHST2	2.09087	1.17e-08	1.41e-10
ADA	1.73085	0.000758	4.36e-05	DLEU2LDLEU2	1.67	0.0558	0.00774	RAB8B	2.09009	0.000452	2.85e-05
SDC3	1.73065	1.2e-05	3.05e-07	CD99P1	1.67	0.102	0.0187	FKBP14	2.08919	0.0776	0.018
PPM1F	1.72948	0.000247	1.12e-05	GPR161	1.67	0.132	0.0273	CD58	2.08901	0.00239	0.000214
USP33	1.72904	1.81e-05	5e-07	SLC6A2	1.66	1.27e-07	7.71e-10	C19orf66	2.089	0.035	0.0062
PTK7	1.72782	7.03e-05	2.46e-06	KLK7	1.66	1.14e-05	1.69e-07	GNRH1	2.08733	1.3e-07	2.14e-09
TBC1D19	1.72655	0.00167	0.000113	GJB3	1.66	8.46e-05	1.91e-06	SPATA24	2.0866	3.02e-07	5.54e-09
SMURF2	1.72584	0.00101	6.14e-05	TFAP2E	1.66	0.000752	2.85e-05	ID1	2.0862	0.0479	0.00932
RNPC3///AMY2B	1.72533	0.00158	0.000106	TUBE1	1.66	0.000886	3.48e-05	TSC22D2	2.08291	0.0013	0.000103
KRT34	1.72478	2.58e-08	2.52e-10	EBP	1.66	0.00123	5.25e-05	AK2	2.07987	0.0143	0.00197
FAM149A	1.72419	4.01e-07	5.56e-09	ZNF252P	1.66	0.00318	0.000172	POLR3D	2.07918	3.28e-05	1.25e-06
ZFP82	1.72348	0.00338	0.000267	UACA	1.66	0.00386	0.00022	BEND6	2.07755	0.00191	0.000163
LOC101927027	1.72216	0.016	0.00185	TYMS	1.66	0.00537	0.000333	ERI1	2.07617	9.64e-08	1.55e-09
APOL6	1.7209	0.000569	3.1e-05	BTN3A1	1.66	0.0101	0.000755	B3GNT9	2.07464	3.23e-05	1.23e-06
TTL	1.72088	0.000176	7.45e-06	PRNP	1.66	0.015	0.00128	PPP3CC	2.07373	1.74e-05	5.91e-07
GPSM3	1.72064	4.47e-07	6.37e-09	SNHG17	1.66	0.028	0.00297	USP9X	2.07357	9.85e-05	4.54e-06
CKAP2L	1.72018	0.00159	0.000107	GPCPD1	1.66	0.0576	0.0081	CCBE1	2.07231	1.71e-08	2.18e-10
FER	1.7197	0.0165	0.00193	SLC41A2	1.66	0.0694	0.0105	GPR180	2.07202	0.0358	0.00639
ADAM17	1.71964	0.000598	3.28e-05	MFSD2A	1.66	0.144	0.0311	C1GALT1	2.06948	0.0404	0.00745
MTHFD2L	1.71694	0.000757	4.36e-05	WWOX	1.66	0.154	0.0346	ACOT9	2.06914	0.00175	0.000146
CD58	1.71693	0.00387	0.000316	NMRAL1P1	1.65	3.39e-07	2.44e-09	FST	2.06886	3.24e-07	6e-09
CLIC4	1.71614	0.000681	3.84e-05	NIN	1.65	6.35e-07	5.23e-09	SP100	2.06875	0.000536	3.5e-05
TMEM204	1.7161	2.49e-07	3.24e-09	CAT	1.65	0.000463	1.57e-05	CHN1	2.06718	0.0346	0.00609
IKBIP	1.71561	4.02e-07	5.58e-09	PIGF	1.65	0.000798	3.06e-05	CDC14B	2.0671	1.25e-08	1.52e-10
ARSB	1.71523	0.0025	0.000186	ZNF436-AS1	1.65	0.000819	3.17e-05	TMED5	2.06611	9.94e-05	4.6e-06
SH3TC2	1.71517	1.12e-05	2.81e-07	SAA2SAA1	1.65	0.00132	5.7e-05	DAB2	2.06527	7.26e-05	3.17e-06
ORMDL1	1.71393	0.0333	0.00478	LINC01213	1.65	0.00431	0.000254	SLC25A37	2.0647	0.00511	0.000544
BUB1	1.71049	6.46e-06	1.46e-07	TLE3	1.65	0.00535	0.00033	RDH10	2.06427	0.0257	0.00417
LOC730101	1.70995	0.00911	0.000911	MYCBP2	1.65	0.00893	0.000643	ATP2B4	2.06377	3.23e-05	1.23e-06
ZNF22	1.70958	0.0214	0.00269	LNP1	1.65	0.0122	0.000969	LSS	2.0629	1.84e-05	6.38e-07
RNPC3	1.7095	4.38e-05	1.41e-06	E2F2	1.65	0.0188	0.00174	FNDC3B	2.06205	0.0086	0.00104
DIMT1	1.70836	0.000534	2.84e-05	KLF3	1.65	0.0543	0.00743	AGAP2-AS1	2.06149	0.0644	0.0139
GPATCH11	1.70809	9.39e-05	3.48e-06	PDE8A	1.65	0.137	0.029	SAMD9	2.06142	0.000109	5.12e-06
FOXO1	1.70747	0.0261	0.00348	CAST	1.64	1.26e-06	1.21e-08	TTC28	2.06093	0.0159	0.00225
ACTN1	1.70589	0.000318	1.52e-05	NEBL	1.64	2.73e-06	2.97e-08	PDLIM7	2.06088	5.79e-08	8.61e-10
TXNDC9	1.70584	0.00171	0.000117	GRAMD3	1.64	4.59e-05	9.11e-07	TTLL7	2.06029	0.000144	7.16e-06
NFE2L1	1.7037	0.000677	3.81e-05	NUDCD2	1.64	4.68e-05	9.34e-07	GTF2F2	2.05984	2.93e-06	7.5e-08
UGT8	1.70318	6.31e-05	2.17e-06	FRK	1.64	0.000118	2.85e-06	ZNF177	2.05946	0.0122	0.0016
DIMT1	1.70269	0.000662	3.7e-05	LUZP1	1.64	0.000224	6.31e-06	ARHGAP18	2.05716	1.96e-05	6.87e-07
ROR1	1.70126	1.38e-06	2.38e-08	ZNF502	1.64	0.000519	1.8e-05	TMEM136	2.05653	0.00391	0.00039
SLC30A7	1.70115	0.00104	6.42e-05	RPP40	1.64	0.0179	0.00163	CEP162	2.05585	3.16e-05	1.2e-06
SERTAD2	1.70037	0.000543	2.9e-05	TNFSF12-TNFSF13TNFSF13	1.64	0.0517	0.00691	UGCG	2.05506	0.0277	0.00458
KLF6	1.69991	0.00509	0.000442	FSCN1	1.64	0.0539	0.00736	NXPE3	2.05281	0.00923	0.00114
TIMM22	1.69923	0.00028	1.31e-05	MIR181A2HG	1.64	0.0624	0.00907	FER	2.05081	0.0045	0.000465
MTMR2	1.69904	0.00538	0.000472	NLRX1	1.64	0.0883	0.015	NF2	2.0487	2.7e-07	4.85e-09
TTBK2	1.69785	0.000415	2.1e-05	TPST2	1.64	0.111	0.0212	TRIO	2.04861	0.00153	0.000125
SBF2	1.69635	0.00182	0.000126	FBXO3	1.63	0.000224	6.3e-06	UCHL1	2.04834	4.97e-09	5.39e-11
TTL	1.69608	0.00101	6.12e-05	CREBZF	1.63	0.00024	6.92e-06	IL6ST	2.04796	0.0757	0.0174
TSEN15	1.69575	0.0112	0.00118	PPP3CC	1.63	0.000315	9.65e-06	FNDC3B	2.04723	0.0265	0.00433
SH2D5	1.69467	4.14e-06	8.58e-08	TWSG1	1.63	0.00935	0.000683	MSX1	2.04701	2.95e-06	7.54e-08
ABCA1	1.69433	4.37e-07	6.18e-09	ZNF391	1.63	0.0169	0.00151	RGS2	2.04517	3.45e-07	6.4e-09
TBC1D1	1.69385	0.0331	0.00475	MTUS1	1.63	0.0244	0.00246	DPY19L2P2	2.04439	2.42e-09	2.46e-11
HLA-G	1.69252	0.013	0.00143	CCDC34	1.63	0.0283	0.00301	CEP112	2.04258	4.93e-08	7.2e-10
SLC22A15	1.68951	0.0077	0.000734	SH3RF2	1.63	0.0324	0.00362	SLC2A14///SLC2A3	2.04208	3.2e-06	8.29e-08
ASB1	1.68942	5.86e-06	1.3e-07	PLD1	1.63	0.0352	0.00405	DNAJC18	2.04203	0.00065	4.45e-05
TRIO	1.68656	0.0224	0.00286	AK2	1.63	0.0568	0.00793	ZNF462	2.04191	0.0685	0.0152
CCDC69	1.68621	0.000296	1.4e-05	PDP1	1.63	0.152	0.0339	ATP2B4	2.04142	7e-06	2.05e-07
DPH5	1.68595	0.000348	1.7e-05	MGP	1.63	0.195	0.05	ANKRD44	2.04046	2.77e-07	5.02e-09
ASPHD2	1.68506	0.00016	6.61e-06	ACP6	1.62	6.27e-09	2.41e-11	DHFR	2.03905	0.00728	0.000843
ZNF655	1.68474	1.5e-06	2.63e-08	PLRG1	1.62	2.59e-07	1.77e-09	MRPL43	2.03595	0.00315	0.0003
LOC643201	1.68376	2.85e-07	3.78e-09	DLGAP1-AS2	1.62	9.86e-06	1.41e-07	SKA3	2.03576	2.09e-05	7.4e-07
CYSLTR1	1.68352	2.39e-05	6.9e-07	CEACAM1	1.62	7.56e-05	1.67e-06	FAM161A	2.03531	0.000709	4.95e-05
CPED1	1.68334	8.25e-07	1.3e-08	SLC45A4	1.62	0.000119	2.88e-06	ADAMTS5	2.03501	5.07e-09	5.53e-11
ANKRD44	1.68048	1.18e-06	1.98e-08	LGALS12	1.62	0.000151	3.87e-06	TBC1D8B	2.03431	0.0546	0.0111
SPIRE1	1.67999	0.00153	0.000102	HMGB3P1	1.62	0.000281	8.43e-06	PHTF1	2.03421	0.00265	0.000244
KLF6	1.67963	0.0146	0.00166	PPARA	1.62	0.000354	1.12e-05	EDIL3	2.03404	1.18e-08	1.43e-10
DENND2A	1.6785	3.32e-09	2.48e-11	NT5C2	1.62	0.000659	2.41e-05	NFIL3	2.03267	0.00422	0.000429
ACVR1	1.67501	3.2e-05	9.75e-07	CCNE1	1.62	0.00121	5.15e-05	AP1M1	2.03029	4.99e-06	1.4e-07
CDKN1C	1.67162	0.0022	0.000159	NLRX1	1.62	0.00585	0.00037	SLCO3A1	2.03015	0.122	0.0334
COL6A1	1.67129	8.66e-07	1.38e-08	ATP1A1	1.62	0.00651	0.000426	TTC28	2.02998	0.0902	0.0221
SOCS5	1.67117	0.00113	7.07e-05	MND1	1.62	0.0277	0.00294	GOPC	2.02982	8.87e-07	1.88e-08
LRRK1	1.67094	1.4e-06	2.43e-08	IMMP1L	1.62	0.0283	0.00301	PAPSS2	2.02834	0.00101	7.63e-05
EIF4EBP1	1.6708	0.00629	0.000569	KLK10	1.62	0.0344	0.00394	ALDH1B1	2.02728	0.000496	3.19e-05
DOK1	1.66977	1.75e-05	4.76e-07	DLEU2	1.62	0.0537	0.00733	PGBD1	2.02458	0.000289	1.67e-05
RRAS2	1.66974	2.08e-08	1.95e-10	IL15RA	1.62	0.065	0.00961	ARSB	2.02397	4.19e-09	4.45e-11
LOC728730	1.66958	0.03	0.00418	CHRM3	1.62	0.193	0.0494	CHIC1	2.02338	0.111	0.0293
RRM1	1.66819	0.0126	0.00137	USP1	1.61	7.46e-07	6.45e-09	KIF7	2.02221	4.51e-06	1.23e-07
MAP2K3	1.66647	1.63e-05	4.4e-07	EPB41L4A	1.61	0.0001	2.34e-06	KDELR3	2.01922	6.11e-07	1.23e-08
MYC	1.66632	0.0288	0.00395	CCDC80	1.61	0.000175	4.68e-06	CAST	2.01853	0.000283	1.63e-05
TAF8	1.66607	0.0345	0.00502	AGL	1.61	0.000444	1.49e-05	SPC24	2.01626	0.00463	0.000482
IL31RA	1.66588	1.16e-07	1.37e-09	CEACAM1	1.61	0.000491	1.68e-05	DUSP7	2.0156	0.000504	3.26e-05
TGFB2	1.66426	2.44e-06	4.62e-08	MTCP1	1.61	0.000589	2.1e-05	NR2F2	2.01556	0.0847	0.0203
KLHL2	1.664	6.86e-05	2.39e-06	RASSF1	1.61	0.00106	4.38e-05	MATR3	2.01506	0.0477	0.00926
AKT3	1.66271	1.78e-07	2.22e-09	SSFA2	1.61	0.00126	5.41e-05	MB21D2	2.01493	0.031	0.00529
SCLY	1.66254	7.07e-06	1.62e-07	PLEKHA8	1.61	0.00224	0.00011	MTRF1	2.01285	9.92e-05	4.58e-06
ADAM17	1.66207	0.000243	1.1e-05	ARHGEF12	1.61	0.00283	0.000149	RPL13P5	2.01176	0.00119	9.31e-05
PCSK6	1.65988	0.000548	2.94e-05	CARMIL1	1.61	0.00651	0.000426	JAG1	2.01076	0.159	0.049
CD58	1.65973	0.00737	0.000694	PRKAA1	1.61	0.00667	0.00044	RGS5	2.00697	1.36e-05	4.41e-07
SRPK1	1.65933	0.000141	5.65e-06	APOM	1.61	0.00916	0.000664	LARP6	2.00613	2.72e-05	1.01e-06
PHTF1	1.65669	1.08e-05	2.69e-07	PRNP	1.61	0.0113	0.000874	ARHGEF10	2.00497	7.14e-07	1.47e-08
ATXN10	1.6553	0.00374	0.000304	SNHG1	1.61	0.0113	0.000875	PLEKHF1	2.00483	0.015	0.00207
ANKRD44	1.65502	4.31e-05	1.39e-06	CLIP2	1.61	0.0114	0.000888	CHST7	2.00348	3.75e-05	1.46e-06
STRIP2	1.65502	2.85e-05	8.46e-07	NT5E	1.61	0.0168	0.00149	HDX	2.0033	0.00403	0.000405
PTN	1.65404	2.63e-08	2.57e-10	MALT1	1.61	0.025	0.00255	ERBIN	2.0032	5.42e-06	1.55e-07
TMED5	1.65205	0.000924	5.54e-05	COTL1	1.61	0.0289	0.0031	ZNF37BP	2.00319	0.00119	9.23e-05
PAQR5	1.65191	4.63e-07	6.66e-09	SLC7A11	1.61	0.0302	0.00329	SCLT1	2.00286	0.00321	0.000308
DYNC1H1	1.65137	0.00037	1.83e-05	MPZL1	1.61	0.0795	0.0129	ZNF257	2.00283	0.000145	7.21e-06
RRAS2	1.64949	5.64e-07	8.35e-09	ADCY3	1.61	0.117	0.0229	ODF2L	2.00267	0.000792	5.66e-05
MCTP2	1.64775	0.00135	8.83e-05	CBLB	1.61	0.16	0.0366	CD99L2	2.00186	0.019	0.00281
TPT1-AS1	1.64664	6.05e-05	2.06e-06	SPRED1	1.61	0.169	0.0403	LOC100310756	2.00184	0.0751	0.0172
ARL13B	1.64572	0.00786	0.000753	ZNF283	1.6	1.25e-08	5.22e-11	PKD1L2	2.00164	1.13e-05	3.56e-07
RABGAP1L	1.64455	0.00105	6.48e-05	WNK3	1.6	2.34e-06	2.47e-08	YBEY	2.00108	0.0777	0.018
FAM13A	1.64449	0.000254	1.16e-05	PTBP3	1.6	2.91e-06	3.22e-08	LOC284219	2.00056	2.81e-09	2.88e-11
LOC101928710	1.64369	4.64e-07	6.68e-09	MYL12BMYL12A	1.6	9.63e-06	1.37e-07	MAFF	1.99988	0.149	0.0445
ZC3H12A	1.64346	0.000413	2.09e-05	SNHG15	1.6	2.72e-05	4.8e-07	JAG1	1.99545	0.158	0.0486
LOC100127972	1.64271	0.000372	1.84e-05	RWDD3	1.6	6.36e-05	1.35e-06	MIR181A2HG	1.99491	0.0174	0.00251
PUM3	1.64205	0.00612	0.00055	DENND5B	1.6	0.000676	2.49e-05	KIF1B	1.99337	1.49e-05	4.9e-07
XPO4	1.64144	0.000362	1.78e-05	SSFA2	1.6	0.00589	0.000375	CDCA7	1.99231	0.0075	0.000875
PIGK	1.64133	0.00067	3.76e-05	STMN1	1.6	0.0194	0.00182	SHCBP1	1.99121	0.0993	0.0251
NRP2	1.64109	5.26e-08	5.66e-10	APOM	1.6	0.0375	0.00442	SERAC1	1.99103	0.00367	0.000362
VSNL1	1.64076	1.21e-06	2.04e-08	TNFSF13	1.6	0.104	0.0191	ACSL4	1.99083	4.03e-08	5.72e-10
PHLDB2	1.64069	4.37e-07	6.18e-09	SNX25	1.6	0.106	0.0198	GPR180	1.98964	0.0705	0.0158
GUF1	1.64016	0.000501	2.63e-05	CPNE2	1.6	0.115	0.0222	FNDC3B	1.98926	0.0277	0.00459
DIO2	1.63747	9.24e-05	3.41e-06	QKI	1.6	0.175	0.0423	ASXL1	1.98769	0.0544	0.0111
TRAF1	1.63673	1.07e-06	1.75e-08	WASF1	1.59	4.27e-07	3.24e-09	KIAA0368	1.98622	2.75e-05	1.02e-06
FHL1	1.63643	3.63e-05	1.13e-06	MEF2A	1.59	3.58e-06	4.1e-08	OXTR	1.98598	3.61e-08	5.03e-10
PVR	1.63479	0.000155	6.36e-06	RSRP1	1.59	7.54e-06	1.01e-07	PKIG	1.98588	0.026	0.00422
NRROS	1.63454	5.7e-07	8.45e-09	NIN	1.59	8.44e-06	1.17e-07	HNRNPA1L2	1.98569	1.38e-05	4.47e-07
SPG20	1.63411	1.38e-05	3.62e-07	ATP10B	1.59	2.26e-05	3.84e-07	EMB	1.98525	0.103	0.0264
TRAF3	1.63272	8.88e-06	2.13e-07	MTF1	1.59	4.04e-05	7.77e-07	TWSG1	1.98477	0.00143	0.000115
ZNF702P	1.6324	0.0108	0.00113	SSR1	1.59	4.92e-05	1e-06	ZFP69B	1.98435	0.0106	0.00135
ZFP69B	1.63086	2.37e-05	6.81e-07	PRR19	1.59	0.000121	2.97e-06	CKLF	1.98418	0.00442	0.000456
KLC1	1.63044	0.00716	0.000669	EPB41L4A	1.59	0.000205	5.65e-06	THUMPD3-AS1	1.98386	0.00668	0.00076
TTC23	1.62913	0.0143	0.00161	FOXRED2	1.59	0.000241	6.95e-06	RHOQ	1.98376	0.00126	9.93e-05
GFPT1	1.62833	0.0106	0.00111	ZNF227	1.59	0.000251	7.32e-06	NDRG3	1.98196	0.112	0.0297
ADAM17	1.62832	0.00022	9.77e-06	OAS1	1.59	0.000274	8.18e-06	NUP58	1.98138	6.04e-05	2.54e-06
RFXAP	1.62827	9.11e-05	3.36e-06	DEPDC1	1.59	0.000304	9.24e-06	ITSN1	1.98127	9.77e-07	2.1e-08
GPSM2	1.62774	0.00148	9.87e-05	CEPT1	1.59	0.000716	2.67e-05	MCAM	1.98048	1.16e-05	3.67e-07
MAPK12	1.62748	0.00681	0.000626	NUP50	1.59	0.000816	3.16e-05	ME2	1.97932	0.000156	7.89e-06
SNHG4///MATR3	1.62702	0.0325	0.00464	YTHDC2	1.59	0.00235	0.000117	CLN5	1.97846	0.00358	0.000352
CAMTA2	1.62641	0.00439	0.000368	EBP	1.59	0.00405	0.000234	DNAJC18	1.97814	2.58e-05	9.44e-07
RRAS2	1.62598	2.7e-05	7.92e-07	SAP30L	1.59	0.0409	0.00498	ZYX	1.97766	0.012	0.00157
ZNF215	1.62589	0.00253	0.000189	SYCE1L	1.59	0.0806	0.0131	SLCO3A1	1.97658	0.0925	0.0229
DUSP7	1.62428	0.00325	0.000255	IFI44	1.59	0.0941	0.0165	PARP9	1.97601	0.00286	0.000268
BCAN	1.62244	1.72e-05	4.68e-07	TFDP1	1.59	0.1	0.018	EXOSC3	1.9753	0.000104	4.88e-06
PCDH17	1.62184	2.77e-06	5.35e-08	NKD1	1.59	0.113	0.0218	RUNX1	1.97443	5.63e-05	2.34e-06
LOC728730	1.62132	0.0109	0.00115	GNG12	1.59	0.117	0.023	NUTM2B-AS1///NUTM2A-AS1	1.97362	0.00353	0.000345
METTL4	1.62074	9.44e-06	2.28e-07	MAP7D3	1.59	0.158	0.036	SLC1A6	1.97209	0.000422	2.62e-05
ZFAND3	1.62034	7.15e-05	2.51e-06	LAMA4	1.58	1.81e-06	1.83e-08	TRIO	1.9719	0.00301	0.000283
CATSPER1	1.61474	1.03e-07	1.2e-09	CCDC88A	1.58	7.82e-06	1.06e-07	SRR	1.97137	0.00784	0.000924
LINC01123	1.61362	0.021	0.00263	WDR44	1.58	0.000156	4.05e-06	CD58	1.9692	0.00117	9.09e-05
INPP5F	1.61318	0.00284	0.000218	SUN1	1.58	0.000211	5.86e-06	EGLN1	1.9661	2.46e-05	8.9e-07
DEAF1	1.61317	0.000133	5.28e-06	DNAJB4	1.58	0.000468	1.59e-05	LINC00115	1.96512	1.42e-05	4.64e-07
GTF2F2	1.61316	3.04e-05	9.18e-07	MLLT3	1.58	0.000639	2.32e-05	C7orf31	1.96477	0.00172	0.000144
PML	1.61236	5.56e-07	8.2e-09	PDE9A	1.58	0.000764	2.91e-05	MNS1	1.9643	0.043	0.00809
LYAR	1.61176	0.0069	0.000638	TLN2	1.58	0.0036	0.000202	EIF4EBP1	1.9632	0.00161	0.000133
IPO5	1.61139	0.00296	0.000228	PALLD	1.58	0.00824	0.000581	JUN	1.96143	0.0094	0.00116
TMEFF1	1.61038	0.00143	9.45e-05	CEP70	1.58	0.0391	0.00468	AP1M1	1.96118	2.95e-06	7.54e-08
CCDC18-AS1	1.61026	0.00811	0.000785	GALNT12	1.58	0.0438	0.00548	ME3	1.96103	2.72e-06	6.85e-08
ZNF512	1.60954	0.00409	0.000338	RIMS3	1.58	0.0605	0.00867	ARHGAP18	1.96098	6.11e-05	2.58e-06
MET	1.60933	8.86e-05	3.24e-06	SESTD1	1.58	0.114	0.0219	USP49	1.96071	0.000347	2.08e-05
FGFR1	1.60781	0.00317	0.000248	LOC100288860	1.58	0.139	0.0295	PGAP1	1.95961	0.000127	6.16e-06
CMSS1	1.60763	6.42e-08	7.15e-10	CRIM1	1.58	0.165	0.0384	TMEM107	1.95954	0.00759	0.000887
FGFBP1	1.60729	0.00109	6.75e-05	SH3BGRL2	1.58	0.176	0.043	CNTLN	1.95913	6.77e-09	7.72e-11
RAB11FIP5	1.60655	0.0236	0.00306	TRIT1	1.57	2.7e-06	2.9e-08	SH3PXD2A	1.95789	3.35e-08	4.61e-10
OSCAR	1.60585	2.17e-07	2.78e-09	SLC1A3	1.57	4.07e-06	4.82e-08	STX2	1.95726	0.000622	4.21e-05
UROD	1.60556	0.000213	9.4e-06	BFSP1	1.57	0.00143	6.27e-05	HAUS6	1.95722	0.0032	0.000307
ZNF22	1.60529	0.0266	0.00357	MBD5	1.57	0.0115	0.000896	PRIM2	1.95705	0.00515	0.000549
HABP4	1.6038	5.19e-05	1.72e-06	SAP30	1.57	0.0184	0.00168	HOOK3	1.95399	0.00821	0.00098
RB1	1.60315	0.000195	8.43e-06	MALT1	1.57	0.0404	0.0049	FAM127A	1.95392	0.000153	7.7e-06
B2M	1.60253	4.14e-05	1.32e-06	OVGP1	1.57	0.0868	0.0146	CDC25C	1.95253	0.00313	0.000298
SIX1	1.60148	0.0255	0.00338	PGAP1	1.57	0.0965	0.0172	AHR	1.95242	0.0011	8.42e-05
SMCHD1	1.60012	0.00771	0.000735	CARD10	1.57	0.108	0.0204	ZNF430	1.95106	0.00281	0.000262
IPO5	1.59966	0.00353	0.000282	SLC16A10	1.57	0.109	0.0205	SMC2	1.95016	0.0357	0.00635
NFE2L2	1.59787	1.11e-07	1.3e-09	BRCC3	1.56	2.08e-06	2.17e-08	MIR99AHG	1.95014	0.0156	0.00219
SLC25A37	1.59729	0.00292	0.000225	ABCC4	1.56	4.49e-06	5.4e-08	PLOD1	1.94971	9.69e-05	4.46e-06
NEDD4L	1.5966	0.000267	1.24e-05	DNAH11	1.56	5.38e-06	6.83e-08	ARSK	1.94781	0.0128	0.00171
PLEKHA2	1.59546	0.00138	9.07e-05	ZNF713MRPS17	1.56	3.59e-05	6.73e-07	TMEM107	1.94723	0.00528	0.000565
FGFR1OP2	1.59401	0.00984	0.001	SAR1A	1.56	0.000323	1e-05	CCDC102A	1.94651	1.56e-08	1.95e-10
SLC7A1	1.594	0.00136	8.9e-05	HTATSF1	1.56	0.000462	1.56e-05	ABL2	1.94371	0.000163	8.31e-06
CYTH3	1.59228	0.000586	3.2e-05	PHC2	1.56	0.000486	1.66e-05	MEGF6	1.9426	0.0619	0.0132
TAGLN	1.59219	0.00221	0.000159	SNRNP48	1.56	0.000802	3.08e-05	TNFRSF10B	1.94156	0.0029	0.000271
CEP85L	1.59218	0.000547	2.93e-05	TRIB3	1.56	0.00225	0.00011	STAMBPL1	1.93866	0.032	0.00551
TLN2	1.59146	0.00128	8.3e-05	YES1	1.56	0.00289	0.000153	ACRC	1.93846	1.33e-05	4.27e-07
RBMS2	1.59127	0.00317	0.000248	RPL10	1.56	0.00316	0.000171	RASAL2	1.93824	1.52e-06	3.49e-08
FAM149A	1.59126	3.73e-06	7.55e-08	PALLD	1.56	0.00651	0.000427	DPH3	1.93718	0.00152	0.000124
MCFD2	1.58935	0.000456	2.36e-05	MYCBP2	1.56	0.0102	0.000768	MYL12B///MYL12A	1.93698	1.58e-06	3.64e-08
AKAP7	1.58831	0.0041	0.000339	GMDS	1.56	0.0125	0.001	RALGPS2	1.93693	1.33e-05	4.28e-07
ASXL1	1.58823	5.89e-05	2e-06	ST7L	1.56	0.0159	0.00138	IL15	1.93655	5.88e-07	1.18e-08
HNRNPA1L2	1.58667	5.6e-05	1.88e-06	DNAJC10	1.56	0.0178	0.00161	DNAJC10	1.93646	0.0156	0.00219
ICAM4	1.58643	4.43e-08	4.64e-10	MTAP	1.56	0.018	0.00164	ATL1	1.93569	0.134	0.0383
DENND2A	1.58596	7.29e-06	1.68e-07	KIF2C	1.56	0.027	0.00284	TSPAN5	1.93452	0.0525	0.0106
DST	1.58568	0.0138	0.00154	ACYP1	1.56	0.033	0.00371	CD58	1.93181	0.00213	0.000186
IFIT2	1.58458	0.0201	0.00249	FIBCD1	1.56	0.115	0.0222	PKN3	1.93172	0.0186	0.00273
PPP1R15A	1.58377	0.00694	0.000643	PKP2	1.55	2.38e-05	4.1e-07	TPM1	1.93121	0.000433	2.7e-05
GSTO1	1.583	4.14e-05	1.32e-06	SETD7	1.55	4.44e-05	8.69e-07	KLF7	1.9308	0.0719	0.0162
MIR10B///HOXD4	1.58289	9.1e-06	2.19e-07	ME2	1.55	0.00195	9.23e-05	SLC25A23	1.93049	7.04e-06	2.07e-07
TAF1B	1.58267	0.0201	0.00247	HLA-G	1.55	0.00373	0.000211	TSPAN5	1.92971	0.0625	0.0134
TYMS	1.58232	0.00587	0.000523	BTN3A1	1.55	0.00557	0.000349	AIFM2	1.92935	0.0992	0.0251
PML	1.58127	6.93e-05	2.42e-06	ZNF502	1.55	0.0121	0.000964	LOC100131993	1.92857	8.56e-07	1.8e-08
DDX10	1.58116	0.000401	2.02e-05	C16orf46	1.55	0.0133	0.00109	TSC22D2	1.92847	1.68e-05	5.64e-07
DLGAP1-AS2	1.5807	0.000122	4.73e-06	MAGI3	1.55	0.0266	0.00279	CD99L2	1.92829	0.0111	0.00143
FBXL4	1.57977	0.00145	9.64e-05	ZNF836	1.55	0.0616	0.00888	B3GLCT	1.928	1.11e-08	1.33e-10
IL11	1.57946	1.17e-06	1.96e-08	RRM2	1.55	0.0622	0.00902	PFDN1	1.92749	1.89e-06	4.47e-08
TNFRSF10A	1.57934	0.000437	2.24e-05	SIX1	1.55	0.114	0.022	LHX9	1.92695	3e-07	5.5e-09
WDR47	1.57836	0.00117	7.4e-05	VLDLR	1.55	0.188	0.0474	ZNF626	1.92568	0.111	0.0292
ITGB1	1.57788	0.00055	2.96e-05	PAQR5	1.55	0.188	0.0475	CNTNAP1	1.9256	2.77e-06	7.01e-08
CLCC1	1.57638	0.000129	5.12e-06	FAP	1.54	1.26e-07	7.65e-10	TNPO1	1.92475	0.000248	1.37e-05
CHD2	1.57565	0.00863	0.000848	CAST	1.54	5.08e-07	4.02e-09	FAM69B	1.92406	0.000156	7.88e-06
KLF6	1.5752	0.033	0.00473	PAPPA	1.54	1.06e-06	9.66e-09	TM2D2	1.92372	0.00706	0.000811
BCL10	1.57411	6.01e-06	1.34e-07	RBM26	1.54	4.64e-06	5.63e-08	PTPRJ	1.92187	2.39e-07	4.25e-09
PDK1	1.57368	0.017	0.00201	FBXO3	1.54	4.68e-06	5.7e-08	EXOSC8	1.92062	3.88e-06	1.04e-07
PRIM2	1.57325	0.0162	0.00188	MYCBP	1.54	1.03e-05	1.48e-07	TCEA2	1.91987	0.000107	5.01e-06
FAM210A	1.57021	0.000524	2.77e-05	USP33	1.54	9.51e-05	2.2e-06	MICAL1	1.91873	7.44e-06	2.21e-07
PTPN14	1.57002	0.000976	5.91e-05	SCD	1.54	0.000128	3.16e-06	ALG13	1.91869	0.0765	0.0176
COL7A1	1.57	0.00751	0.000711	SHOX2	1.54	0.000137	3.45e-06	MOSPD1	1.91828	1.31e-06	2.95e-08
ITGB1	1.56914	0.000215	9.52e-06	SLC43A1	1.54	0.000191	5.18e-06	HDAC9	1.9182	1.8e-06	4.22e-08
MELTF	1.56656	0.00103	6.3e-05	KLHL2	1.54	0.0002	5.49e-06	SOD2	1.91755	0.00183	0.000155
HOXA1	1.56619	2.27e-05	6.48e-07	VAPA	1.54	0.00108	4.49e-05	KLHL15	1.91742	0.00147	0.000119
CHAC2	1.56575	2.91e-06	5.67e-08	CCHCR1	1.54	0.00123	5.22e-05	FZD7	1.91713	0.00299	0.000282
USB1	1.56564	0.0223	0.00284	EIF3M	1.54	0.00243	0.000122	CENPW	1.91609	0.00469	0.00049
KIAA0754	1.56506	0.00071	4.03e-05	AGGF1	1.54	0.00788	0.000547	PTGR1	1.91565	0.0107	0.00136
CFLAR	1.56128	7.78e-07	1.22e-08	SEC14L1	1.54	0.00905	0.000654	RASGRP3	1.91386	9.54e-08	1.53e-09
CLDND1	1.56114	1.84e-05	5.07e-07	MTM1	1.54	0.0148	0.00126	RELB	1.91381	0.000292	1.69e-05
LOC101929054	1.55997	4.19e-05	1.34e-06	CEP76	1.54	0.019	0.00176	FLJ32255	1.91328	6.67e-09	7.58e-11
TIMM22	1.55985	0.000142	5.71e-06	UNC5B	1.54	0.0307	0.00336	TNPO1	1.91281	3.89e-10	3.15e-12
GSTO1	1.55984	7.91e-05	2.84e-06	METTL21A	1.54	0.0311	0.00342	ZCCHC18	1.91276	8.03e-08	1.26e-09
TAF8	1.55902	0.000325	1.56e-05	LACC1	1.54	0.0388	0.00464	C4orf46	1.91271	0.00403	0.000406
LOC284219	1.55851	4e-07	5.53e-09	TNFSF12-TNFSF13TNFSF13	1.54	0.0931	0.0162	PGAP1	1.91209	7.42e-05	3.25e-06
YBX3	1.55671	0.00136	8.85e-05	PRRG4	1.54	0.117	0.023	MCPH1	1.91135	3.41e-07	6.31e-09
CXorf57	1.55542	0.000546	2.92e-05	ZIK1	1.53	2.11e-07	1.38e-09	ZMYM6	1.91097	0.0835	0.0199
ABI2	1.55498	0.00214	0.000154	UBA2	1.53	5.59e-06	7.14e-08	MOCS2	1.9109	4.23e-05	1.68e-06
COLGALT1	1.55489	0.000785	4.56e-05	CLDN23	1.53	1.91e-05	3.13e-07	EXOSC3	1.91057	7.43e-07	1.54e-08
NDUFAF2	1.55302	0.00363	0.000293	SF1	1.53	3.81e-05	7.26e-07	SRSF12	1.90835	3.93e-08	5.56e-10
PKN2	1.55262	1.52e-06	2.67e-08	ADPRHL2	1.53	4.57e-05	9.04e-07	EXOSC3	1.90825	0.000175	9.04e-06
DFFA	1.55179	1.25e-05	3.21e-07	TMEM39B	1.53	0.000156	4.05e-06	PDK1	1.90749	0.0286	0.00478
MAP4K4	1.55133	0.00554	0.000489	RBM26-AS1	1.53	0.000159	4.13e-06	TMLHE	1.90588	0.000291	1.68e-05
FEZ2	1.55089	0.000144	5.83e-06	DEPDC1	1.53	0.000709	2.64e-05	LAMC3	1.90491	1.94e-08	2.51e-10
UHRF1BP1	1.55035	0.000455	2.35e-05	DRAM2	1.53	0.00364	0.000204	BVES	1.90375	2.76e-08	3.71e-10
TLE4	1.54964	0.0132	0.00146	FGFR1OP	1.53	0.00466	0.000279	TNFRSF19	1.90249	2.25e-08	2.97e-10
LIX1L	1.54691	1.18e-05	2.98e-07	PARP2	1.53	0.00563	0.000354	KLHL7	1.90064	0.148	0.044
PKN2	1.54633	4.32e-08	4.49e-10	PARP2	1.53	0.00713	0.00048	ZCCHC11	1.8996	0.151	0.0452
CUL4B	1.54438	0.000332	1.6e-05	SOD2	1.53	0.0134	0.00111	SAMHD1	1.89917	0.0101	0.00126
NOCT	1.54359	8.39e-06	1.98e-07	NFIX	1.53	0.0165	0.00146	RASAL2	1.8991	2.52e-05	9.19e-07
TNPO1	1.54311	5.33e-09	4.2e-11	TARBP1	1.53	0.0244	0.00246	SIGMAR1	1.8981	0.043	0.00808
AP1M1	1.54302	7.43e-05	2.63e-06	AK2	1.53	0.0846	0.0141	UPF3B	1.8935	0.000648	4.43e-05
ANXA2P2	1.54193	0.014	0.00157	NNT-AS1	1.53	0.19	0.0481	PPP2R1B	1.89326	0.0279	0.00462
VEGFA	1.54186	0.0301	0.00419	CFI	1.52	5.32e-07	4.26e-09	EXOSC3	1.89175	3.61e-05	1.4e-06
TSR1	1.54165	0.0335	0.00483	DLGAP1-AS2	1.52	1.87e-06	1.91e-08	A1BG	1.89142	0.00178	0.000149
SOD2	1.53986	0.00503	0.000435	ART3	1.52	2.1e-05	3.51e-07	NLN	1.88953	0.00302	0.000285
PRR16	1.53974	5.12e-07	7.46e-09	HLCS	1.52	5.54e-05	1.15e-06	SNORD114-3	1.88838	4.42e-07	8.51e-09
ZSCAN16-AS1	1.53755	0.000423	2.15e-05	ETV5	1.52	6.87e-05	1.49e-06	CAMK1D	1.88759	0.158	0.0484
PLAG1	1.53746	5.75e-06	1.27e-07	NT5C2	1.52	8.9e-05	2.03e-06	SIK3	1.88719	1.11e-05	3.5e-07
FHL1	1.53629	1.75e-06	3.14e-08	PHF11	1.52	0.000115	2.76e-06	ZNF492	1.88619	0.00428	0.000437
TNFRSF9	1.5341	6.31e-07	9.49e-09	RAB12	1.52	0.000147	3.78e-06	RAP2A	1.8858	1.8e-05	6.15e-07
PVR	1.534	0.000681	3.84e-05	ARNTL	1.52	0.000151	3.88e-06	ANP32E	1.88538	0.153	0.046
TRDMT1	1.53374	0.000391	1.96e-05	EXOC5	1.52	0.000626	2.26e-05	ERLIN1	1.88536	0.0333	0.00581
KLF6	1.53343	0.0107	0.00111	NUPL2	1.52	0.000914	3.62e-05	TDRP	1.88506	7.4e-05	3.23e-06
LOC101928820	1.53296	2.17e-07	2.78e-09	ZNF45	1.52	0.000926	3.67e-05	RDX	1.88471	0.107	0.0277
UBASH3B	1.53205	3.23e-05	9.85e-07	GFPT2	1.52	0.00132	5.7e-05	FGFRL1	1.88379	0.00219	0.000193
LUZP1	1.53163	6.85e-05	2.39e-06	MID2	1.52	0.0111	0.000855	CTSB	1.88302	0.000897	6.61e-05
ICAM1	1.53096	1.45e-06	2.53e-08	SMCHD1	1.52	0.0134	0.00111	KIRREL	1.88297	8.11e-08	1.28e-09
TRIO	1.53086	0.0187	0.00227	GALNT7	1.52	0.034	0.00387	RPUSD3	1.88252	0.000813	5.86e-05
PTPN2	1.53047	0.00887	0.00088	RAD51AP1	1.52	0.036	0.00419	PAPPA	1.8821	4.61e-08	6.67e-10
ITGBL1	1.53017	1.17e-05	2.97e-07	CXADR	1.52	0.157	0.0356	PGAP1	1.88138	0.0166	0.00237
EPG5	1.52862	1.61e-06	2.88e-08	TMEM125	1.52	0.182	0.0451	CLSPN	1.88112	5.3e-06	1.5e-07
MGAT2	1.52721	0.0116	0.00123	STIL	1.51	2.61e-07	1.78e-09	RIN3	1.88095	3.34e-06	8.68e-08
PIBF1	1.5268	7.6e-05	2.7e-06	IGF2BP1	1.51	5.1e-07	4.05e-09	GTF2E2	1.87999	2.12e-06	5.09e-08
ETNK1	1.52652	0.000149	6.09e-06	HS3ST1	1.51	2.27e-06	2.39e-08	RAVER2	1.87958	0.0307	0.00523
ZKSCAN3	1.52581	0.000447	2.3e-05	EXO5	1.51	4.24e-06	5.07e-08	MYO10	1.87928	0.151	0.0452
CSNK1E	1.52262	0.000221	9.82e-06	BRCC3	1.51	4.88e-06	6.07e-08	RTCA	1.87814	0.00142	0.000114
CCDC88A	1.5221	5.62e-07	8.31e-09	LOC102606465	1.51	1.77e-05	2.86e-07	FRMD4A	1.87741	1.63e-05	5.46e-07
JAZF1	1.5217	0.0321	0.00457	EPHB2	1.51	2.75e-05	4.86e-07	TXNDC15	1.87627	1.52e-08	1.9e-10
TRMT1L	1.52138	0.00388	0.000318	CCT6A	1.51	4.86e-05	9.87e-07	PPP1R18	1.87602	6.81e-07	1.39e-08
ITM2C	1.52109	0.00662	0.000605	ZNHIT6	1.51	5.51e-05	1.14e-06	RAB8B	1.87556	6.06e-05	2.55e-06
ARG2	1.52102	2.07e-06	3.83e-08	ZNF419	1.51	0.000379	1.22e-05	GPR85	1.87481	3.19e-08	4.36e-10
HLA-G	1.52065	0.000372	1.84e-05	SLC25A37	1.51	0.000816	3.16e-05	AGPAT5	1.87461	1.71e-05	5.76e-07
MYLK	1.51998	0.03	0.00418	YIPF1	1.51	0.00225	0.000111	KLHL9	1.87412	0.000725	5.09e-05
MAPK14	1.5189	0.0015	0.0001	FBXO9	1.51	0.00236	0.000118	CAPN2	1.87264	0.114	0.0303
MIER1	1.51607	0.00227	0.000165	SMIM13	1.51	0.00278	0.000145	STK17B	1.87091	4.09e-05	1.61e-06
SEH1L	1.51577	0.000822	4.82e-05	SOCS5	1.51	0.00325	0.000178	SORBS3	1.86888	3.43e-07	6.35e-09
LPCAT4	1.51544	0.023	0.00295	RNF24	1.51	0.00605	0.000388	CTSL	1.86838	0.0514	0.0103
PCGF6	1.5144	0.00754	0.000715	KIAA1586	1.51	0.00934	0.000683	TMED4	1.86805	0.0339	0.00594
PLEKHA5	1.51227	0.000526	2.78e-05	FAM43A	1.51	0.0126	0.00102	ORMDL1	1.86791	0.000102	4.76e-06
WDR36	1.5097	0.000684	3.86e-05	AADAT	1.51	0.0176	0.00158	DDR2	1.86779	9.26e-08	1.48e-09
LOC100507507	1.50945	0.0125	0.00136	PDK1	1.51	0.104	0.0191	PPP2R3A	1.86615	0.000461	2.92e-05
GTF3C2	1.50922	0.00996	0.00102	STC1	1.51	0.174	0.042	SMURF2	1.86538	0.000457	2.89e-05
ARHGEF28	1.50811	3.4e-05	1.05e-06	SSBP3	1.5	6.62e-05	1.42e-06	JRKL	1.86427	0.00343	0.000333
NFKB2	1.50697	0.00674	0.000617	SFPQ	1.5	8.02e-05	1.8e-06	NTRK3	1.86375	1.67e-06	3.9e-08
ANXA2	1.50368	0.0172	0.00204	C20orf196	1.5	0.000278	8.31e-06	ZNF512	1.86317	0.00114	8.77e-05
GARS	1.50319	9.27e-05	3.43e-06	HDAC8	1.5	0.00149	6.62e-05	TNPO1	1.86314	5.16e-06	1.46e-07
HABP4	1.50236	0.00136	8.85e-05	PACRGL	1.5	0.00237	0.000118	RC3H2	1.86233	0.000258	1.44e-05
PCDH18	1.50019	4.39e-06	9.19e-08	API5	1.5	0.00333	0.000182	REXO2	1.86205	0.0163	0.00232
				TNS3	1.5	0.00369	0.000208	FSD1L	1.86178	5.08e-05	2.07e-06
				S100PBP	1.5	0.0072	0.000485	ZNF385B	1.86178	5.38e-06	1.53e-07
				CEP76	1.5	0.0112	0.000869	NFE2L3	1.86151	0.0365	0.00653
				TBC1D26ZNF286A	1.5	0.0222	0.00218	SRSF11	1.86101	0.0126	0.00168
				KPNA5	1.5	0.0334	0.00378	KCNB1	1.86035	3.54e-07	6.63e-09
				MAST2	1.5	0.0357	0.00414	TCF19	1.86027	0.0154	0.00215
				MTMR1	1.5	0.0578	0.00814	ZNF471	1.85983	2.31e-07	4.07e-09
				SYTL4	1.5	0.0725	0.0113	CCDC18	1.85877	0.000295	1.72e-05
				SLC16A1	1.5	0.102	0.0186	ASAP1	1.85675	0.00724	0.000837
				SMIM3	1.5	0.163	0.0377	DOCK5	1.85624	0.00742	0.000864
				MTAP	1.5	0.164	0.0381	H2BFXP	1.85606	1.77e-06	4.14e-08
								RDH10	1.85452	0.048	0.00932
								SLC7A1	1.85336	0.00616	0.000688
								ZYX	1.85308	0.0196	0.00293
								PCIF1	1.85218	2.54e-05	9.29e-07
								VAMP3	1.85111	4.37e-06	1.19e-07
								RIC1	1.851	0.000547	3.59e-05
								RAB30-AS1	1.85075	0.0137	0.00186
								STARD9	1.85068	1.48e-06	3.38e-08
								CSPP1	1.85056	0.000526	3.43e-05
								MED31	1.84993	6.23e-10	5.31e-12
								WASF1	1.84989	5.93e-08	8.85e-10
								GAD1	1.84961	4.45e-09	4.78e-11
								DEUP1	1.84787	1.03e-08	1.21e-10
								CLIP3	1.84784	2.04e-06	4.9e-08
								ERBIN	1.84689	6.92e-06	2.02e-07
								ZNF850	1.84677	0.0749	0.0171
								DONSON	1.84643	0.0315	0.00541
								IL27RA	1.8461	0.0601	0.0127
								TPT1-AS1	1.84591	1.8e-05	6.2e-07
								ZIC2	1.84516	0.129	0.0362
								GCFC2	1.84491	0.00622	0.000695
								SPTLC1	1.84489	3.87e-07	7.31e-09
								MYBL2	1.84462	0.00222	0.000197
								SCD5	1.84451	7.09e-06	2.09e-07
								SIGMAR1	1.8437	0.0629	0.0135
								RAPH1	1.84354	0.000607	4.09e-05
								E2F7	1.84269	0.0687	0.0152
								ABCC4	1.84256	1.4e-08	1.73e-10
								SCLT1	1.84205	0.000407	2.5e-05
								PARVB	1.84181	0.00246	0.000223
								CALR	1.84161	0.0108	0.00138
								CDC14B	1.84097	1.4e-10	1.01e-12
								NEIL2	1.84072	3.04e-05	1.14e-06
								NDC80	1.8406	0.0123	0.00162
								DIAPH3	1.84056	1.95e-05	6.83e-07
								HAUS6	1.8404	0.000284	1.64e-05
								HDLBP	1.8395	0.00623	0.000697
								DPF3	1.839	2.24e-06	5.44e-08
								CLIP4	1.8379	0.0462	0.00886
								PINX1	1.83775	7.7e-07	1.6e-08
								PPFIBP1	1.83715	0.000903	6.67e-05
								SLC25A51	1.83496	3.9e-06	1.05e-07
								CHM	1.83422	7.41e-06	2.19e-07
								RAB39B	1.83405	0.154	0.0466
								GRK5	1.83379	0.0384	0.00696
								C8orf58	1.83325	1.2e-07	1.96e-09
								SWAP70	1.83241	0.0253	0.00408
								PARP14	1.83191	0.07	0.0156
								SLC25A51	1.8294	2.72e-05	1.01e-06
								SLC25A32	1.82805	0.00132	0.000105
								GART	1.82686	0.107	0.0279
								PGM1	1.82626	0.0995	0.0252
								THBS1	1.82504	0.071	0.0159
								TMX3	1.82452	2.01e-07	3.51e-09
								LACTB	1.82408	1.04e-05	3.25e-07
								PRIM2	1.82252	0.00491	0.000517
								RGL1	1.82159	1e-05	3.09e-07
								IL6ST	1.82155	0.0527	0.0106
								ZNF354C	1.82088	0.0108	0.00139
								MDFIC	1.82059	0.0856	0.0206
								ASXL1	1.82049	0.000268	1.51e-05
								ERLIN2	1.82048	6.86e-07	1.4e-08
								SEC24D	1.81991	0.0262	0.00426
								SUZ12P1	1.81972	0.000739	5.21e-05
								STAMBPL1	1.81905	0.00178	0.000149
								ALDH1B1	1.81854	0.000263	1.48e-05
								SUGT1	1.8185	0.000629	4.27e-05
								C1GALT1C1	1.81799	0.0198	0.00298
								KIAA0754	1.81769	0.000168	8.65e-06
								DHFR	1.81598	0.0323	0.00558
								NTRK3	1.81518	4.05e-07	7.68e-09
								ENC1	1.815	0.00435	0.000445
								NRBP2	1.81356	0.00649	0.000732
								MURC	1.81327	0.000195	1.03e-05
								RIC1	1.81235	0.000643	4.39e-05
								MTCP1	1.8116	0.000164	8.36e-06
								WDR76	1.81012	0.015	0.00208
								UGGT2	1.80946	0.00112	8.65e-05
								RFESD	1.807	7.01e-05	3.03e-06
								TPM1	1.807	0.000128	6.26e-06
[truncated: 554 more rows]
