# Supplementary material for: Circular RNA hsa_circ_001783 regulates breast cancer progression via sponging miR-200c-3p
Source: Cell Death Dis. 2019 Jan 22;10(2):55. doi: 10.1038/s41419-018-1287-1 (PMC6343010; doi:10.1038/s41419-018-1287-1)
Supplement: Supplementary file 6 — supplementary table 4 [file 41419_2018_1287_MOESM6_ESM.xlsx]

## Sheet: Sheet1
correlate co-efficiencies of differentially expressed genes
	1783	CD44	MTHFD2L	ADCY7	IGF2BP3	SOD2	FGFR1	TNS3	LY6K	PAPSS2	ZNF702P	GRK5	PRR16	GCLM	CDC42EP3	RGL1	LIF	QKI	PDP1	GNG12	PLCXD2	AGPS	SPRY2	LMO4	PLSCR4	CUL4B	RDX	RGS20	SGK1	COL5A2	POLR3G	DNAJB4	NFKBIZ	ANTXR1	LOC100127972	NAV2	NT5E	ORMDL1	ITGA6	GCNT2	RCN1	GXYLT2	PSMB8	FAM89A	SLC7A11	FIGN	LOC100288911	TWSG1	CD109
1783	1
CD44	-0.0282412	1
MTHFD2L	-0.955052	0.323292	1
ADCY7	0.979611	0.173159	-0.876023	1
IGF2BP3	-0.788587	0.636949	0.935428	-0.648967	1
SOD2	0.831626	0.531628	-0.629623	0.926239	-0.31432	1
FGFR1	-0.79659	0.626775	0.939988	-0.658897	0.999914	-0.326753	1
TNS3	0.778322	0.605635	-0.557214	0.888593	-0.227685	0.995949	-0.240446	1
LY6K	0.109647	0.990478	0.189933	0.307104	0.52475	0.643173	0.513531	0.709421	1
PAPSS2	-0.0946787	-0.992437	-0.204684	-0.29275	-0.537499	-0.631579	-0.526384	-0.698736	-0.999887	1
ZNF702P	-0.192749	-0.975413	-0.106794	-0.385956	-0.451393	-0.705217	-0.439642	-0.766113	-0.996466	0.995089	1
GRK5	0.999588	-0.0569351	-0.963171	0.973437	-0.80592	0.815336	-0.813622	0.75997	0.0810577	-0.0660517	-0.164491	1
PRR16	-0.570212	0.837273	0.788105	-0.393543	0.95482	-0.0179958	0.950837	0.0719821	0.754023	-0.76382	-0.696185	-0.593568	1
GCLM	0.943046	-0.359164	-0.999272	0.856984	-0.948236	0.599521	-0.952323	0.525125	-0.227256	0.241883	0.144655	0.95221	-0.811018	1
CDC42EP3	0.997144	0.0473377	-0.929935	0.991987	-0.73989	0.871194	-0.748656	0.82352	0.184406	-0.169597	-0.26631	0.994563	-0.506537	0.915226	1
RGL1	-0.143938	-0.985127	-0.155883	-0.339816	-0.495012	-0.669256	-0.483565	-0.733358	-0.999402	0.998769	0.998774	-0.115461	-0.730868	0.193459	-0.218269	1
LIF	0.31768	0.938848	-0.0223183	0.5017	0.332551	0.790759	0.320144	0.842598	0.977314	-0.974016	-0.99165	0.290319	0.597798	-0.0158448	0.388388	-0.98405	1
QKI	-0.43206	0.913687	0.679981	-0.242066	0.895282	0.141514	0.889358	0.229956	0.849033	-0.856887	-0.801654	-0.45778	0.987229	-0.707463	-0.362711	-0.830264	0.717871	1
PDP1	0.546721	0.821541	-0.273935	0.703794	0.0837474	0.919659	0.0706609	0.951246	0.892213	-0.885316	-0.926993	0.52245	0.376105	0.237039	0.6084	-0.90729	0.967622	0.518912	1
GNG12	-0.311802	0.958574	0.579447	-0.114556	0.830151	0.268348	0.822761	0.353882	0.91023	-0.916358	-0.87223	-0.338959	0.958337	-0.610123	-0.239149	-0.895373	0.801874	0.991602	0.625103	1
PLCXD2	-0.73543	0.6981	0.90324	-0.584302	0.996623	-0.235306	0.995459	-0.146958	0.592878	-0.604928	-0.523142	-0.754585	0.975998	-0.918957	-0.682151	-0.564689	0.408869	0.928841	0.165291	0.873129	1
AGPS	0.863783	-0.528058	-0.974322	0.744942	-0.991006	0.43853	-0.992677	0.355941	-0.406116	0.419819	0.327923	0.877896	-0.906463	0.982204	0.823259	0.374286	-0.203357	-0.827614	0.0503548	-0.748075	-0.976671	1
SPRY2	-0.997031	-0.0488189	0.929388	-0.992173	0.738892	-0.871921	0.747672	-0.82436	-0.185864	0.171059	0.26774	-0.994408	0.505258	-0.914628	-0.999999	0.219716	-0.389754	0.361329	-0.609577	0.237708	0.681066	-0.822417	1
LMO4	-0.994951	-0.0722229	0.920479	-0.994828	0.722891	-0.883162	0.731898	-0.837405	-0.208849	0.194111	0.290255	-0.991659	0.484886	-0.904897	-0.999689	0.242528	-0.411238	0.339368	-0.627995	0.21487	0.663711	-0.808853	0.999725	1
PLSCR4	-0.622569	-0.76467	0.362604	-0.767096	0.00973265	-0.952331	0.0228567	-0.975905	-0.846109	0.837993	0.88789	-0.59984	-0.287879	-0.32678	-0.679897	0.864027	-0.939804	-0.436765	-0.995625	-0.549433	-0.0724109	-0.143458	0.680984	0.697965	1
CUL4B	-0.731696	0.702023	0.900869	-0.579835	0.996157	-0.229963	0.994921	-0.141522	0.597293	-0.609293	-0.527816	-0.750969	0.97718	-0.916777	-0.678124	-0.569214	0.413876	0.930862	0.170706	0.875794	0.999985	-0.975476	0.677033	0.659592	-0.0778889	1
RDX	0.847664	0.506382	-0.652293	0.936968	-0.34222	0.999564	-0.354524	0.992859	0.620278	-0.608405	-0.683971	0.83208	-0.0475169	0.622897	0.885313	-0.64702	0.772336	0.112216	0.907659	0.239781	-0.263908	0.464881	-0.886002	-0.89663	-0.942906	-0.258605	1
RGS20	-0.721595	0.712418	0.894389	-0.567793	0.994761	-0.215629	0.993334	-0.126951	0.609021	-0.620886	-0.540247	-0.741178	0.980198	-0.910805	-0.667244	-0.581241	0.427217	0.936134	0.185175	0.882797	0.999796	-0.972134	0.666139	0.64847	-0.0925392	0.999892	-0.244374	1
SGK1	-0.538053	0.85777	0.76374	-0.357738	0.942627	0.0206395	0.938164	0.110456	0.778833	-0.788182	-0.723395	-0.562037	0.999254	-0.787815	-0.472853	-0.756687	0.628318	0.992646	0.411617	0.968655	0.966858	-0.889474	0.471546	0.450741	-0.324657	0.968246	-0.00889694	0.971817	1
COL5A2	-0.267623	0.970697	0.541219	-0.06859	0.803537	0.312517	0.795655	0.396667	0.92837	-0.933857	-0.893872	-0.295182	0.944134	-0.57291	-0.194085	-0.914969	0.828593	0.984578	0.660458	0.998935	0.849703	-0.716654	0.19263	0.169571	-0.587406	0.852586	0.284327	0.860178	0.95616	1
POLR3G	0.110994	0.99029	0.188602	0.308394	0.523596	0.64421	0.512368	0.710375	0.999999	-0.999865	-0.996579	0.0824083	0.753132	-0.225936	0.185738	-0.999448	0.9776	0.848317	0.892824	0.909668	0.591786	-0.404877	-0.187195	-0.210175	-0.846831	0.596206	0.62134	0.607946	0.777982	0.927866	1
DNAJB4	-0.545467	0.853203	0.769404	-0.365961	0.945535	0.0118202	0.941181	0.101686	0.77327	-0.782723	-0.717277	-0.569311	0.999555	-0.793217	-0.480606	-0.750891	0.621432	0.99154	0.403562	0.966427	0.969072	-0.89347	0.479305	0.458597	-0.316302	0.970413	-0.0177166	0.973858	0.999961	0.95354	0.77241	1
NFKBIZ	0.242426	-0.976629	-0.519125	0.0425715	-0.787754	-0.337163	-0.779601	-0.420451	-0.937739	0.942859	0.90525	0.270186	-0.935226	0.551359	0.168458	0.925173	-0.8429	-0.979685	-0.679798	-0.997393	-0.835675	0.698238	-0.166996	-0.143834	0.608294	-0.83868	-0.309211	-0.846597	-0.948205	-0.99966	-0.937268	-0.945366	1
ANTXR1	-0.207452	0.983714	0.488117	-0.00668826	0.76514	0.370732	0.756623	0.452742	0.949601	-0.95421	-0.919915	-0.235459	0.921918	-0.521063	-0.132974	-0.938198	0.861667	0.971857	0.705681	0.994161	0.815426	-0.672097	0.131504	0.108226	-0.636387	0.818594	0.343141	0.826951	0.936194	0.998081	0.949175	0.933057	-0.999356	1
LOC100127972	-0.775472	0.65303	0.927782	-0.632814	0.999779	-0.294274	0.999416	-0.207144	0.542547	-0.555125	-0.470071	-0.793284	0.960862	-0.941343	-0.72557	-0.513187	0.352323	0.904459	0.104698	0.841699	0.99813	-0.98797	0.724549	0.708191	-0.0113118	0.997779	-0.322372	0.996692	0.949444	0.815885	0.541408	0.952176	-0.800542	0.778519	1
NAV2	-0.789112	0.63629	0.93573	-0.649617	1	-0.315131	0.999925	-0.228517	0.524022	-0.536778	-0.450631	-0.806426	0.954566	-0.948507	-0.740465	-0.49427	0.331745	0.894902	0.0828962	0.829674	0.996552	-0.99112	0.739467	0.723481	0.0105868	0.996082	-0.343023	0.994674	0.942342	0.803028	0.522868	0.945257	-0.787228	0.764589	0.99976	1
NT5E	0.615012	0.770834	-0.353622	0.760889	-0.000112822	0.949352	-0.0132383	0.973761	0.851197	-0.843204	-0.892274	0.592115	0.297078	0.317673	0.672811	-0.86883	0.943048	0.445398	0.996478	0.557445	0.0820021	0.133931	-0.673907	-0.691044	-0.999954	0.0874759	0.939658	0.102113	0.33374	0.595164	0.851908	0.325413	-0.615901	0.643778	0.0209305	-0.000967003	1
ORMDL1	-0.798989	0.62367	0.941338	-0.661885	0.999854	-0.330511	0.999992	-0.244306	0.510113	-0.522997	-0.436065	-0.815928	0.949597	-0.953529	-0.751288	-0.480078	0.316372	0.887532	0.0666916	0.820493	0.995073	-0.99315	0.750309	0.734603	0.0268341	0.994513	-0.358241	0.992867	0.936779	0.793239	0.508947	0.939829	-0.777103	0.754015	0.999272	0.999868	-0.0172165	1
ITGA6	0.960267	-0.306091	-0.999836	0.884619	-0.928869	0.643598	-0.93365	0.57217	-0.17211	0.186912	0.0887592	0.967885	-0.776822	0.998416	0.936445	0.137958	0.0404313	-0.666583	0.291318	-0.564583	-0.895316	0.970082	-0.935924	-0.927409	-0.379432	-0.892855	0.665921	-0.886137	-0.751917	-0.525893	-0.170775	-0.757703	0.503552	-0.472221	-0.920868	-0.929185	0.370514	-0.935068	1
GCNT2	0.987083	-0.188021	-0.990208	0.934771	-0.876917	0.731915	-0.88315	0.667679	-0.051012	0.0660329	-0.0330551	0.991277	-0.694457	0.98416	0.972163	0.0164609	0.161667	-0.570962	0.405514	-0.459996	-0.834488	0.933349	-0.971815	-0.966021	-0.489154	-0.831448	0.75172	-0.823189	-0.666145	-0.418531	-0.0496586	-0.672697	0.394724	-0.361495	-0.866608	-0.877327	0.480741	-0.885009	0.992575	1
RCN1	-0.869441	0.518393	0.976813	-0.75246	0.989424	-0.448694	0.991243	-0.366517	0.395726	-0.409499	-0.317188	-0.88327	0.901615	-0.984271	-0.829644	-0.363746	0.19224	0.821195	-0.061678	0.740501	0.974172	-0.999936	0.828815	0.815469	0.154672	0.972917	-0.474892	0.969413	0.884234	0.708698	0.394481	0.888319	-0.690074	0.663656	0.986153	0.989548	-0.145161	0.991761	-0.972773	-0.93736	1
GXYLT2	-0.285929	0.965944	0.557139	-0.0875817	0.81473	0.294366	0.80705	0.379109	0.921122	-0.926875	-0.885169	-0.313329	0.950241	-0.588419	-0.212737	-0.907116	0.817778	0.987732	0.646035	0.999632	0.859592	-0.729809	0.211288	0.188313	-0.571883	0.862386	0.266012	0.869737	0.961565	0.999819	0.920594	0.959106	-0.998983	0.996721	0.826752	0.814235	0.579748	0.804694	-0.541999	-0.435755	0.722009	1
PSMB8	0.630592	-0.793614	-0.832318	0.46181	-0.974527	0.0934122	-0.9715	0.00350747	-0.702293	0.712925	0.640015	0.652619	-0.997147	0.852862	0.570172	0.677266	-0.535584	-0.972389	-0.305094	-0.934043	-0.989652	0.935751	-0.568953	-0.549516	0.214773	-0.990425	0.122776	-0.992348	-0.993487	-0.916566	-0.701327	-0.994454	0.905835	-0.890048	-0.979031	-0.974336	-0.224158	-0.970549	0.822137	0.746787	-0.931691	-0.924017	1
FAM89A	-0.56238	0.842431	0.782221	-0.38479	0.951953	-0.00849427	0.947851	0.0814564	0.76023	-0.769919	-0.702975	-0.585894	0.999955	-0.805423	-0.498321	-0.73732	0.605388	0.988698	0.384893	0.961008	0.973885	-0.902409	0.497035	0.476554	-0.296966	0.975118	-0.0380232	0.978272	0.999576	0.947223	0.759349	0.999794	-0.938549	0.925557	0.958186	0.951691	0.306138	0.946575	-0.770803	-0.687589	0.897465	0.953158	-0.996385	1
SLC7A11	0.647946	0.743084	-0.393029	0.787761	-0.0425832	0.961841	-0.0556931	0.982547	0.828139	-0.819611	-0.872294	0.625806	0.256257	0.357657	0.703624	-0.847019	0.928069	0.406971	0.992017	0.521683	0.0396007	0.175898	-0.704677	-0.721119	-0.99946	0.0450893	0.95334	0.0597729	0.293404	0.560497	0.828898	0.28496	-0.581886	0.610698	-0.0215496	-0.0434366	0.999098	-0.0596651	0.409628	0.517548	-0.187051	0.54462	-0.182566	0.26543	1
FIGN	-0.308156	0.959659	0.576318	-0.110745	0.828007	0.27204	0.820575	0.357467	0.911812	-0.917886	-0.8741	-0.335349	0.957234	-0.60708	-0.235423	-0.897074	0.80416	0.991099	0.628092	0.999993	0.871253	-0.745524	0.233982	0.211123	-0.552633	0.873937	0.243502	0.880989	0.967696	0.999104	0.911254	0.965434	-0.997662	0.994567	0.839623	0.827527	0.560625	0.818295	-0.561414	-0.456588	0.737918	0.999729	-0.932666	0.95994	0.524951	1
LOC100288911	-0.344878	-0.928533	0.051125	-0.526425	-0.30523	-0.808074	-0.292705	-0.857771	-0.970803	0.967084	0.987521	-0.31778	-0.574443	-0.0129814	-0.414787	0.978514	-0.999585	-0.697507	-0.974495	-0.78432	-0.382395	0.175052	0.416136	0.437341	0.949263	-0.387466	-0.790324	-0.400979	-0.605634	-0.812112	-0.971127	-0.598591	0.82704	-0.846682	-0.325202	-0.304417	-0.952244	-0.288898	-0.0692141	-0.190044	-0.163875	-0.80085	0.511021	-0.582196	-0.938417	-0.786693	1
TWSG1	-0.997964	0.0919341	0.972013	-0.964804	0.826199	-0.794516	0.833522	-0.736694	-0.0460322	0.0309966	0.129777	-0.999384	0.621443	-0.962342	-0.990297	0.0805336	-0.256561	0.488696	-0.492208	0.371764	0.777147	-0.894159	0.99009	0.986525	0.571393	0.773678	-0.812104	0.764279	0.590715	0.328528	-0.0473859	0.597809	-0.303806	0.269418	0.814161	0.82668	-0.563472	0.835714	-0.976111	-0.995291	0.899179	0.34646	-0.678805	0.61397	-0.59805	0.368201	0.284313	1
CD109	-0.163727	0.990736	0.448806	0.0378045	0.735739	0.411682	0.726786	0.491961	0.962605	-0.966573	-0.936449	-0.191989	0.903771	-0.482577	-0.0887505	-0.952666	0.88339	0.960415	0.736503	0.988376	0.788867	-0.63849	0.0872733	0.0638934	-0.670073	0.792231	0.384588	0.801118	0.91963	0.994339	0.962237	0.91613	-0.99677	0.99901	0.749827	0.73516	0.677183	0.724047	-0.432539	-0.319659	0.629721	0.992134	-0.868887	0.907798	0.645321	0.988952	-0.869515	0.226309	1
OGFRL1	0.410449	0.899928	-0.121683	0.585282	0.237064	0.847742	0.224292	0.892002	0.95139	-0.946648	-0.973898	0.384093	0.515067	0.0837214	0.47815	-0.961467	0.995038	0.645039	0.987935	0.738445	0.316037	-0.104927	-0.479452	-0.499895	-0.969141	0.321244	0.831707	0.335134	0.547793	0.768776	0.951806	0.540393	-0.785179	0.806897	0.257455	0.236234	0.971467	0.220413	0.139649	0.259056	0.0936422	0.756454	-0.4489	0.523189	0.960518	0.741025	-0.997492	-0.351457	0.832377
HMOX1	-0.814806	0.602514	0.950037	-0.681721	0.999037	-0.355666	0.999527	-0.270185	0.486898	-0.499985	-0.41181	-0.831118	0.940862	-0.961255	-0.768692	-0.456416	0.290856	0.874875	0.0399489	0.804891	0.992061	-0.995923	0.767742	0.752509	0.0535932	0.991355	-0.383114	0.989319	0.927073	0.776648	0.485714	0.930344	-0.759971	0.736155	0.997893	0.999074	-0.0439847	0.999641	-0.944225	-0.897159	0.994835	0.788507	-0.96375	0.9376	-0.0863744	0.802609	-0.263158	0.85012	0.705317
EFNA5	-0.661092	0.768675	0.853796	-0.496873	0.982708	-0.13311	0.980194	-0.0434517	0.673294	-0.684343	-0.60881	-0.682366	0.993336	-0.873039	-0.602535	-0.647335	0.501422	0.96229	0.266808	0.91903	0.994594	-0.949092	0.60135	0.582453	-0.175586	0.99515	-0.162323	0.996488	0.988143	0.89986	0.672292	0.989459	-0.888189	0.871127	0.986387	0.98255	0.185049	0.979398	-0.844222	-0.772758	0.945459	0.908005	-0.999202	0.992196	0.143145	0.917511	-0.476276	0.707598	0.848419
IGF2BP2	0.0883189	0.993201	0.210931	0.286638	0.542873	0.626614	0.531803	0.694153	0.99977	-0.99998	-0.994437	0.0596778	0.767927	-0.248075	0.1633	-0.998432	0.97255	0.860162	0.882329	0.918896	0.610001	-0.425607	-0.164763	-0.187842	-0.834491	0.614345	0.603324	0.62588	0.792097	0.936122	0.99974	0.786682	-0.944968	0.956101	0.560425	0.542156	0.839753	0.52843	-0.193183	-0.0724042	0.415317	0.929253	-0.717389	0.773979	0.815936	0.920402	-0.965439	-0.0246125	0.96819
ANKH	0.960255	-0.306133	-0.999837	0.884598	-0.928885	0.643564	-0.933666	0.572133	-0.172154	0.186956	0.0888037	0.967874	-0.77685	0.998419	0.93643	0.138002	0.0403866	-0.666616	0.291275	-0.56462	-0.895336	0.970093	-0.935908	-0.927393	-0.379391	-0.892875	0.665888	-0.886158	-0.751946	-0.525931	-0.170819	-0.757732	0.50359	-0.47226	-0.920886	-0.929201	0.370473	-0.935084	1	0.992569	-0.972783	-0.542037	0.822162	-0.770831	0.409587	-0.561451	-0.0691695	-0.976101	-0.432579
SH3PXD2B	-0.953017	-0.275883	0.820384	-0.994443	0.565265	-0.960775	0.576044	-0.931945	-0.405587	0.391788	0.480931	-0.943925	0.294575	-0.797968	-0.973173	0.436939	-0.58998	0.138575	-0.774672	0.0093358	0.495619	-0.670569	0.973513	0.978606	0.830372	0.49084	-0.968546	0.477977	0.257441	-0.0368198	-0.406825	0.265954	0.0628462	-0.0986231	0.547781	0.565969	-0.824973	0.579291	-0.830611	-0.892177	0.678939	-0.017777	-0.365865	0.285481	-0.848232	0.00550105	0.613008	0.931758	-0.142796
CXCL2	0.965905	0.231515	-0.845743	0.998225	-0.602499	0.947046	-0.612923	0.914337	0.363243	-0.349184	-0.440219	0.958072	-0.338088	0.824767	0.9827	-0.395231	0.552333	-0.183845	0.744858	-0.055182	-0.534927	0.703884	-0.982974	-0.987012	-0.803946	-0.530277	0.956116	-0.517754	-0.301482	-0.00904581	0.364506	-0.30988	-0.0170128	0.0528849	-0.58557	-0.60318	0.798188	-0.616062	0.855273	0.911951	-0.711894	-0.0280925	0.408159	-0.32913	0.823052	-0.0513526	-0.576131	-0.947428	0.0972574
FSCN1	0.926658	0.349585	-0.773575	0.983286	-0.499598	0.979387	-0.510925	0.957256	0.475243	-0.461951	-0.547468	0.915481	-0.219587	0.748831	0.952403	-0.505372	0.650812	-0.0613647	0.821374	0.0682304	-0.426779	0.611027	-0.952854	-0.959706	-0.871079	-0.421804	0.984925	-0.408427	-0.181738	0.114198	0.476435	-0.190404	-0.140045	0.17549	-0.481259	-0.500338	0.866314	-0.514341	0.784931	0.854466	-0.619965	0.0952526	0.292598	-0.210307	0.886746	0.0720558	-0.672426	-0.900798	0.219113
DZIP1	-0.994054	0.136916	0.981651	-0.951911	0.850855	-0.766213	0.857677	-0.705328	-0.000765563	-0.0142808	0.084759	-0.996771	0.656271	-0.973661	-0.982991	0.0353307	-0.212546	0.527689	-0.452299	0.413406	0.804838	-0.91351	0.982718	0.978107	0.533658	0.801565	-0.784857	0.792688	0.626635	0.370946	-0.0021207	0.633485	-0.346622	0.312735	0.83961	0.851303	-0.525497	0.859716	-0.984946	-0.998659	0.918065	0.388568	-0.71135	0.649072	-0.561157	0.409911	0.240622	0.998975	0.27017
ARHGEF28	0.917991	0.370517	-0.759162	0.978953	-0.480037	0.983672	-0.49151	0.963504	0.494864	-0.481733	-0.566105	0.906224	-0.197643	0.733773	0.945324	-0.524604	0.667683	-0.0389557	0.833964	0.0905968	-0.406381	0.593112	-0.945806	-0.95316	-0.881879	-0.401356	0.988558	-0.387845	-0.15963	0.136458	0.496041	-0.168331	-0.162225	0.197533	-0.461471	-0.480786	0.877302	-0.494971	0.770832	0.842595	-0.602205	0.117563	0.271071	-0.18832	0.896894	0.0944152	-0.688863	-0.890829	0.240948
DCBLD1	-0.633815	0.791076	0.834617	-0.465495	0.975452	-0.0975529	0.972478	-0.00766713	0.699325	-0.710001	-0.636813	-0.655766	0.996825	-0.855027	-0.573584	-0.6742	0.532067	0.971409	0.30113	0.932549	0.99024	-0.93721	0.572369	0.552987	-0.210708	0.990991	-0.126903	0.992853	0.993005	0.914894	0.698356	0.994008	-0.904065	0.888144	0.97987	0.975263	0.220102	0.971543	-0.824498	-0.749547	0.933194	0.922418	-0.999991	0.996023	0.178475	0.931158	-0.507441	0.681854	0.86682
GBP1	0.709455	0.684434	-0.468651	0.836578	-0.126099	0.981375	-0.139109	0.994673	0.778291	-0.768755	-0.828282	0.688924	0.174411	0.434603	0.760657	-0.79953	0.893623	0.329048	0.977972	0.448407	-0.0442144	0.257716	-0.761619	-0.776603	-0.993198	-0.0387256	0.975273	-0.0240291	0.212317	0.489178	0.779141	0.20369	-0.511738	0.542241	-0.105196	-0.126947	0.992032	-0.143048	0.484582	0.587384	-0.268657	0.472474	-0.0995906	0.18376	0.996487	0.451831	-0.906188	-0.663065	0.579083
NFE2L3	0.94709	0.294092	-0.809374	0.992264	-0.549493	0.96587	-0.560412	0.938665	0.422877	-0.409195	-0.497499	0.937482	-0.276368	0.786375	0.968627	-0.453947	0.605212	-0.119737	0.786545	0.00966125	-0.47903	0.656356	-0.968995	-0.974521	-0.840807	-0.474201	0.973098	-0.461205	-0.239038	0.0557965	0.424105	-0.247594	-0.0817935	0.117509	-0.531789	-0.550206	0.83556	-0.563702	0.819883	0.883435	-0.66487	0.0367669	0.34812	-0.267224	0.85814	0.0134958	-0.627905	-0.924692	0.161571
GNE	-0.0810696	-0.994021	-0.218037	-0.27966	-0.548969	-0.620928	-0.537951	-0.688897	-0.999588	0.999907	0.993644	-0.0524137	-0.772567	0.255116	-0.156118	0.997998	-0.970831	-0.863849	-0.878881	-0.921742	-0.61575	0.43218	0.157582	0.180691	0.83046	-0.620069	-0.597506	-0.631538	-0.796516	-0.938656	-0.999548	-0.791153	0.947323	-0.958207	-0.566436	-0.548255	-0.835781	-0.534593	0.200316	0.0796586	-0.421925	-0.931917	0.722438	-0.778565	-0.811708	-0.923222	0.963517	0.0173386	-0.969985
RTCA	0.940145	0.314088	-0.796869	0.989439	-0.531836	0.971093	-0.542905	0.945696	0.441804	-0.428255	-0.515596	0.929971	-0.256136	0.773236	0.963198	-0.472549	0.621787	-0.0988736	0.799333	0.0306465	-0.460501	0.640377	-0.963595	-0.969599	-0.851983	-0.455618	0.97772	-0.44248	-0.218606	0.0767399	0.443019	-0.227204	-0.102694	0.138326	-0.513898	-0.532559	0.846907	-0.546242	0.807686	0.873407	-0.649046	0.0577331	0.328368	-0.24694	0.868727	0.0344794	-0.644102	-0.916498	0.182249
STARD4	-0.237299	0.977751	0.514604	-0.0372944	0.78449	0.34213	0.776283	0.425237	0.939561	-0.944606	-0.907481	-0.265098	0.933344	-0.546945	-0.16325	-0.927164	0.845729	0.978612	0.683662	0.996998	0.832763	-0.694447	0.161787	0.138606	-0.612477	0.835792	0.314229	0.843774	0.946514	0.999509	0.939096	0.943631	-0.999986	0.999531	0.797366	0.78396	0.620053	0.773768	-0.498982	-0.389866	0.686242	0.998731	-0.903585	0.936713	0.586173	0.997288	-0.829998	0.29877	0.99718
LACC1	0.237761	0.964222	0.0608633	0.428057	0.409794	0.737139	0.397786	0.794916	0.991537	-0.989471	-0.998938	0.20977	0.662366	-0.0989045	0.310445	-0.995432	0.996539	0.773256	0.943293	0.848766	0.483313	-0.284042	-0.311854	-0.334044	-0.908146	0.488115	0.716861	0.500895	0.690811	0.872263	0.991712	0.684407	-0.88471	0.900869	0.428899	0.409015	0.912132	0.394133	-0.0427657	0.0790759	0.27315	0.862789	-0.603928	0.669455	0.8939	0.850787	-0.993729	-0.17533	0.919288
AKR1B1	0.958793	0.256915	-0.831477	0.996322	-0.581388	0.955131	-0.592018	0.92463	0.387521	-0.373607	-0.463584	0.950239	-0.313323	0.809674	0.977512	-0.419154	0.573977	-0.158037	0.762078	-0.0290116	-0.512614	0.685038	-0.977824	-0.982465	-0.819246	-0.50789	0.963462	-0.495169	-0.276406	0.0171476	0.38877	-0.284872	-0.0431945	0.0790215	-0.564138	-0.582083	0.813692	-0.595219	0.841408	0.900892	-0.693256	-0.00190183	0.384109	-0.304285	0.837646	-0.0251781	-0.597341	-0.938722	0.123291
CHST7	0.989683	0.115268	-0.902726	0.998289	-0.692348	0.902612	-0.701759	0.860249	0.250927	-0.236333	-0.331349	0.98516	-0.446629	0.885654	0.997677	-0.284237	0.450255	-0.298391	0.661047	-0.172453	-0.630759	0.78268	-0.997777	-0.999065	-0.728268	-0.626486	0.914931	-0.614958	-0.411734	-0.126813	0.252238	-0.419756	0.100924	-0.0651534	-0.67701	-0.692964	0.721642	-0.704588	0.910374	0.953945	-0.789688	-0.145685	0.512888	-0.438107	0.750392	-0.168674	-0.475804	-0.978531	-0.0206963
MTHFD1L	0.684785	0.709115	-0.437977	0.817231	-0.0918901	0.974184	-0.104952	0.990537	0.799436	-0.790306	-0.847071	0.663575	0.20819	0.403356	0.73787	-0.819723	0.908537	0.361347	0.984575	0.478898	-0.00981267	0.224317	-0.73887	-0.754466	-0.996616	-0.00431925	0.967091	0.0103845	0.245816	0.518899	0.800249	0.237257	-0.540997	0.570831	-0.0709156	-0.0927407	0.99578	-0.108908	0.454196	0.559189	-0.235354	0.502521	-0.13377	0.217474	0.998779	0.482261	-0.920202	-0.636915	0.606793
S100A2	-0.746791	-0.643703	0.516076	-0.865178	0.17995	-0.990382	0.192846	-0.998811	-0.742932	0.732776	0.79653	-0.727385	-0.120515	-0.483018	-0.794889	0.765625	-0.867847	-0.277121	-0.96515	-0.399052	0.0985682	-0.309966	0.795788	0.809767	0.985381	0.0931	-0.985864	0.0784504	-0.158771	-0.440941	-0.743838	-0.150057	0.464178	-0.495667	0.15921	0.18079	-0.983696	0.196748	-0.531513	-0.630597	0.320728	-0.423764	0.0452409	-0.129942	-0.990446	-0.402565	0.881807	0.702856	-0.533814
GPX8	-0.217429	0.981827	0.497002	-0.0168972	0.771673	0.361231	0.763259	0.443616	0.946351	-0.951106	-0.915864	-0.245369	0.925825	-0.52975	-0.143086	-0.934616	0.856441	0.974211	0.69841	0.995211	0.821294	-0.679621	0.141618	0.11837	-0.628478	0.824415	0.333534	0.832648	0.939733	0.998661	0.945912	0.936681	-0.99967	0.999948	0.784886	0.77113	0.635932	0.760682	-0.481196	-0.370996	0.671258	0.997495	-0.894656	0.929374	0.602582	0.995578	-0.841205	0.279236	0.998504
NABP1	0.990478	-0.165588	-0.986769	0.942624	-0.865735	0.747254	-0.87223	0.684472	-0.0282377	0.0432748	-0.0558247	0.994023	-0.677878	0.979864	0.977251	-0.00633094	0.184116	-0.552103	0.426242	-0.43964	-0.821713	0.924925	-0.976935	-0.97166	-0.508905	-0.818569	0.766554	-0.810035	-0.648974	-0.397723	-0.0268831	-0.655659	0.373681	-0.340152	-0.855011	-0.866162	0.500601	-0.874169	0.989545	0.99974	-0.929177	-0.415129	0.731435	-0.670862	0.536915	-0.436193	-0.21237	-0.997242	-0.297981
RUNX2	0.601632	0.781464	-0.337803	0.749843	0.0167452	0.943921	0.00362012	0.969786	0.859924	-0.852147	-0.899759	0.578446	0.313133	0.301644	0.660244	-0.877053	0.948522	0.460428	0.99775	0.571362	0.0987917	0.117206	-0.661357	-0.678761	-0.999649	0.104257	0.933758	0.118869	0.349584	0.608627	0.860615	0.341307	-0.629095	0.656586	0.0377818	0.0158911	0.999858	-0.000358521	0.354803	0.465891	-0.128461	0.593401	-0.240555	0.322143	0.99824	0.574505	-0.957256	-0.549465	0.689491
LRP12	0.176121	0.979002	0.1236	0.370294	0.466424	0.693122	0.454774	0.75513	0.997744	-0.996622	-0.999857	0.147781	0.70823	-0.161373	0.249966	-0.999469	0.989326	0.811653	0.920516	0.88038	0.537484	-0.343858	-0.251402	-0.274025	-0.87998	0.542109	0.671532	0.554406	0.734972	0.901328	0.997835	0.728962	-0.912308	0.926417	0.484935	0.465668	0.884509	0.451227	-0.105597	0.0161423	0.333187	0.892914	-0.652922	0.714906	0.863897	0.882192	-0.984715	-0.112984	0.942249
CLIP4	0.991746	0.100156	-0.909161	0.997284	-0.703236	0.895965	-0.712507	0.8524	0.236184	-0.221537	-0.316969	0.987655	-0.460177	0.892609	0.998597	-0.26963	0.436631	-0.312864	0.649565	-0.187405	-0.642481	0.79205	-0.998675	-0.999607	-0.717767	-0.638261	0.90869	-0.626874	-0.425539	-0.141876	0.2375	-0.433504	0.116034	-0.0803139	-0.688119	-0.703843	0.711036	-0.715293	0.916559	0.958395	-0.798922	-0.160706	0.525878	-0.45172	0.740258	-0.183637	-0.46238	-0.98155	-0.0358909
PHTF1	0.827809	0.537407	-0.624296	0.92364	-0.307822	0.999977	-0.320284	0.996541	0.648393	-0.636865	-0.710049	0.811358	-0.0111589	0.594035	0.867817	-0.674321	0.794926	0.14828	0.922322	0.274929	-0.228655	0.432375	-0.868553	-0.879934	-0.954395	-0.223304	0.999338	-0.208947	0.0274751	0.319005	0.649424	0.018657	-0.343592	0.377074	-0.287732	-0.308635	0.951479	-0.32405	0.63835	0.727238	-0.442573	0.300893	0.0866024	-0.00165677	0.963689	0.278614	-0.812083	-0.790345	0.417904
ZNF532	-0.899983	0.461168	0.988755	-0.794054	0.977775	-0.506364	0.980443	-0.426774	0.334617	-0.348758	-0.25428	-0.91213	0.871292	-0.993741	-0.864488	-0.301844	0.127437	0.781983	-0.127033	0.69481	0.957257	-0.997037	0.863741	0.851689	0.219162	0.955654	-0.531611	0.951221	0.851685	0.66088	0.333339	0.856274	-0.641101	0.613145	0.973147	0.977954	-0.209766	0.981218	-0.985883	-0.958197	0.997845	0.675056	-0.90585	0.86659	-0.251102	0.692046	-0.0987959	0.925952	0.577394
TM4SF1	0.98406	-0.205559	-0.992546	0.928267	-0.885374	0.719609	-0.891399	0.654256	-0.068868	0.0838707	-0.0151721	0.988761	-0.707217	0.987174	0.967817	0.0343433	0.143989	-0.585556	0.389099	-0.475805	-0.844211	0.93962	-0.967443	-0.961243	-0.473475	-0.841253	0.739803	-0.833213	-0.679379	-0.434709	-0.067516	-0.685825	0.411096	-0.378115	-0.875395	-0.885771	0.464979	-0.893196	0.994592	0.99984	-0.943441	-0.451785	0.758564	-0.700467	0.50216	-0.472429	-0.172452	-0.993398	-0.336557
LOX	-0.497767	0.881022	0.732498	-0.313371	0.925862	0.0676929	0.920823	0.157132	0.807503	-0.816287	-0.755103	-0.522468	0.996326	-0.75794	-0.430839	-0.786631	0.664252	0.997245	0.454073	0.979278	0.953763	-0.86697	0.4295	0.408209	-0.368832	0.9554	0.0381975	0.959639	0.998891	0.968888	0.806703	0.998437	-0.96211	0.951705	0.933609	0.925539	0.377757	0.919264	-0.720041	-0.630288	0.861262	0.973427	-0.98702	0.997095	0.338092	0.978494	-0.64243	0.552067	0.937105
KIAA1586	-0.351183	0.945851	0.612955	-0.155914	0.852695	0.227912	0.845765	0.314542	0.892156	-0.898851	-0.851059	-0.377926	0.969423	-0.642657	-0.279462	-0.876008	0.776241	0.996136	0.591985	0.999129	0.892713	-0.775118	0.278038	0.25544	-0.514085	0.895175	0.199056	0.901632	0.978178	0.996138	0.891543	0.976308	-0.993513	0.988791	0.863499	0.852249	0.522313	0.843635	-0.598537	-0.496651	0.767902	0.99763	-0.948134	0.971711	0.485625	0.998961	-0.757747	0.410182	0.98117
ZNF469	-0.941496	-0.3103	0.799271	-0.990009	0.535208	-0.970134	0.546249	-0.944393	-0.438224	0.42465	0.512176	-0.931429	0.259988	-0.775758	-0.964262	0.469032	-0.61866	0.10284	-0.796931	-0.0266617	0.464036	-0.643434	0.964654	0.970567	0.84989	0.459163	-0.976875	0.446052	0.222494	-0.0727646	-0.439441	0.231085	0.0987274	-0.134377	0.517313	0.535929	-0.844781	0.549577	-0.81003	-0.875341	0.652074	-0.0537528	-0.332131	0.250801	-0.866745	-0.030495	0.641048	0.918085	-0.178327
EVA1A	-0.929392	0.395193	0.997031	-0.83629	0.959871	-0.567936	0.963469	-0.491625	0.264963	-0.279441	-0.183032	-0.939608	0.83316	-0.999243	-0.898861	-0.231474	0.0547243	0.734418	-0.199071	0.640479	0.933601	-0.988766	0.89821	0.887657	0.289772	0.931618	-0.591997	0.926174	0.811175	0.604357	0.263656	0.816302	-0.583392	0.553868	0.953757	0.96011	-0.280551	0.964527	-0.995472	-0.976519	0.990398	0.619424	-0.872526	0.827867	-0.321063	0.637529	-0.0259215	0.95104	0.516279
NREP	-0.927147	0.400731	0.996548	-0.832965	0.961546	-0.562957	0.965068	-0.48636	0.270779	-0.285232	-0.188964	-0.937525	0.836483	-0.99899	-0.896199	-0.237343	0.0607509	0.738502	-0.193152	0.645104	0.935747	-0.98965	0.89554	0.884861	0.283989	0.933795	-0.587121	0.928433	0.814691	0.609155	0.269474	0.819774	-0.588284	0.558884	0.955554	0.96178	-0.274752	0.966103	-0.994881	-0.975201	0.991214	0.624151	-0.875459	0.831238	-0.31534	0.642169	-0.0319557	0.949157	0.52144
KIRREL	-0.173236	0.98938	0.457406	0.028163	0.742238	0.402872	0.733378	0.483539	0.959947	-0.964054	-0.933021	-0.201447	0.907858	-0.491004	-0.0983549	-0.949689	0.878828	0.963058	0.729943	0.989797	0.794759	-0.645885	0.0968791	0.0735174	-0.662881	0.798081	0.375665	0.806854	0.923377	0.995318	0.959567	0.919954	-0.997498	0.999393	0.756175	0.741665	0.670053	0.730667	-0.441216	-0.328785	0.637185	0.993296	-0.873621	0.911801	0.637922	0.990336	-0.86471	0.235695	0.999953
STAMBPL1	0.958184	-0.3131	-0.999942	0.881158	-0.931574	0.637939	-0.936265	0.566109	-0.179366	0.194148	0.0960987	0.966006	-0.781442	0.998804	0.933834	0.145254	0.0330653	-0.672059	0.284259	-0.570652	-0.898575	0.971845	-0.933303	-0.924627	-0.372602	-0.89615	0.660404	-0.889529	-0.756756	-0.532148	-0.178033	-0.762492	0.509906	-0.478705	-0.923717	-0.931884	0.363658	-0.937655	0.999973	0.991651	-0.974455	-0.548179	0.826311	-0.775478	0.402892	-0.567498	-0.0618589	-0.974483	-0.439173
CAV2	-0.672983	0.758369	0.861996	-0.51066	0.985538	-0.148911	0.983229	-0.0593906	0.661408	-0.672619	-0.596072	-0.693946	0.99137	-0.880711	-0.615195	-0.635088	0.48755	0.957826	0.251393	0.912622	0.996125	-0.953998	0.614025	0.595351	-0.159852	0.996593	-0.17805	0.997698	0.985567	0.892784	0.660391	0.987021	-0.880743	0.863179	0.988886	0.985393	0.169341	0.982496	-0.852669	-0.782789	0.950537	0.901203	-0.998437	0.99008	0.127331	0.911047	-0.462182	0.718785	0.839863
CALD1	0.180137	0.978162	0.119549	0.374082	0.462811	0.696058	0.451136	0.757799	0.997462	-0.996278	-0.999918	0.151815	0.705343	-0.157345	0.253915	-0.999327	0.989913	0.809262	0.922102	0.878437	0.534039	-0.340023	-0.255349	-0.277947	-0.881911	0.538675	0.67455	0.551005	0.732199	0.899553	0.997558	0.726163	-0.91063	0.924873	0.481362	0.462053	0.886405	0.447581	-0.101538	0.0202223	0.329336	0.891069	-0.649826	0.712047	0.865945	0.880263	-0.985418	-0.117037	0.940875
TLE4	-0.992683	0.148733	0.983858	-0.948185	0.857067	-0.758487	0.863755	-0.696814	0.0111739	-0.026218	0.0728565	-0.995741	0.665233	-0.976314	-0.980728	0.0233962	-0.200864	0.537793	-0.441618	0.424248	0.811867	-0.918303	0.980437	0.975553	0.523522	0.808647	-0.777402	0.79991	0.635895	0.382007	0.00981888	0.642678	-0.357797	0.324054	0.846036	0.857507	-0.515302	0.865753	-0.986939	-0.999206	0.922733	0.399542	-0.719691	0.658108	-0.551234	0.420772	0.229016	0.998363	0.281646
SHOX2	-0.0493663	0.999777	0.343224	0.1523	0.653103	0.513605	0.643107	0.588677	0.987346	-0.98962	-0.970536	-0.0780279	0.848645	-0.378813	0.026211	-0.981274	0.931359	0.922074	0.809304	0.964381	0.71308	-0.545892	-0.0276934	-0.0511221	-0.750877	0.716921	0.48804	0.727094	0.868445	0.97556	0.98713	0.864038	-0.980955	0.987294	0.668894	0.652456	0.757195	0.640056	-0.326148	-0.208742	0.536355	0.971198	-0.806298	0.853633	0.728771	0.965388	-0.920478	0.112964	0.993385
ERRFI1	0.469153	0.869515	-0.186276	0.63701	0.173081	0.880587	0.160139	0.919631	0.929233	-0.923568	-0.956985	0.443599	0.457961	0.148652	0.534514	-0.94145	0.98641	0.593732	0.995943	0.692808	0.253372	-0.0397248	-0.535766	-0.555416	-0.983176	0.258682	0.866207	0.272857	0.491959	0.725348	0.929733	0.484261	-0.743038	0.766578	0.193768	0.17224	0.984888	0.15621	0.20405	0.321611	0.0283903	0.712103	-0.389555	0.466388	0.976644	0.695568	-0.990736	-0.411877	0.794386
ROR1	-0.774205	0.654547	0.927032	-0.631261	0.999734	-0.292358	0.999346	-0.205183	0.544229	-0.55679	-0.471839	-0.792062	0.961415	-0.940665	-0.724189	-0.514906	0.354198	0.905312	0.106691	0.84278	0.998251	-0.987658	0.723166	0.706774	-0.0133157	0.997911	-0.320474	0.996853	0.950071	0.817042	0.543092	0.952786	-0.801741	0.779776	0.999998	0.999714	0.0229341	0.999194	-0.920085	-0.865607	0.985819	0.827878	-0.979437	0.958758	-0.0195459	0.840709	-0.327096	0.812995	0.751152
SYNM	-0.955133	-0.269084	0.824404	-0.995162	0.57108	-0.958791	0.581806	-0.92936	-0.399117	0.385276	0.474723	-0.946234	0.301321	-0.802207	-0.974775	0.430572	-0.58426	0.145571	-0.770184	0.0164021	0.501744	-0.675795	0.975105	0.980036	0.826413	0.496985	-0.966764	0.484172	0.264263	-0.0297568	-0.400359	0.27276	0.0557917	-0.0915882	0.55368	0.571781	-0.820959	0.585037	-0.834525	-0.895346	0.684111	-0.0107108	-0.372433	0.292247	-0.844468	0.0125677	0.607409	0.9343	-0.135798
UGT8	0.924537	0.354831	-0.77001	0.982249	-0.494735	0.980503	-0.506099	0.958862	0.480168	-0.466915	-0.55215	0.913212	-0.214115	0.745104	0.950679	-0.510201	0.655058	-0.0557687	0.824558	0.0738219	-0.421703	0.606579	-0.951138	-0.958116	-0.873818	-0.416715	0.985879	-0.403304	-0.176223	0.119765	0.481356	-0.184898	-0.145593	0.181005	-0.476337	-0.495477	0.8691	-0.509526	0.781445	0.85154	-0.615557	0.100831	0.287233	-0.204823	0.889323	0.0776457	-0.676564	-0.89835	0.224579
BMP2K	0.71572	-0.718322	-0.890579	0.560818	-0.993862	0.207372	-0.992324	0.118567	-0.6157	0.627487	0.547337	0.73548	-0.981836	0.907285	0.660928	0.588095	-0.43484	-0.939071	-0.193471	-0.886734	-0.99959	0.970119	-0.659814	-0.642015	0.100948	-0.999732	0.236173	-0.999964	-0.973774	-0.864456	-0.614632	-0.975743	0.851064	-0.831672	-0.99597	-0.993767	-0.110514	-0.991825	0.88219	0.818363	-0.967305	-0.873875	0.993356	-0.979988	-0.0682041	-0.884954	0.408704	-0.758803	-0.806146
SLC25A23	-0.946641	-0.295428	0.808552	-0.992089	0.548324	-0.966231	0.559253	-0.939146	-0.424144	0.41047	0.498711	-0.936995	0.275024	-0.785511	-0.968279	0.455193	-0.606324	0.118349	-0.787407	-0.0110592	0.477803	-0.655301	0.968648	0.974207	0.841563	0.47297	-0.97342	0.459964	0.237681	-0.0571923	-0.425371	0.246239	0.0831868	-0.118897	0.530605	0.549038	-0.836328	0.562547	-0.819082	-0.882779	0.663825	-0.038164	-0.346809	0.265876	-0.858857	-0.0148937	0.628993	0.924159	-0.162951
PHLDB2	0.350336	0.926357	-0.0569378	0.531365	0.299682	0.81149	0.287134	0.860748	0.96939	-0.965586	-0.986588	0.323294	0.569669	0.0188019	0.420077	-0.977297	0.9994	0.693323	0.975785	0.780695	0.37701	-0.169318	-0.421422	-0.442568	-0.951077	0.382093	0.793877	0.395639	0.600991	0.808702	0.969722	0.593918	-0.823754	0.84357	0.319691	0.298867	0.954005	0.28332	0.0750202	0.195756	0.15813	0.79735	-0.506009	0.577453	0.940412	0.783086	-0.999983	-0.289889	0.866625
PLAUR	0.673175	0.720177	-0.423706	0.808015	-0.076131	0.970491	-0.0892118	0.988243	0.808836	-0.799897	-0.855371	0.651661	0.223632	0.388835	0.727104	-0.828679	0.915031	0.376047	0.987219	0.492721	0.00600234	0.208877	-0.728121	-0.743991	-0.997792	0.0114957	0.962946	0.0261969	0.261115	0.532353	0.809632	0.25259	-0.55423	0.583745	-0.055132	-0.0769827	0.997106	-0.0931739	0.44005	0.546008	-0.219954	0.516131	-0.149426	0.232883	0.999435	0.496054	-0.926277	-0.624643	0.619288
TMEM56	0.888039	0.434506	-0.71183	0.962302	-0.417573	0.993842	-0.429464	0.979853	0.554367	-0.541782	-0.622316	0.874469	-0.128671	0.684513	0.920228	-0.582804	0.718064	0.0309538	0.870481	0.159955	-0.34155	0.535411	-0.920807	-0.929698	-0.912664	-0.336382	0.996681	-0.322499	-0.0902684	0.205338	0.555494	-0.0990492	-0.23077	0.265541	-0.39836	-0.418349	0.90869	-0.433053	0.724441	0.802909	-0.544955	0.186658	0.203157	-0.119242	0.925601	0.16374	-0.737825	-0.856909	0.308168
CYR61	0.703887	0.69015	-0.461685	0.83224	-0.118289	0.979833	-0.131312	0.993831	0.783208	-0.773764	-0.832666	0.683199	0.182155	0.427502	0.755525	-0.804232	0.897127	0.33647	0.979585	0.455427	-0.0363512	0.250104	-0.756496	-0.771621	-0.994083	-0.0308607	0.973504	-0.016161	0.220001	0.496026	0.78405	0.211388	-0.518483	0.548836	-0.097367	-0.119137	0.992993	-0.135255	0.477683	0.580997	-0.261069	0.479396	-0.107418	0.19149	0.997116	0.458838	-0.909488	-0.657153	0.585481
AKT3	-0.0512969	0.999734	0.345039	0.150389	0.654566	0.511945	0.644586	0.587114	0.987037	-0.989341	-0.970069	-0.0799549	0.849666	-0.380601	0.0242786	-0.9809	0.930654	0.922821	0.808167	0.964891	0.714434	-0.547511	-0.025761	-0.0491915	-0.749599	0.718267	0.486352	0.72842	0.869401	0.975983	0.986819	0.865009	-0.981328	0.987599	0.67033	0.65392	0.755931	0.64154	-0.327974	-0.210632	0.537985	0.971657	-0.80744	0.854639	0.727446	0.965891	-0.919721	0.114884	0.993606
SLC16A1	-0.420744	0.9187	0.670755	-0.229909	0.889639	0.153887	0.883569	0.242112	0.855576	-0.863269	-0.80907	-0.446622	0.985159	-0.698567	-0.351025	-0.837171	0.726524	0.999922	0.529565	0.993143	0.924134	-0.820527	0.349636	0.327574	-0.447984	0.926218	0.124638	0.931661	0.991054	0.98669	0.854874	0.989838	-0.982117	0.974728	0.899052	0.889249	0.456564	0.881698	-0.657205	-0.560647	0.813992	0.989608	-0.969393	0.986746	0.418366	0.992687	-0.706416	0.477744	0.963825
ACSL4	-0.293178	0.963956	0.563413	-0.0951244	0.819099	0.287118	0.811499	0.372089	0.918147	-0.924005	-0.88162	-0.320513	0.952573	-0.594526	-0.220132	-0.903902	0.813395	0.988886	0.640235	0.999809	0.863438	-0.734966	0.218685	0.195747	-0.565653	0.866196	0.258703	0.87345	0.963617	0.999646	0.917609	0.961222	-0.998613	0.996079	0.830989	0.818609	0.57356	0.809168	-0.548349	-0.44256	0.727229	0.999971	-0.926886	0.955422	0.538252	0.999877	-0.796291	0.353555	0.991158
CHST3	-0.978595	0.23335	0.995615	-0.917297	0.898256	-0.699539	0.903947	-0.63245	0.097255	-0.112219	-0.0133133	-0.984101	0.727067	-0.99132	-0.960256	-0.0627951	-0.115745	0.608408	-0.362703	0.500664	0.859135	-0.948986	0.959841	0.953	0.448195	0.856311	-0.720339	0.848624	0.700004	0.460183	0.0959062	0.706275	-0.436893	0.40433	0.888809	0.898631	-0.439575	0.905641	-0.997147	-0.998925	0.952501	0.477012	-0.776815	0.72051	-0.477325	0.497341	0.144326	0.989728	0.363241
WLS	0.00402373	-0.999707	-0.300279	-0.196961	-0.618091	-0.551985	-0.60772	-0.624729	-0.993521	0.995119	0.980465	0.0327388	-0.823785	0.336456	-0.0715155	0.988999	-0.946912	-0.903576	-0.835108	-0.951394	-0.680555	0.507336	0.0729946	0.0963573	0.780053	-0.68457	-0.527118	-0.695214	-0.845069	-0.964593	-0.993366	-0.84032	0.971138	-0.979072	-0.634497	-0.61742	-0.786036	-0.604556	0.282945	0.164179	-0.497531	-0.959394	0.778646	-0.829135	-0.759073	-0.952568	0.937252	-0.0677909	-0.987156
MACF1	0.704286	-0.729523	-0.883076	0.547301	-0.991935	0.191461	-0.990186	0.102429	-0.628413	0.640046	0.560853	0.724383	-0.984787	0.900337	0.648656	0.601149	-0.449403	-0.944528	-0.209375	-0.894123	-0.998993	0.966052	-0.647527	-0.629482	0.117088	-0.999224	0.220365	-0.999695	-0.977339	-0.872504	-0.627358	-0.979169	0.859476	-0.840577	-0.994382	-0.991826	-0.126636	-0.989622	0.874429	0.808924	-0.96306	-0.881653	0.995093	-0.983091	-0.0843934	-0.892399	0.423468	-0.748128	-0.815647
TGFB2	-0.999451	-0.00488161	0.94471	-0.985727	0.767788	-0.849563	0.776131	-0.79869	-0.142507	0.127599	0.225143	-0.998088	0.542691	-0.93151	-0.999098	0.176635	-0.34891	0.401954	-0.574153	0.280162	0.712584	-0.84662	0.999034	0.997729	0.648147	0.708719	-0.864771	0.698269	0.509841	0.235564	-0.143849	0.517409	-0.21016	0.174938	0.754135	0.768335	-0.640791	0.778634	-0.950497	-0.981235	0.852602	0.254034	-0.604541	0.534685	-0.672818	0.276478	0.375777	0.995304	0.130964
ANXA1	-0.477627	0.891701	0.716598	-0.291381	0.916899	0.0906908	0.911581	0.179872	0.820896	-0.829395	-0.770026	-0.502659	0.994086	-0.74269	-0.409906	-0.800665	0.681319	0.998691	0.474505	0.983689	0.946576	-0.855242	0.408553	0.387041	-0.390177	0.948333	0.0612393	0.952896	0.997539	0.97434	0.820121	0.996882	-0.968144	0.958535	0.925095	0.916558	0.399016	0.909938	-0.703841	-0.61221	0.84931	0.978451	-0.983053	0.995073	0.359713	0.982992	-0.659938	0.532685	0.944908
SLC25A37	-0.306634	0.960108	0.575009	-0.109155	0.827108	0.27358	0.81966	0.35896	0.912467	-0.91852	-0.874876	-0.333841	0.95677	-0.605808	-0.233868	-0.89778	0.80511	0.990885	0.629336	0.999985	0.870467	-0.744457	0.232426	0.209559	-0.553966	0.873158	0.245053	0.88023	0.967291	0.999171	0.911912	0.965016	-0.99777	0.994733	0.838752	0.826628	0.561949	0.817374	-0.560089	-0.455164	0.736837	0.999765	-0.932088	0.959491	0.526312	0.999999	-0.78768	0.366713	0.989188
DEPDC7	-0.991901	-0.0989541	0.909664	-0.997195	0.704094	-0.895428	0.713354	-0.851767	-0.23501	0.220358	0.315823	-0.987844	0.461249	-0.893153	-0.998661	0.268467	-0.435544	0.314011	-0.648646	0.188592	0.643406	-0.792787	0.998736	0.99964	0.716926	0.639191	-0.908186	0.627814	0.426631	0.143071	-0.236327	0.434592	-0.117234	0.0815178	0.688995	0.7047	-0.710186	0.716136	-0.917041	-0.958739	0.799648	0.161898	-0.526904	0.452797	-0.739445	0.184824	0.461309	0.981781	0.037098
IRF1	-0.607816	0.810927	0.815891	-0.435889	0.967613	-0.0644954	0.964216	0.0254982	0.722645	-0.732964	-0.662032	-0.630369	0.998917	-0.837359	-0.546104	-0.698321	0.559853	0.978748	0.332588	0.944009	0.985074	-0.925129	0.544861	0.525052	-0.24301	0.986005	-0.0939395	0.988349	0.996374	0.927778	0.721708	0.997086	-0.917741	0.902896	0.972711	0.967397	0.25233	0.963154	-0.805279	-0.727183	0.920764	0.934718	-0.999579	0.99843	0.211006	0.942737	-0.535737	0.657221	0.882878
MSN	0.245249	0.962147	0.0531593	0.435018	0.402743	0.742332	0.390695	0.799574	0.990506	-0.988325	-0.998552	0.217308	0.656565	-0.091223	0.31777	-0.994666	0.997151	0.76834	0.945826	0.84466	0.476544	-0.276635	-0.319176	-0.341308	-0.91135	0.481366	0.722219	0.494202	0.685211	0.868463	0.990691	0.67876	-0.881086	0.897492	0.421915	0.401961	0.915268	0.387029	-0.035055	0.0867658	0.265718	0.858862	-0.59776	0.663703	0.897333	0.846707	-0.994562	-0.182922	0.916224
SH3RF3	0.61583	-0.804957	-0.821707	0.444985	-0.970121	0.0746021	-0.966852	-0.0153691	-0.715605	0.726034	0.654405	0.638201	-0.998394	0.842854	0.554563	0.691033	-0.551429	-0.97662	-0.323016	-0.940618	-0.986767	0.928927	-0.553329	-0.533647	0.23317	-0.987643	0.104021	-0.989841	-0.995461	-0.923951	-0.714658	-0.996262	0.91367	-0.898494	-0.975011	-0.969913	-0.242514	-0.965829	0.811245	0.7341	-0.924669	-0.931069	0.999822	-0.997811	-0.201092	-0.93931	0.527155	-0.664824	-0.878076
FAM129A	0.139773	0.985841	0.160038	0.335856	0.498664	0.666124	0.487244	0.730491	0.999539	-0.998969	-0.998557	0.11128	0.733733	-0.197586	0.214161	-0.999991	0.983293	0.832602	0.905512	0.897238	0.568156	-0.378185	-0.215609	-0.238444	-0.861901	0.572668	0.643805	0.58466	0.759431	0.916659	0.999579	0.753663	-0.926762	0.939646	0.516794	0.497923	0.866739	0.483765	-0.142124	-0.0206681	0.367662	0.908879	-0.680356	0.740156	0.844775	0.898925	-0.977638	-0.0763387	0.953937
DIAPH2	-0.914687	0.429833	0.993383	-0.814839	0.969839	-0.536232	0.972955	-0.458161	0.301433	-0.315746	-0.220279	-0.925916	0.853584	-0.997042	-0.881549	-0.268295	0.0926489	0.759692	-0.161667	0.669215	0.946549	-0.993734	0.880848	0.869507	0.253173	0.944763	-0.560926	0.939842	0.832824	0.634212	0.300141	0.837674	-0.61385	0.585124	0.964495	0.970047	-0.243854	0.973866	-0.991139	-0.967623	0.994938	0.648824	-0.890471	0.848595	-0.284823	0.666361	-0.0639112	0.938601	0.548468
MAML2	-0.0899154	-0.993013	-0.209364	-0.288173	-0.541526	-0.627863	-0.530445	-0.695306	-0.999803	0.999989	0.994605	-0.0612776	-0.766899	0.246522	-0.164881	0.998521	-0.972922	-0.859343	-0.883082	-0.918263	-0.60873	0.424156	0.166343	0.189416	0.835373	-0.613079	-0.604602	-0.624629	-0.791117	-0.935557	-0.999776	-0.785691	0.944442	-0.95563	-0.559097	-0.540808	-0.840623	-0.527068	0.19161	0.0708055	-0.413859	-0.92866	0.716271	-0.772963	-0.816861	-0.919774	0.965855	0.0262148	-0.967788
LRRC8C	0.996772	0.0520961	-0.928172	0.992577	-0.736677	0.873523	-0.745489	0.826214	0.189087	-0.174291	-0.2709	0.994056	-0.502423	0.913296	0.999989	-0.222916	0.392774	-0.358267	0.612175	-0.23452	-0.678659	0.820545	-0.999995	-0.999797	-0.683383	-0.674614	0.887519	-0.663688	-0.468649	-0.189409	0.190418	-0.476423	0.16376	-0.128251	-0.722283	-0.737254	0.676328	-0.748135	0.934763	0.971036	-0.826975	-0.208079	0.566252	-0.494185	0.707002	-0.23079	-0.419118	-0.989624	-0.0840039
TMEM45A	0.108362	-0.996775	-0.398184	-0.0935692	-0.696755	-0.461949	-0.68728	-0.539828	-0.976236	0.979386	0.954583	0.136865	-0.878449	0.432895	0.0329687	0.968162	-0.90819	-0.943353	-0.773141	-0.97834	-0.753304	0.594499	-0.0314865	-0.00804417	0.710494	-0.756905	-0.435554	-0.766432	-0.896252	-0.98685	-0.975942	-0.892305	0.990727	-0.994965	-0.711695	-0.696142	-0.71723	-0.684385	0.381496	0.266227	-0.585341	-0.983592	0.839877	-0.88295	-0.686988	-0.979126	0.895749	-0.171542	-0.998438
APOL6	-0.127085	-0.987907	-0.172662	-0.323769	-0.50972	-0.65652	-0.498384	-0.721688	-0.999846	0.999468	0.997787	-0.0985484	-0.742372	0.21012	-0.201638	0.999855	-0.980882	-0.839624	-0.900006	-0.902818	-0.578645	0.390005	0.20309	0.225991	0.855339	-0.583117	-0.633957	-0.594999	-0.767698	-0.9217	-0.999869	-0.762016	0.931495	-0.943949	-0.527711	-0.508985	-0.860283	-0.49493	0.154785	0.033466	-0.379538	-0.914144	0.689683	-0.748704	-0.837854	-0.90446	0.974866	0.0635675	-0.9577
CACHD1	-0.162987	-0.981632	-0.136814	-0.357882	-0.478172	-0.683454	-0.466603	-0.746326	-0.99855	0.997628	0.999543	-0.134587	-0.717576	0.174512	-0.23704	0.999814	-0.987297	-0.819365	-0.915227	-0.886622	-0.548675	0.356342	0.23848	0.261183	0.873571	-0.55326	-0.661597	-0.565448	-0.743944	-0.907021	-0.998622	-0.738021	0.917685	-0.931352	-0.496547	-0.477421	-0.878213	-0.46308	0.11884	-0.00281538	-0.345723	-0.898835	0.662958	-0.724162	-0.857108	-0.888389	0.982307	0.0997319	-0.946629
CNKSR3	-0.470101	0.895537	0.710611	-0.283195	0.913455	0.0991983	0.908035	0.188273	0.825746	-0.834139	-0.77545	-0.495253	0.993121	-0.73694	-0.402096	-0.805756	0.68755	0.999092	0.482011	0.98519	0.943786	-0.850782	0.400738	0.379147	-0.398031	0.945587	0.069767	0.950269	0.996903	0.976228	0.824981	0.996171	-0.970249	0.960935	0.921816	0.913107	0.406838	0.906361	-0.697745	-0.605431	0.844768	0.98018	-0.98145	0.994189	0.367674	0.984526	-0.666335	0.525433	0.947671
OSMR	0.138586	0.986042	0.161221	0.334726	0.499703	0.665229	0.488291	0.729671	0.999575	-0.999023	-0.998492	0.110088	0.734547	-0.198761	0.212989	-0.999985	0.983074	0.833265	0.905003	0.897767	0.569143	-0.379295	-0.214438	-0.237279	-0.861292	0.573651	0.642887	0.585633	0.760211	0.917138	0.999613	0.754451	-0.927212	0.940056	0.51782	0.498963	0.86614	0.484815	-0.143311	-0.021867	0.368777	0.909379	-0.681235	0.740962	0.844132	0.89945	-0.977385	-0.075143	0.954296
ZFP69B	-0.516488	-0.841367	0.239434	-0.677991	-0.11926	-0.905056	-0.106218	-0.939632	-0.907763	0.901348	0.93979	-0.491685	-0.408936	-0.202213	-0.579687	0.92172	-0.976015	-0.549091	-0.999363	-0.652564	-0.200386	-0.0146767	0.580895	0.599819	0.991655	-0.205765	-0.892101	-0.220131	-0.443882	-0.686836	-0.90833	-0.435961	0.705541	-0.73052	-0.140127	-0.118412	-0.99285	-0.102261	-0.256989	-0.372631	0.0260154	-0.672866	0.33889	-0.417589	-0.986884	-0.655465	0.981884	0.460825	-0.760176
PRKD3	0.257024	-0.973278	-0.531951	0.0576284	-0.796951	-0.322932	-0.788954	-0.406725	-0.932396	0.937729	0.898742	0.28467	-0.940458	0.563873	0.183299	0.919346	-0.834692	-0.982597	-0.668665	-0.998368	-0.84386	0.70895	-0.181841	-0.158737	0.596259	-0.846795	-0.294839	-0.854525	-0.952886	-0.99994	-0.931906	-0.950173	0.999886	-0.998701	-0.809485	-0.796435	-0.603954	-0.786503	0.516519	0.40853	-0.700906	-0.999549	0.912118	-0.943645	-0.56956	-0.998579	0.818472	-0.318134	-0.995446
PPARG	-0.788481	0.637081	0.935368	-0.648837	1	-0.314157	0.999912	-0.227518	0.524896	-0.537643	-0.451546	-0.805819	0.954871	-0.948181	-0.739775	-0.495161	0.332713	0.895359	0.0839185	0.830246	0.996637	-0.990983	0.738776	0.722772	0.00956096	0.996172	-0.342059	0.994779	0.942685	0.803639	0.523742	0.945591	-0.78786	0.76525	0.999782	0.999999	5.88777e-05	0.999851	-0.928805	-0.876834	0.9894	0.81483	-0.974566	0.952005	-0.0424117	0.828103	-0.305394	0.826102	0.735855
JAG1	0.948174	-0.344403	-0.999749	0.865003	-0.943111	0.612067	-0.947393	0.538478	-0.211873	0.226553	0.129035	0.956908	-0.801693	0.999876	0.921466	0.177965	-7.69181e-05	-0.696232	0.252328	-0.597554	-0.912624	0.97912	-0.920889	-0.911496	-0.341642	-0.910365	0.635155	-0.904182	-0.778005	-0.559915	-0.210548	-0.783516	0.538136	-0.50754	-0.935906	-0.943394	0.332585	-0.948659	0.999179	0.986833	-0.981363	-0.575597	0.844523	-0.795977	0.372338	-0.594475	-0.0287463	-0.966508	-0.468707
CXCL8	0.936196	0.324898	-0.789925	0.987722	-0.522141	0.973753	-0.53329	0.949342	0.452009	-0.438536	-0.525337	0.925717	-0.245093	0.765952	0.960069	-0.482572	0.630681	-0.0875153	0.806135	0.0420469	-0.450345	0.631573	-0.960483	-0.966744	-0.857901	-0.445434	0.980051	-0.432221	-0.20746	0.088109	0.453217	-0.21608	-0.114034	0.149615	-0.504078	-0.522869	0.852918	-0.536651	0.800907	0.867794	-0.640325	0.069118	0.317571	-0.235869	0.87432	0.0458781	-0.652787	-0.911875	0.193453
HDAC9	0.953201	0.275298	-0.820732	0.994507	-0.565767	0.960606	-0.576541	0.931725	0.405031	-0.391228	-0.480397	0.944125	-0.295156	0.798335	0.973313	-0.436392	0.589489	-0.139178	0.774287	-0.00994439	-0.496147	0.671021	-0.973652	-0.978731	-0.830033	-0.49137	0.968395	-0.478511	-0.258029	0.0362116	0.406269	-0.26654	-0.0622388	0.0980174	-0.54829	-0.566471	0.824629	-0.579787	0.83095	0.892451	-0.679386	0.0171684	0.366432	-0.286064	0.847909	-0.00610966	-0.612527	-0.931978	0.142193
ABCC4	0.124847	0.988254	0.174883	0.321635	0.511659	0.654817	0.500338	0.720125	0.999883	-0.999539	-0.997635	0.0963037	0.743881	-0.212324	0.199428	-0.999814	0.980441	0.840847	0.89902	0.903785	0.580483	-0.392081	-0.200881	-0.223793	-0.854168	0.584948	0.632211	0.59681	0.769141	0.922573	0.999903	0.763474	-0.932313	0.944692	0.529626	0.510925	0.859131	0.496889	-0.157013	-0.03572	0.381623	0.915056	-0.691314	0.750198	0.836621	0.90542	-0.974361	-0.0613165	0.958346
GUCY1B3	-0.447388	-0.881349	0.162162	-0.617943	-0.197146	-0.868719	-0.184261	-0.909737	-0.938002	0.932681	0.963803	-0.421521	-0.479592	-0.124393	-0.513658	0.949423	-0.990138	-0.613257	-0.993441	-0.710258	-0.276984	0.0641804	0.51493	0.534886	0.978409	-0.282258	-0.853712	-0.296333	-0.51313	-0.741987	-0.938471	-0.50554	0.759203	-0.782072	-0.217733	-0.196309	-0.980352	-0.180349	-0.180017	-0.298328	-0.0528588	-0.729081	0.411991	-0.487909	-0.97109	-0.712952	0.993764	0.38944	-0.809022
ARNTL2	0.376165	0.91556	-0.0845914	0.554644	0.27312	0.827377	0.26047	0.874528	0.962211	-0.958005	-0.981683	0.349402	0.546667	0.0465102	0.445072	-0.971049	0.998055	0.673081	0.981474	0.763072	0.35119	-0.141932	-0.446399	-0.467256	-0.959276	0.356329	0.810428	0.370028	0.578604	0.792085	0.96258	0.571388	-0.807721	0.82836	0.293303	0.272298	0.961949	0.256627	0.102634	0.222865	0.130697	0.780314	-0.481905	0.554599	0.949477	0.765545	-0.999437	-0.316308	0.852461
EMP1	-0.152923	-0.983525	-0.146903	-0.348346	-0.487098	-0.675979	-0.475593	-0.739504	-0.999047	0.998277	0.999183	-0.12448	-0.724637	0.184538	-0.227126	0.999959	-0.985626	-0.825166	-0.911072	-0.89129	-0.557168	0.365846	0.22857	0.251332	0.868565	-0.561721	-0.65392	-0.573825	-0.750716	-0.911265	-0.999105	-0.74486	0.921687	-0.935015	-0.505368	-0.486352	-0.873292	-0.472089	0.128954	0.00737668	-0.355268	-0.903255	0.670554	-0.731153	-0.851813	-0.893022	0.980347	0.0895856	-0.949865
PGBD1	-0.00432013	0.999714	0.300562	0.196671	0.618324	0.551738	0.607956	0.624497	0.993488	-0.99509	-0.980406	-0.0330351	0.823953	-0.336735	0.0712198	-0.988956	0.946817	0.903703	0.834945	0.951485	0.680772	-0.507592	-0.0726989	-0.0960622	-0.779868	0.684786	0.526866	0.695427	0.845227	0.964671	0.993332	0.840481	-0.971208	0.979132	0.634726	0.617653	0.785853	0.604792	-0.283229	-0.164471	0.497788	0.959477	-0.778832	0.829301	0.75888	0.952658	-0.937149	0.0680866	0.987204
SLC43A3	0.533541	0.830369	-0.25884	0.692583	0.0993426	0.913396	0.0862735	0.946299	0.899176	-0.89249	-0.932754	0.509033	0.39057	0.221795	0.595897	-0.913764	0.971457	0.532235	0.999877	0.63725	0.180716	0.0347079	-0.597087	-0.615731	-0.994039	0.186116	0.900975	0.200542	0.425838	0.672136	0.899768	0.417841	-0.6912	0.71669	0.12026	0.0984927	0.995042	0.0823091	0.276301	0.391149	-0.0460397	0.657909	-0.319971	0.3993	0.98992	0.640201	-0.97789	-0.478515	0.747006
ZNF502	-0.689671	0.743311	0.87333	-0.53013	0.989146	-0.171417	0.987132	-0.0821343	0.644136	-0.655572	-0.57761	-0.710182	0.988124	-0.891281	-0.63301	-0.617312	0.467517	0.951026	0.229261	0.903064	0.997871	-0.960586	0.631861	0.613515	-0.137305	0.998214	-0.200439	0.998985	0.981451	0.882281	0.643099	0.983103	-0.869716	0.851443	0.992019	0.98902	0.146827	0.986488	-0.864359	-0.796773	0.957372	0.891088	-0.996903	0.986619	0.104684	0.90141	-0.441844	0.734449	0.827269
CDK6	-0.156146	0.99175	0.44193	0.0454779	0.730515	0.418669	0.721489	0.498632	0.964658	-0.968513	-0.939115	-0.184446	0.900458	-0.475836	-0.0810982	-0.954973	0.886963	0.958247	0.741676	0.987179	0.784124	-0.632561	0.07962	0.0562273	-0.675754	0.787522	0.391666	0.796498	0.916587	0.993493	0.9643	0.913024	-0.996124	0.998639	0.744724	0.729932	0.682814	0.718729	-0.425602	-0.312372	0.623736	0.991144	-0.865059	0.90455	0.651169	0.987784	-0.873283	0.218822	0.999971
FRMD6	0.369486	0.918431	-0.0774166	0.54864	0.280038	0.823312	0.267413	0.871014	0.964147	-0.960045	-0.983029	0.342648	0.552681	0.0393184	0.438614	-0.972743	0.998478	0.678387	0.980069	0.767705	0.357921	-0.149054	-0.439946	-0.46088	-0.957218	0.363045	0.80619	0.376706	0.58446	0.796459	0.964505	0.577281	-0.811944	0.832371	0.300177	0.279218	0.959957	0.263577	0.0954707	0.215842	0.13783	0.784795	-0.488199	0.560575	0.947193	0.770157	-0.999653	-0.309471	0.856202
SH3KBP1	0.942647	0.307036	-0.801329	0.990487	-0.538104	0.969296	-0.54912	0.943258	0.435136	-0.42154	-0.509226	0.932673	-0.2633	0.777919	0.965165	-0.465998	0.61596	-0.106253	0.794853	0.0232308	-0.467074	0.646057	-0.965552	-0.971388	-0.848076	-0.462209	0.976135	-0.449121	-0.225839	0.0693413	0.436356	-0.234422	-0.0953116	0.130975	-0.520247	-0.538823	0.842939	-0.552441	0.812038	0.876995	-0.654672	0.0503255	0.335366	-0.254121	0.865028	0.0270645	-0.63841	-0.91944	0.174949
RAB23	-0.865283	0.525521	0.97499	-0.74693	0.990602	-0.441211	0.992312	-0.358729	0.403386	-0.417108	-0.325102	-0.879321	0.905198	-0.98276	-0.82495	-0.371517	0.200434	0.825935	-0.0533356	0.746091	0.976025	-0.999996	0.824111	0.810604	0.146411	0.974815	-0.467522	0.97143	0.888106	0.714569	0.402146	0.892126	-0.696098	0.669883	0.987504	0.990718	-0.136888	0.992796	-0.970802	-0.934416	0.999965	0.727765	-0.934694	0.901119	-0.178835	0.743532	-0.172112	0.895491	0.63619
SGTB	-0.218648	0.98159	0.498086	-0.0181463	0.772467	0.360066	0.764065	0.442496	0.945946	-0.950719	-0.915362	-0.24658	0.926296	-0.530809	-0.144322	-0.934171	0.855795	0.974493	0.697516	0.995332	0.822006	-0.680537	0.142855	0.119611	-0.627506	0.825122	0.332356	0.833339	0.94016	0.998725	0.945506	0.937118	-0.999701	0.999934	0.78566	0.771925	0.634967	0.761493	-0.482291	-0.372155	0.672184	0.997583	-0.895213	0.929835	0.601584	0.995695	-0.840529	0.280435	0.998435
CAPG	0.607858	0.776562	-0.345151	0.754992	0.0089279	0.946473	-0.00419782	0.971663	0.855908	-0.84803	-0.89632	0.584805	0.305698	0.309088	0.666095	-0.873271	0.946017	0.453474	0.997195	0.564928	0.091009	0.124966	-0.6672	-0.684481	-0.999826	0.0964784	0.936527	0.111103	0.342249	0.602405	0.856608	0.333948	-0.622998	0.65067	0.0299683	0.00807375	0.999959	-0.0081764	0.362102	0.472794	-0.13621	0.587091	-0.23296	0.314732	0.998673	0.568088	-0.954966	-0.55598	0.683807
CRIM1	0.856064	0.492488	-0.664365	0.942451	-0.357245	0.998962	-0.369473	0.990818	0.607619	-0.5956	-0.672183	0.840868	-0.0635299	0.635363	0.892657	-0.634708	0.762049	0.0962659	0.900811	0.22418	-0.279343	0.47902	-0.893324	-0.903615	-0.937443	-0.274064	0.999871	-0.259894	-0.0249324	0.268915	0.608694	-0.033749	-0.29392	0.328034	-0.337511	-0.358043	0.934051	-0.373168	0.6778	0.762199	-0.488944	0.250518	0.138676	-0.0540439	0.948376	0.227916	-0.780396	-0.821357	0.369735
IL15	-0.754031	-0.635282	0.525426	-0.870619	0.190713	-0.991838	0.203581	-0.999285	-0.735556	0.725279	0.789861	-0.734857	-0.109634	-0.492579	-0.801487	0.758533	-0.862354	-0.26658	-0.962226	-0.388985	0.109462	-0.320361	0.802373	0.816145	0.983455	0.104	-0.98764	0.0893647	-0.147948	-0.431084	-0.736473	-0.139219	0.454449	-0.486124	0.170014	0.191552	-0.981667	0.207475	-0.540758	-0.63906	0.331083	-0.413818	0.0342966	-0.119074	-0.988877	-0.392515	0.876589	0.710605	-0.52452
ODF2L	0.158631	-0.991424	-0.444185	-0.0429644	-0.732231	-0.416383	-0.723229	-0.49645	-0.963992	0.967884	0.938248	0.186919	-0.901549	0.478047	0.0836056	0.954223	-0.885798	-0.958964	-0.739986	-0.987578	-0.785683	0.634507	-0.0821277	-0.058739	0.673897	-0.78907	-0.38935	-0.798017	-0.91759	-0.993777	-0.96363	-0.914048	0.996342	-0.998767	-0.746401	-0.731649	-0.680973	-0.720476	0.427877	0.314761	-0.625701	-0.991475	0.866319	-0.90562	-0.649258	-0.988173	0.872054	-0.221276	-0.999987
TMED5	0.764034	0.623341	-0.538438	0.878075	-0.205774	0.99368	-0.218601	0.999748	0.725059	-0.714615	-0.780344	0.745192	0.0943486	0.505893	0.810581	-0.748431	0.854472	0.251739	0.957929	0.374784	-0.124722	0.334879	-0.811449	-0.824928	-0.980556	-0.119269	0.989932	-0.104658	0.132734	0.417169	0.725992	0.123987	-0.440708	0.472639	-0.185136	-0.20661	0.978623	-0.222482	0.55362	0.650803	-0.345543	0.399781	-0.0189362	0.103804	0.986474	0.378337	-0.869091	-0.721332	0.511376
RFESD	0.83217	-0.577801	-0.959147	0.703797	-0.997226	0.384109	-0.998117	0.299532	-0.459932	0.473241	0.383722	0.847751	-0.930051	0.969243	0.787911	0.428965	-0.261432	-0.859639	-0.00934332	-0.786348	-0.987746	0.998217	-0.786997	-0.772316	-0.0841354	-0.986874	0.41121	-0.984393	-0.915163	-0.757001	-0.458729	-0.918683	0.739719	-0.715092	-0.995439	-0.997289	0.0745458	-0.998353	0.953863	0.91026	-0.997476	-0.769311	0.955131	-0.926517	0.116831	-0.783974	0.233502	-0.865841	-0.683286
C10orf10	-0.902348	0.45632	0.989557	-0.797358	0.976617	-0.511061	0.979355	-0.431701	0.329471	-0.34364	-0.249	-0.914353	0.868602	-0.994336	-0.867217	-0.296638	0.122024	0.778572	-0.132442	0.690876	0.955665	-0.996602	0.866477	0.854535	0.224482	0.954033	-0.536224	0.949524	0.848813	0.656776	0.328191	0.853444	-0.636904	0.608826	0.971877	0.9768	-0.215097	0.980151	-0.986782	-0.959743	0.997472	0.671022	-0.903525	0.863855	-0.256379	0.688098	-0.0933659	0.927999	0.572932
LARP6	0.503919	0.849175	-0.22522	0.667176	0.133757	0.898744	0.120738	0.934531	0.913796	-0.907581	-0.944684	0.478907	0.422229	0.18788	0.567717	-0.92729	0.979092	0.561246	0.998735	0.663567	0.214682	6.29188e-05	-0.568937	-0.588062	-0.989665	0.220044	0.885402	0.234363	0.45693	0.697384	0.914346	0.449066	-0.715822	0.740421	0.154581	0.13291	0.990999	0.116787	0.242839	0.35903	-0.0114038	0.683605	-0.352602	0.430823	0.984419	0.666431	-0.984548	-0.447807	0.76959
ZFP82	-0.970993	-0.211592	0.856467	-0.999233	0.618678	-0.940289	0.628937	-0.905873	-0.344134	0.329968	0.421784	-0.963726	0.357244	-0.836147	-0.986279	0.376383	-0.535188	0.203888	-0.731072	0.0755684	0.552076	-0.718248	0.986522	0.990087	0.791629	0.547487	-0.949931	0.535124	0.320898	0.0294722	-0.345406	0.329239	-0.00341696	-0.0324733	0.602009	0.619349	-0.785714	0.632025	-0.865681	-0.920143	0.726092	0.0485077	-0.426724	0.348352	-0.811277	0.071744	0.559313	0.953767	-0.0769049
ATL3	0.991624	-0.157109	-0.98534	0.945458	-0.861403	0.752936	-0.867995	0.69071	-0.0196489	0.03469	-0.0644005	0.994924	-0.671537	0.978112	0.979037	-0.0149218	0.192553	-0.54492	0.433998	-0.431908	-0.816786	0.921625	-0.978734	-0.973655	-0.516282	-0.813604	0.772043	-0.804968	-0.642414	-0.389826	-0.018294	-0.649148	0.365699	-0.332061	-0.850524	-0.861836	0.508019	-0.869964	0.988269	0.999508	-0.925967	-0.407298	0.72555	-0.664466	0.544143	-0.428446	-0.220757	-0.997843	-0.289769
PRNP	0.185656	0.97698	0.113973	0.379283	0.457827	0.700078	0.446118	0.761451	0.997047	-0.995778	-0.999974	0.157362	0.701352	-0.151798	0.259341	-0.999105	0.990693	0.805951	0.92426	0.87574	0.529284	-0.334738	-0.260773	-0.283336	-0.884544	0.533937	0.678684	0.546311	0.728363	0.897087	0.99715	0.722291	-0.908295	0.922723	0.476433	0.457067	0.88899	0.442554	-0.0959513	0.0258353	0.32403	0.888507	-0.645548	0.708094	0.868739	0.877585	-0.986358	-0.122611	0.938958
FERMT2	-0.838086	0.568989	0.962134	-0.711397	0.996368	-0.394017	0.9974	-0.309775	0.450356	-0.463739	-0.373768	-0.853406	0.926045	-0.971834	-0.794488	-0.419225	0.251036	0.854094	-0.00141171	0.779659	0.986011	-0.998801	0.793587	0.779103	0.0948474	0.98508	-0.42099	0.982443	0.910775	0.74993	0.449145	0.914382	-0.732439	0.707533	0.994355	0.99644	-0.0852665	0.997678	-0.957037	-0.91466	0.998182	0.762395	-0.95189	0.922417	-0.127505	0.777252	-0.223031	0.871172	0.675394
TUBE1	0.966573	0.228992	-0.847123	0.998376	-0.604566	0.946211	-0.614969	0.913284	0.360827	-0.346754	-0.43789	0.958812	-0.340526	0.82623	0.983177	-0.392848	0.55017	-0.186392	0.743126	-0.05777	-0.537115	0.705722	-0.983447	-0.987425	-0.802402	-0.532473	0.955354	-0.51997	-0.303953	-0.0116378	0.362091	-0.312344	-0.0144209	0.0502962	-0.58767	-0.605246	0.796623	-0.618101	0.856614	0.913012	-0.713712	-0.0306835	0.410524	-0.331577	0.821577	-0.0539411	-0.574011	-0.948254	0.0946772
RGS2	-0.889267	0.48232	0.984884	-0.779244	0.982523	-0.485534	0.984882	-0.404957	0.357125	-0.371139	-0.277406	-0.902035	0.882814	-0.990776	-0.852181	-0.324626	0.151193	0.79671	-0.103203	0.711862	0.96392	-0.998595	0.851404	0.838873	0.195694	0.962443	-0.511141	0.958348	0.864011	0.678693	0.355859	0.868418	-0.659326	0.631918	0.978389	0.982682	-0.186252	0.985563	-0.981583	-0.951058	0.999132	0.69256	-0.91575	0.878311	-0.227811	0.709163	-0.122638	0.916627	0.596813
COTL1	-0.00503488	0.999731	0.301243	0.19597	0.618886	0.551142	0.608523	0.623939	0.993406	-0.995019	-0.980265	-0.0337494	0.824358	-0.337408	0.0705069	-0.988849	0.946587	0.904009	0.834552	0.951705	0.681295	-0.508207	-0.0719861	-0.0953508	-0.77942	0.685306	0.526258	0.69594	0.845609	0.964859	0.99325	0.840868	-0.971378	0.979277	0.635278	0.618215	0.785411	0.605361	-0.283914	-0.165176	0.498407	0.959678	-0.77928	0.8297	0.758414	0.952875	-0.936899	0.0687997	0.987317
LOXL2	-0.212301	0.98281	0.49244	-0.0116479	0.768324	0.366121	0.759856	0.448314	0.948034	-0.952714	-0.917959	-0.240276	0.923828	-0.52529	-0.137888	-0.93647	0.859139	0.973014	0.702158	0.994684	0.818287	-0.675761	0.136419	0.113156	-0.632553	0.821433	0.338479	0.829729	0.937925	0.998376	0.947602	0.93483	-0.999522	0.999988	0.781623	0.767777	0.639975	0.757264	-0.476587	-0.366115	0.667358	0.99711	-0.892298	0.927424	0.606763	0.995071	-0.844032	0.274191	0.998777
RIN3	0.447566	-0.906534	-0.692539	0.258781	-0.90284	-0.124402	-0.897119	-0.213119	-0.839785	0.847859	0.791214	0.473062	-0.989832	0.71956	0.378746	0.820517	-0.705744	-0.999851	-0.504076	-0.989222	-0.935099	0.837181	-0.377373	-0.355558	0.421168	-0.937031	-0.0950437	-0.942065	-0.994588	-0.981411	-0.839048	-0.993633	0.976077	-0.967645	-0.911689	-0.902473	-0.429874	-0.895354	0.679353	0.585051	-0.830925	-0.984889	0.976273	-0.991139	-0.39114	-0.988653	0.685031	-0.503686	-0.955462
FOXP4-AS1	-0.935244	0.380274	0.998147	-0.845055	0.955206	-0.581183	0.959008	-0.505654	0.249322	-0.263865	-0.167098	-0.945024	0.8241	-0.999742	-0.905836	-0.215699	0.038557	0.723338	-0.214906	0.627966	0.927679	-0.986217	0.905206	0.894994	0.305224	0.925614	-0.604963	0.919949	0.801604	0.591383	0.24801	0.806846	-0.570171	0.54032	0.948767	0.955459	-0.296049	0.960128	-0.99688	-0.979878	0.98803	0.606637	-0.864504	0.81868	-0.336349	0.624977	-0.00973927	0.955917	0.502351
PSAT1	0.440973	0.884709	-0.155092	0.612298	0.204161	0.86515	0.191295	0.906741	0.94046	-0.93524	-0.965687	0.415017	0.485863	0.117285	0.507501	-0.951647	0.991115	0.618898	0.992596	0.71528	0.283857	-0.0713244	-0.508778	-0.528823	-0.976904	0.28912	0.849961	0.303164	0.519263	0.746768	0.94092	0.511705	-0.763844	0.786515	0.224716	0.203325	0.978914	0.187388	0.172969	0.291486	0.0600079	0.733963	-0.418505	0.494147	0.969355	0.717955	-0.994537	-0.382835	0.81321
MOK	-0.629551	0.794429	0.831574	-0.46062	0.974226	-0.0920777	0.971181	-0.00216712	0.703246	-0.713864	-0.641044	-0.651603	0.997248	-0.852161	-0.56907	-0.678252	0.536716	0.9727	0.306371	0.934521	0.989459	-0.935277	0.56785	0.548396	-0.216082	0.990239	-0.121446	0.992182	0.993639	0.917101	0.702282	0.994594	-0.906402	0.890658	0.978757	0.974033	0.225464	0.970225	-0.821373	-0.745895	0.931204	0.924528	-0.999999	0.996498	0.183884	0.933149	-0.512173	0.677821	0.869549
CCDC82	-0.975934	-0.190415	0.867426	-0.999846	0.635517	-0.932711	0.645596	-0.896506	-0.323757	0.309485	0.402085	-0.96927	0.37735	-0.847809	-0.989617	0.356268	-0.516802	0.225003	-0.716152	0.0971057	0.569971	-0.733121	0.989829	0.992892	0.778236	0.565448	-0.942955	0.55326	0.341296	0.0510727	-0.325039	0.349574	-0.0250328	-0.0108604	0.619129	0.636176	-0.772159	0.648629	-0.8763	-0.928393	0.740786	0.0700877	-0.446174	0.368534	-0.798449	0.0932883	0.541263	0.960041	-0.0553342
CCDC80	-0.548568	0.851265	0.771764	-0.369405	0.946734	0.0081168	0.942426	0.0980005	0.770916	-0.780413	-0.714692	-0.572352	0.999659	-0.795466	-0.483851	-0.74844	0.618526	0.991052	0.400171	0.965468	0.969979	-0.895128	0.482553	0.461885	-0.312786	0.971301	-0.0214195	0.974693	0.999922	0.952417	0.770053	0.999993	-0.944152	0.931718	0.953301	0.946459	0.321909	0.941088	-0.760114	-0.675433	0.890014	0.958051	-0.994837	0.999862	0.281408	0.964462	-0.59562	0.600774	0.914639
TNFAIP8	0.618216	-0.803154	-0.823431	0.447698	-0.970852	0.0776258	-0.967622	-0.0123369	-0.713484	0.723946	0.652109	0.640533	-0.998218	0.844482	0.557084	0.688838	-0.548897	-0.975964	-0.320145	-0.939585	-0.987254	0.930046	-0.555852	-0.53621	0.23022	-0.988114	0.107036	-0.990267	-0.995168	-0.922786	-0.712534	-0.995995	0.912433	-0.897159	-0.975681	-0.970647	-0.239571	-0.96661	0.813014	0.736156	-0.925819	-0.929959	0.999874	-0.997606	-0.198121	-0.938265	0.524576	-0.667086	-0.87662
CAV1	-0.0610352	0.999461	0.354177	0.140739	0.661908	0.503542	0.652013	0.57919	0.985425	-0.987873	-0.967654	-0.0896734	0.854769	-0.389602	0.0145267	-0.978956	0.927041	0.926534	0.802385	0.967407	0.721225	-0.555646	-0.0160095	-0.0394474	-0.743107	0.725019	0.477806	0.735068	0.874179	0.978062	0.985194	0.869862	-0.983158	0.989083	0.677536	0.661268	0.74951	0.648991	-0.337173	-0.220156	0.546182	0.973916	-0.813156	0.859662	0.720719	0.96837	-0.915848	0.124568	0.99466
FAM69A	0.982527	-0.213792	-0.993537	0.925102	-0.889257	0.713737	-0.895184	0.647865	-0.0772653	0.0922579	-0.00675276	0.987467	-0.713145	0.988483	0.965664	0.0427569	0.135652	-0.592361	0.381329	-0.483194	-0.848694	0.942469	-0.965277	-0.958887	-0.466042	-0.845775	0.734112	-0.837839	-0.685533	-0.442276	-0.0759142	-0.691928	0.418757	-0.385897	-0.879434	-0.889647	0.457509	-0.89695	0.995431	0.999654	-0.946199	-0.459281	0.764023	-0.706451	0.494861	-0.479833	-0.164152	-0.992397	-0.344473
BAG2	-0.0766827	0.998823	0.368801	0.125194	0.673584	0.48993	0.663824	0.566333	0.982636	-0.985316	-0.963578	-0.105283	0.862804	-0.403999	-0.00115771	-0.975635	0.921046	0.932321	0.792925	0.971259	0.732001	-0.568618	-0.000325233	-0.0237705	-0.73252	0.735732	0.463969	0.745611	0.881688	0.981209	0.982384	0.877492	-0.985903	0.991273	0.688988	0.672952	0.739035	0.660844	-0.351897	-0.235429	0.559253	0.977355	-0.822185	0.867569	0.709757	0.972165	-0.909438	0.140115	0.996156
ETS1	0.111025	0.990286	0.188571	0.308424	0.523569	0.644234	0.512341	0.710397	0.999999	-0.999865	-0.996582	0.0824396	0.753111	-0.225906	0.185769	-0.999449	0.977606	0.8483	0.892838	0.909655	0.591761	-0.404848	-0.187226	-0.210205	-0.846847	0.59618	0.621365	0.607921	0.777962	0.927854	1	0.77239	-0.937257	0.949165	0.541381	0.522841	0.851924	0.50892	-0.170744	-0.0496271	0.394452	0.920581	-0.701305	0.759329	0.828915	0.911241	-0.971135	-0.0474173	0.962229
BTN3A3	-0.0117686	-0.9992	-0.285178	-0.212419	-0.6056	-0.565085	-0.595103	-0.636982	-0.995192	0.996553	0.983449	0.0169512	-0.81473	0.321542	-0.0872581	0.991212	-0.951871	-0.896698	-0.843691	-0.946412	-0.668899	0.493664	0.0887353	0.112064	0.789837	-0.672973	-0.540472	-0.683776	-0.83652	-0.960307	-0.995059	-0.831655	0.96725	-0.975736	-0.622212	-0.60492	-0.795701	-0.591901	0.267763	0.148581	-0.48377	-0.95482	0.76864	-0.820203	-0.769259	-0.947643	0.942641	-0.0520268	-0.98451
BICC1	-0.852929	0.545907	0.96934	-0.73066	0.993615	-0.419417	0.995011	-0.336089	0.425359	-0.438929	-0.347838	-0.867568	0.915195	-0.97801	-0.811064	-0.393823	0.224028	0.839304	-0.0292123	0.761948	0.980995	-0.999776	0.810196	0.796231	0.122487	0.979915	-0.446044	0.976877	0.898944	0.731249	0.424133	0.902773	-0.713228	0.687613	0.991021	0.993711	-0.112934	0.9954	-0.964728	-0.925545	0.999472	0.74411	-0.943003	0.911324	-0.15503	0.759459	-0.195844	0.884485	0.654631
ANPEP	-0.283544	0.966584	0.555072	-0.0851036	0.813286	0.296742	0.805578	0.381409	0.922088	-0.927806	-0.886324	-0.310966	0.949463	-0.586406	-0.210306	-0.90816	0.819207	0.98734	0.647931	0.999562	0.858319	-0.728106	0.208856	0.18587	-0.573922	0.861124	0.268409	0.868506	0.960879	0.999863	0.921562	0.958399	-0.999092	0.996919	0.82535	0.812788	0.581773	0.803215	-0.539907	-0.433515	0.720286	0.999997	-0.923063	0.952403	0.546705	0.999668	-0.802337	0.344125	0.992443
MTCL1	-0.139922	0.993719	0.427155	0.0618593	0.719215	0.43351	0.710033	0.512785	0.968851	-0.972467	-0.944625	-0.168299	0.893201	-0.461344	-0.0647368	-0.959712	0.89442	0.953428	0.75258	0.984428	0.773838	-0.61977	0.0632569	0.0398412	-0.687755	0.777306	0.406707	0.786472	0.909904	0.991491	0.968514	0.90621	-0.994547	0.997649	0.733676	0.718621	0.694707	0.707226	-0.4107	-0.296747	0.61083	0.988832	-0.856713	0.897434	0.663531	0.985095	-0.881158	0.202785	0.99971
NMI	-0.00299316	-0.999512	-0.293578	-0.203836	-0.61256	-0.557823	-0.602133	-0.630193	-0.994294	0.995787	0.981821	0.0257249	-0.819787	0.32984	-0.0785126	0.990013	-0.949145	-0.900548	-0.838948	-0.94921	-0.675397	0.501277	0.0799909	0.103339	0.784425	-0.679438	-0.533068	-0.690153	-0.841296	-0.962718	-0.994149	-0.836496	0.96944	-0.97762	-0.629058	-0.611885	-0.790355	-0.598951	0.276208	0.157253	-0.491432	-0.957391	0.774224	-0.825192	-0.763622	-0.950409	0.939676	-0.0607885	-0.986011
LOC346887	-0.890278	0.480379	0.985265	-0.78063	0.982108	-0.487468	0.984496	-0.406981	0.355056	-0.369082	-0.275278	-0.902989	0.881772	-0.991073	-0.853338	-0.32253	0.149003	0.79537	-0.105405	0.710304	0.963328	-0.998475	0.852564	0.840076	0.197866	0.96184	-0.513043	0.957713	0.862894	0.677065	0.353789	0.867318	-0.657659	0.6302	0.977928	0.982269	-0.188427	0.985186	-0.982004	-0.95174	0.999037	0.69096	-0.914858	0.87725	-0.229967	0.7076	-0.12044	0.91751	0.595035
PDK1	-0.845237	-0.510308	0.648831	-0.935365	0.337933	-0.999688	0.350257	-0.993392	-0.623847	0.612017	0.687289	-0.829542	0.0429627	-0.619324	-0.883184	0.650489	-0.775224	-0.116745	-0.909563	-0.244204	0.259508	-0.46084	0.883879	0.894602	0.944415	0.254199	-0.99999	0.239951	0.00433825	-0.288694	-0.624906	0.0131583	0.313543	-0.34742	0.318053	0.338737	-0.941208	0.353981	-0.662514	-0.748705	0.470875	-0.270404	-0.11825	0.0334673	-0.954707	-0.247921	0.793109	0.809435	-0.388792
ME3	0.927601	-0.399621	-0.996648	0.833635	-0.961213	0.563958	-0.96475	0.487418	-0.269612	0.284071	0.187774	0.937946	-0.835818	0.999044	0.896736	0.236166	-0.0595416	-0.737684	0.19434	-0.644177	-0.935319	0.989476	-0.896078	-0.885425	-0.28515	-0.933361	0.588101	-0.927982	-0.813988	-0.608194	-0.268307	-0.81908	0.587304	-0.557879	-0.955196	-0.961448	0.275917	-0.965789	0.995002	0.975469	-0.991053	-0.623204	0.874873	-0.830564	0.31649	-0.641239	0.0307448	-0.949537	-0.520406
ETV5	0.997476	-0.0991424	-0.973689	0.962874	-0.830257	0.790098	-0.837501	0.731778	0.0387973	-0.0237579	-0.122593	0.999104	-0.6271	0.964285	0.989265	-0.0733137	0.249555	-0.495001	0.485891	-0.378476	-0.781684	0.897377	-0.989047	-0.985314	-0.565435	-0.778246	0.807857	-0.768929	-0.596543	-0.335358	0.0401514	-0.603599	0.310697	-0.276385	-0.818344	-0.830733	0.557475	-0.839669	0.977659	0.995967	-0.902324	-0.353244	0.684105	-0.61967	0.592231	-0.374924	-0.277363	-0.999974	-0.233357
CSRP2	-0.301267	0.961668	0.570391	-0.103554	0.823929	0.278994	0.81642	0.364213	0.914758	-0.920733	-0.87759	-0.328525	0.955117	-0.601316	-0.228387	-0.900246	0.808438	0.99011	0.633704	0.999939	0.86768	-0.740684	0.226943	0.204047	-0.558647	0.870398	0.250511	0.877543	0.965847	0.999384	0.914209	0.963524	-0.998131	0.995294	0.835672	0.823445	0.5666	0.814116	-0.555413	-0.450141	0.733017	0.999871	-0.930033	0.957888	0.531093	0.999974	-0.791138	0.361466	0.989998
UPP1	0.998942	-0.074191	-0.967677	0.969333	-0.816037	0.805201	-0.823554	0.748617	0.0638099	-0.048787	-0.147409	0.99985	-0.607396	0.957349	0.992614	-0.0982669	0.273728	-0.473086	0.507627	-0.355177	-0.76582	0.886045	-0.992433	-0.989281	-0.585914	-0.762275	0.822364	-0.752676	-0.576256	-0.31166	0.0651622	-0.583442	0.286795	-0.25223	-0.803694	-0.816531	0.578091	-0.825804	0.972088	0.993408	-0.891246	-0.329704	0.665624	-0.59982	0.612224	-0.35159	-0.301337	-0.999841	-0.208931
STAC	-0.451469	0.904681	0.695684	-0.262999	0.90471	0.120066	0.899041	0.208848	0.837405	-0.845534	-0.788535	-0.476906	0.990444	-0.722587	-0.382786	-0.818012	0.702642	0.999766	0.500298	0.988573	0.936638	-0.839563	0.381416	0.359638	-0.417202	0.938548	0.0906934	0.943522	0.995033	0.980563	0.836663	0.994116	-0.975118	0.966533	0.913475	0.904346	0.425925	0.897291	-0.682553	-0.588589	0.833348	0.984123	-0.977209	0.99171	0.387115	0.987987	-0.681841	0.507456	0.954164
FAM114A1	-0.123667	0.99542	0.412271	0.0782167	0.707725	0.448228	0.698391	0.526793	0.972781	-0.976157	-0.949879	-0.152113	0.885708	-0.446734	-0.0483653	-0.96419	0.901633	0.948354	0.763276	0.981413	0.763348	-0.606818	0.0468841	0.0234517	-0.699566	0.766885	0.421632	0.776239	0.90298	0.989224	0.972466	0.899155	-0.992703	0.996391	0.722435	0.707122	0.706408	0.695538	-0.395694	-0.281048	0.597765	0.986255	-0.84814	0.890079	0.67571	0.982142	-0.888792	0.186702	0.999181
SIX1	0.113315	0.989963	0.186307	0.310615	0.521604	0.645995	0.510361	0.712017	0.999993	-0.999824	-0.996769	0.0847362	0.751593	-0.22366	0.188033	-0.999523	0.978089	0.847077	0.893873	0.908695	0.589902	-0.40274	-0.189489	-0.212458	-0.848071	0.594329	0.623169	0.606089	0.776512	0.926992	0.999997	0.770924	-0.936451	0.948437	0.539442	0.520875	0.853129	0.506935	-0.168473	-0.0473252	0.392334	0.919679	-0.69966	0.757827	0.830202	0.91029	-0.971682	-0.0497192	0.961599
MAP7D3	-0.403712	0.925923	0.656773	-0.211676	0.880947	0.172332	0.87466	0.260208	0.865104	-0.872553	-0.819915	-0.429818	0.981778	-0.685068	-0.333459	-0.847249	0.739242	0.999513	0.54533	0.995155	0.91683	-0.809698	0.332061	0.309854	-0.464619	0.919009	0.143165	0.924707	0.988386	0.989557	0.864424	0.987007	-0.985465	0.978734	0.89071	0.880542	0.473116	0.872724	-0.643001	-0.54507	0.802991	0.992123	-0.964634	0.98354	0.435272	0.99477	-0.719524	0.461238	0.968639
ELL2	-0.959344	0.309221	0.99989	-0.88308	0.930082	-0.641077	0.934824	-0.569469	0.17535	-0.190143	-0.0920356	-0.967053	0.778889	-0.998596	-0.935286	-0.141215	-0.0371439	0.669031	-0.288169	0.567295	0.896776	-0.970875	0.93476	0.926174	0.376386	0.894332	-0.663464	0.887657	0.754082	0.528688	0.174016	0.759845	-0.506391	0.475118	0.922146	0.930396	-0.367457	0.936229	-0.999995	-0.992169	0.97353	0.544761	-0.824005	0.772894	-0.406624	0.564133	0.0659318	0.975391	0.435503
KCTD12	0.0170829	0.998973	0.28008	0.21761	0.601362	0.569462	0.590823	0.64107	0.995699	-0.99698	-0.984398	-0.0116369	0.811637	-0.316505	0.0925515	-0.991901	0.953487	0.894332	0.846532	0.944682	0.664939	-0.489035	-0.0940279	-0.117344	-0.793086	0.669032	0.544936	0.679888	0.833596	0.958811	0.995572	0.828692	-0.965887	0.974559	0.618042	0.60068	0.798909	0.587609	-0.262638	-0.143323	0.479112	0.953227	-0.765229	0.817151	0.772644	0.945933	-0.944402	0.0467184	0.983565
PRICKLE1	-0.9483	0.34403	0.999758	-0.865202	0.942979	-0.612381	0.947266	-0.538813	0.211484	-0.226166	-0.128641	-0.957023	0.801455	-0.999869	-0.92162	-0.177574	-0.000320259	0.695946	-0.252712	0.597236	0.912462	-0.979039	0.921044	0.91166	0.342015	0.910201	-0.635462	0.904012	0.777756	0.559586	0.21016	0.783269	-0.537801	0.507198	0.935766	0.943263	-0.33296	0.948534	-0.999195	-0.986897	0.981286	0.575272	-0.84431	0.795736	-0.372706	0.594156	0.0291433	0.96661	0.468356
KIAA0754	-0.999932	0.039902	0.958446	-0.9772	0.795708	-0.82509	0.803589	-0.770943	-0.0980422	0.0830573	0.181287	-0.999855	0.579758	-0.946863	-0.996195	0.132383	-0.306595	0.442553	-0.536914	0.322867	0.743285	-0.869603	0.996064	0.993712	0.613396	0.739599	-0.841417	0.729623	0.547851	0.278847	-0.0993907	0.555209	-0.253729	0.218851	0.782786	0.796225	-0.60577	0.805951	-0.963458	-0.988885	0.875146	0.297089	-0.639604	0.571989	-0.639015	0.319235	0.333903	0.99864	0.175226
FMNL2	0.876536	0.45639	-0.694451	0.955367	-0.395239	0.996254	-0.407262	0.984442	0.574544	-0.562164	-0.641262	0.862352	-0.104394	0.66649	0.910387	-0.602492	0.73486	0.055375	0.882251	0.184035	-0.318476	0.514608	-0.910999	-0.920418	-0.922381	-0.313264	0.998373	-0.299266	-0.065899	0.229198	0.575653	-0.0746976	-0.254484	0.289026	-0.375822	-0.396024	0.918623	-0.410893	0.707375	0.7881	-0.524299	0.210615	0.179164	-0.0949389	0.934576	0.187803	-0.754103	-0.844054	0.331329
POPDC3	0.982676	-0.213008	-0.993446	0.925407	-0.88889	0.714299	-0.894826	0.648476	-0.0764657	0.0914593	-0.00755472	0.987593	-0.712582	0.988361	0.965872	0.0419557	0.136446	-0.591714	0.38207	-0.482492	-0.848269	0.9422	-0.965487	-0.959115	-0.466751	-0.845347	0.734656	-0.837401	-0.684949	-0.441557	-0.0751145	-0.691349	0.418028	-0.385157	-0.879052	-0.889281	0.458222	-0.896595	0.995354	0.999675	-0.945939	-0.458568	0.763505	-0.705883	0.495558	-0.479129	-0.164943	-0.992495	-0.34372
CAST	0.257266	0.95869	0.040758	0.446163	0.391349	0.750593	0.379237	0.806968	0.988723	-0.986357	-0.997808	0.229409	0.64715	-0.078853	0.329517	-0.993308	0.998011	0.760335	0.949784	0.83795	0.465593	-0.264683	-0.330917	-0.35295	-0.91639	0.470447	0.730751	0.483371	0.676116	0.862242	0.988925	0.669591	-0.875147	0.891948	0.410627	0.390563	0.920198	0.375552	-0.0226452	0.099127	0.25373	0.852437	-0.587761	0.654365	0.902743	0.840036	-0.995779	-0.195113	0.911179
ZMYM6	0.500147	0.851471	-0.220968	0.663921	0.138078	0.896823	0.125066	0.93297	0.915559	-0.909404	-0.946105	0.475073	0.426179	0.183594	0.564121	-0.928914	0.97997	0.564851	0.998506	0.666824	0.21894	-0.00429895	-0.565345	-0.584529	-0.989031	0.224297	0.883366	0.238601	0.460805	0.700504	0.916103	0.452959	-0.718861	0.743346	0.158889	0.137232	0.990406	0.121118	0.238605	0.354955	-0.00704207	0.686782	-0.356681	0.434756	0.983643	0.669677	-0.985303	-0.443902	0.772368
STK17B	0.35613	-0.944121	-0.617125	0.161136	-0.855446	-0.222759	-0.848575	-0.309517	-0.889754	0.896521	0.84827	0.382817	-0.970707	0.6467	0.284536	0.873445	-0.772896	-0.996586	-0.587714	-0.998894	-0.895084	0.778448	-0.283114	-0.26055	0.509542	-0.89752	-0.193871	-0.903906	-0.979263	-0.99566	-0.889135	-0.977438	0.992897	-0.987988	-0.866155	-0.855003	-0.517795	-0.846463	0.602765	0.501234	-0.771279	-0.997252	0.949802	-0.972946	-0.480994	-0.998706	0.754285	-0.414999	-0.980135
ZAK	0.378372	-0.93597	-0.635764	0.18469	-0.867585	-0.199384	-0.860984	-0.286691	-0.878585	0.885672	0.835365	0.404798	-0.976175	0.664754	0.307378	0.861552	-0.757502	-0.998275	-0.568199	-0.997484	-0.90549	0.793235	-0.305967	-0.283562	0.488821	-0.907808	-0.170357	-0.913876	-0.983828	-0.99315	-0.877937	-0.98221	0.989768	-0.98401	-0.877858	-0.86716	-0.49719	-0.858953	0.621673	0.521782	-0.786279	-0.995196	0.957012	-0.978192	-0.459893	-0.997205	0.73837	-0.436636	-0.975112
PDGFC	-0.583438	-0.795357	0.316459	-0.734708	-0.0393233	-0.936223	-0.0262046	-0.964028	-0.871233	0.863749	0.909385	-0.559875	-0.334503	-0.280033	-0.643112	0.88768	-0.955433	-0.48036	-0.999009	-0.589752	-0.121242	-0.0947459	0.644247	0.662001	0.998796	-0.126693	-0.925436	-0.141264	-0.370656	-0.626392	-0.871897	-0.362449	0.646491	-0.673454	-0.0603416	-0.0384698	-0.999222	-0.0222271	-0.333597	-0.445787	0.10603	-0.611429	0.262416	-0.343442	-0.996646	-0.592845	0.963545	0.530454	-0.705674
PSMB9	0.922618	-0.411618	-0.995489	0.826314	-0.96475	0.553071	-0.968121	0.475916	-0.282228	0.296631	0.200649	0.933314	-0.842952	0.998384	0.89085	0.248899	-0.072638	-0.746482	0.181449	-0.654161	-0.939882	0.99129	-0.890175	-0.879248	-0.272546	-0.937991	0.577435	-0.932793	-0.821541	-0.61856	-0.280928	-0.826538	0.597876	-0.568723	-0.958998	-0.964974	0.263278	-0.96911	0.993606	0.972495	-0.992719	-0.633415	0.881155	-0.837802	0.304012	-0.651255	0.0438608	-0.945339	-0.531568
CCDC88A	0.314465	0.94001	-0.0189302	0.498765	0.335745	0.78868	0.323353	0.840768	0.978026	-0.974778	-0.992081	0.287075	0.600511	-0.0192331	0.385263	-0.984648	0.999994	0.720226	0.966762	0.803895	0.411959	-0.206674	-0.386631	-0.408147	-0.938641	0.416959	0.770179	0.430278	0.630951	0.830486	0.978307	0.624083	-0.844718	0.863382	0.355493	0.33494	0.941915	0.319585	0.037045	0.158322	0.195565	0.819724	-0.538443	0.608082	0.926801	0.80617	-0.999481	-0.253284	0.884973
DNAJC10	0.791387	0.588722	-0.574599	0.898067	-0.248165	0.997624	-0.260859	0.999778	0.694403	-0.683497	-0.752391	0.773506	0.0509358	0.542952	0.835298	-0.71886	0.831056	0.209385	0.944531	0.334083	-0.167781	0.375566	-0.836113	-0.848744	-0.971087	-0.162363	0.995154	-0.147837	0.0894758	0.377224	0.695377	0.0806873	-0.401227	0.433842	-0.227725	-0.248993	0.968746	-0.264698	0.589335	0.683227	-0.386053	0.359513	0.0245915	0.0604235	0.978407	0.337695	-0.846741	-0.750789	0.473494
CTSC	-0.485134	0.887792	0.722546	-0.299563	0.920284	0.0821579	0.915069	0.171441	0.815974	-0.82458	-0.764533	-0.510045	0.994979	-0.748398	-0.417703	-0.795505	0.675025	0.998216	0.466949	0.982112	0.949303	-0.85965	0.416355	0.394924	-0.382276	0.951016	0.0526882	0.955459	0.998103	0.972377	0.81519	0.997521	-0.965964	0.956059	0.928313	0.919949	0.391148	0.913457	-0.709899	-0.61896	0.8538	0.976646	-0.984587	0.995885	0.351708	0.981383	-0.653479	0.539914	0.94207
FIBIN	0.424027	-0.917263	-0.673437	0.233433	-0.891287	-0.150308	-0.885259	-0.238597	-0.853696	0.861435	0.806936	0.44986	-0.985774	0.701154	0.354414	0.835185	-0.72403	-0.99996	-0.526489	-0.992713	-0.925511	0.822592	-0.353027	-0.330994	0.444743	-0.927578	-0.121044	-0.932971	-0.991531	-0.986094	-0.852989	-0.990347	0.981429	-0.973913	-0.900632	-0.8909	-0.453338	-0.883401	0.659931	0.563643	-0.81609	-0.989081	0.970276	-0.987327	-0.415074	-0.992243	0.703848	-0.480923	-0.962853
KLHL2	0.800261	-0.622012	-0.942051	0.663472	-0.999815	0.33251	-0.999981	0.24636	-0.50829	0.52119	0.434157	0.817152	-0.948931	0.954165	0.752685	0.478219	-0.314361	-0.886553	-0.0645771	-0.81928	-0.99486	0.993395	-0.751708	-0.736039	-0.0289523	-0.994289	0.360219	-0.992612	-0.936036	-0.791946	-0.507122	-0.939103	0.775768	-0.752622	-0.999189	-0.999831	0.0193352	-0.999998	0.935817	0.885994	-0.99203	-0.803434	0.970036	-0.94589	0.0617803	-0.817075	0.286869	-0.836876	-0.722584
C1RL	0.613556	-0.806664	-0.820061	0.442402	-0.969417	0.0717276	-0.966112	-0.0182509	-0.717616	0.728013	0.656581	0.63598	-0.998554	0.8413	0.552163	0.693114	-0.553831	-0.977236	-0.325743	-0.941593	-0.986296	0.927856	-0.550926	-0.531208	0.235972	-0.987187	0.101154	-0.989427	-0.995731	-0.925049	-0.716671	-0.996507	0.914838	-0.899756	-0.974367	-0.969207	-0.245309	-0.965078	0.809556	0.73214	-0.923567	-0.932117	0.999763	-0.997998	-0.203915	-0.940294	0.529602	-0.662668	-0.879451
MIER1	0.606343	-0.81201	-0.814818	0.43422	-0.967143	0.0626456	-0.963723	-0.0273511	-0.723925	0.734223	0.66342	0.628929	-0.999002	0.836344	0.544551	0.699647	-0.561387	-0.979127	-0.334335	-0.944619	-0.984753	0.924423	-0.543306	-0.523474	0.244807	-0.985694	0.092094	-0.988066	-0.99653	-0.928468	-0.72299	-0.997226	0.918476	-0.903691	-0.972279	-0.966926	-0.254123	-0.962653	0.804179	0.725909	-0.920039	-0.935375	0.999524	-0.998532	-0.212818	-0.943354	0.537301	-0.655823	-0.883747
HOXA1	0.287664	-0.965473	-0.558642	0.0893859	-0.815779	-0.292634	-0.808118	-0.377432	-0.920416	0.926194	0.884325	0.315048	-0.950803	0.589883	0.214506	0.906352	-0.816734	-0.988013	-0.644651	-0.99968	-0.860516	0.731046	-0.213058	-0.190092	0.570396	-0.863302	-0.264266	-0.870629	-0.962061	-0.999782	-0.919885	-0.959617	0.998899	-0.996573	-0.827769	-0.815285	-0.578271	-0.805768	0.543521	0.437385	-0.723261	-0.999998	0.924708	-0.953704	-0.5431	-0.99977	0.799764	-0.348158	-0.991906
LUZP1	0.718531	-0.715509	-0.892406	0.564153	-0.9943	0.211316	-0.992815	0.122571	-0.612517	0.624341	0.543957	0.738207	-0.981062	0.908974	0.663949	0.584828	-0.431204	-0.937677	-0.189512	-0.884862	-0.999697	0.97109	-0.66284	-0.645103	0.096934	-0.999817	0.240091	-0.99999	-0.972848	-0.862421	-0.611445	-0.974852	0.848939	-0.829425	-0.996324	-0.994209	-0.106504	-0.992331	0.884083	0.820674	-0.96832	-0.871907	0.992884	-0.979177	-0.0641791	-0.883069	0.405019	-0.761424	-0.803753
HNMT	0.935805	-0.378806	-0.998242	0.845902	-0.954735	0.582474	-0.958557	0.507023	-0.247785	0.262334	0.165533	0.945542	-0.8232	0.999777	0.906507	0.214149	-0.0369712	-0.722241	0.216455	-0.62673	-0.927085	0.985954	-0.90588	-0.895701	-0.306735	-0.925012	0.606226	-0.919326	-0.800655	-0.590103	-0.246472	-0.805908	0.568866	-0.538984	-0.948264	-0.954989	0.297565	-0.959683	0.997004	0.980194	-0.987784	-0.605374	0.863706	-0.817768	0.337843	-0.623737	0.00815235	-0.956382	-0.500978
GLT8D2	0.776513	-0.651779	-0.928397	0.634091	-0.999812	0.295851	-0.999471	0.208758	-0.54116	0.553751	0.468613	0.794288	-0.960404	0.941899	0.726705	0.51177	-0.350778	-0.903754	-0.103057	-0.840807	-0.998028	0.988224	-0.725685	-0.709355	0.00966156	-0.997668	0.323933	-0.996557	-0.948924	-0.81493	-0.54002	-0.95167	0.799552	-0.777482	-0.999999	-0.999795	-0.0192805	-0.999334	0.92151	0.867431	-0.986425	-0.825822	0.978693	-0.957713	0.0231995	-0.838725	0.323641	-0.815118	-0.748735
PALLD	0.849476	-0.551407	-0.967703	0.726153	-0.994336	0.413436	-0.995645	0.329886	-0.431304	0.44483	0.353998	0.864277	-0.917826	0.976617	0.807199	0.399861	-0.230434	-0.842863	0.0226361	-0.766192	-0.982251	0.999615	-0.806322	-0.792233	-0.115955	-0.981205	0.440147	-0.978262	-0.901806	-0.735721	-0.430081	-0.905583	0.717823	-0.692374	-0.991879	-0.994426	0.106395	-0.996008	0.962976	0.923034	-0.999237	-0.748489	0.945172	-0.914012	0.148528	-0.763722	0.202291	-0.881396	-0.65959
SEL1L3	0.889764	-0.481368	-0.985071	0.779925	-0.98232	0.486483	-0.984693	0.405951	-0.35611	0.37013	0.276362	0.902504	-0.882303	0.990922	0.852749	0.323598	-0.150119	-0.796053	0.104284	-0.711098	-0.96363	0.998537	-0.851974	-0.839464	-0.19676	-0.962148	0.512074	-0.958037	-0.863463	-0.677894	-0.354844	-0.867879	0.658508	-0.631076	-0.978163	-0.98248	0.187319	-0.985379	0.98179	0.951393	-0.999086	-0.691775	0.915313	-0.877791	0.228869	-0.708396	0.12156	-0.917061	-0.595941
GFPT2	0.997626	0.0406567	-0.932373	0.99112	-0.744373	0.867892	-0.753073	0.819708	0.17783	-0.163003	-0.259859	0.995238	-0.512291	0.9179	0.999978	-0.211738	0.382217	-0.368935	0.603079	-0.245637	-0.687025	0.827037	-0.999967	-0.9995	-0.674978	-0.683023	0.882184	-0.67221	-0.478735	-0.200641	0.179163	-0.48646	0.175046	-0.139599	-0.730156	-0.744943	0.667849	-0.755685	0.938771	0.973709	-0.833359	-0.219266	0.575653	-0.504108	0.698857	-0.241917	-0.408693	-0.991204	-0.0954095
LRRC8D	0.927031	-0.401017	-0.996523	0.832793	-0.961632	0.5627	-0.96515	0.486087	-0.271079	0.285531	0.18927	0.937417	-0.836654	0.998976	0.896061	0.237646	-0.0610621	-0.738712	0.192846	-0.645342	-0.935857	0.989695	-0.895401	-0.884716	-0.28369	-0.933907	0.586869	-0.928549	-0.814872	-0.609402	-0.269774	-0.819952	0.588536	-0.559142	-0.955646	-0.961866	0.274452	-0.966183	0.994849	0.975132	-0.991255	-0.624395	0.87561	-0.831411	0.315044	-0.642408	0.0322674	-0.949058	-0.521706
LOC105372526	0.849006	-0.552149	-0.967478	0.725541	-0.99443	0.412626	-0.995728	0.329047	-0.432106	0.445626	0.354829	0.86383	-0.918179	0.976425	0.806674	0.400676	-0.231299	-0.843341	0.0217472	-0.766763	-0.982417	0.99959	-0.805796	-0.791691	-0.115072	-0.981377	0.439348	-0.978446	-0.90219	-0.736323	-0.430883	-0.90596	0.718442	-0.693016	-0.991992	-0.99452	0.105511	-0.996087	0.962735	0.922691	-0.999201	-0.749078	0.945462	-0.914373	0.147649	-0.764296	0.203162	-0.880976	-0.660258
TMEM156	0.272035	-0.969586	-0.545067	0.0731608	-0.806256	-0.308161	-0.798422	-0.392456	-0.926657	0.932209	0.891808	0.299557	-0.945635	0.57666	0.198578	0.91311	-0.826019	-0.985369	-0.65701	-0.999136	-0.85211	0.719842	-0.197125	-0.174085	0.583691	-0.854972	-0.27993	-0.862506	-0.957492	-0.99999	-0.926147	-0.95491	0.999531	-0.997787	-0.818526	-0.805751	-0.591475	-0.79602	0.529785	0.422688	-0.711924	-0.999895	0.918388	-0.948682	-0.556697	-0.999288	0.80943	-0.332852	-0.993841
SEC14L1	0.907523	-0.445465	-0.991236	0.804639	-0.97393	0.521477	-0.976824	0.442639	-0.317963	0.332193	0.237203	0.91921	-0.862512	0.995555	0.873209	0.285002	-0.109944	-0.770882	0.144487	-0.682032	-0.952013	0.995527	-0.872485	-0.860789	-0.236317	-0.950318	0.54645	-0.945638	-0.842321	-0.647556	-0.316678	-0.847042	0.627481	-0.599133	-0.968941	-0.974124	0.226958	-0.977668	0.98868	0.963089	-0.996534	-0.661955	0.898247	-0.857664	0.268116	-0.679222	0.0812501	-0.932461	-0.562921
AFAP1L1	0.920214	-0.417249	-0.994883	0.822814	-0.96636	0.547906	-0.969652	0.470465	-0.288158	0.302534	0.206707	0.931074	-0.846265	0.998013	0.888022	0.254887	-0.0788075	-0.750585	0.175361	-0.658828	-0.941977	0.992086	-0.887339	-0.876284	-0.266588	-0.940118	0.572373	-0.935005	-0.825053	-0.623409	-0.28686	-0.830005	0.602824	-0.573802	-0.960733	-0.966579	0.257304	-0.970617	0.992888	0.971036	-0.993446	-0.638191	0.884063	-0.841164	0.298112	-0.655938	0.0500412	-0.943303	-0.536799
PLD1	0.923081	-0.410521	-0.995602	0.826991	-0.964433	0.554073	-0.967819	0.476973	-0.281074	0.295482	0.199471	0.933745	-0.842305	0.998452	0.891396	0.247734	-0.0714387	-0.745681	0.182631	-0.653251	-0.93947	0.991131	-0.890722	-0.879821	-0.273703	-0.937574	0.578417	-0.932359	-0.820855	-0.617615	-0.279773	-0.825861	0.596912	-0.567734	-0.958657	-0.964658	0.264438	-0.968813	0.993741	0.972775	-0.992574	-0.632484	0.880586	-0.837145	0.305158	-0.650342	0.0426595	-0.94573	-0.530549
PCSK6	0.716222	-0.717821	-0.890906	0.561413	-0.993941	0.208076	-0.992413	0.119281	-0.615133	0.626926	0.546735	0.735968	-0.981699	0.907587	0.661467	0.587513	-0.434192	-0.938824	-0.192765	-0.886401	-0.99961	0.970294	-0.660355	-0.642567	0.100232	-0.999748	0.236872	-0.99997	-0.97361	-0.864094	-0.614064	-0.975585	0.850685	-0.831272	-0.996034	-0.993847	-0.109799	-0.991916	0.882529	0.818776	-0.967487	-0.873525	0.993273	-0.979845	-0.0674861	-0.884619	0.408047	-0.759272	-0.80572
PTPN2	0.454339	-0.903305	-0.697993	0.266104	-0.906077	-0.116869	-0.900446	-0.205699	-0.835641	0.843811	0.786551	0.479734	-0.990883	0.724809	0.385759	0.816155	-0.700348	-0.999691	-0.497507	-0.988082	-0.937761	0.841307	-0.38439	-0.36264	0.414274	-0.939655	-0.0874867	-0.944584	-0.995348	-0.979926	-0.834896	-0.994459	0.974399	-0.965703	-0.91478	-0.905716	-0.42301	-0.898708	0.684902	0.591189	-0.835123	-0.983546	0.977888	-0.992119	-0.384145	-0.987485	0.679483	-0.510228	-0.953195
PITX1	0.815913	-0.600987	-0.950632	0.683119	-0.998951	0.357453	-0.999466	0.272026	-0.485227	0.498328	0.410067	0.83218	-0.940213	0.961781	0.769914	0.454713	-0.289026	-0.873948	-0.038038	-0.803755	-0.991818	0.996093	-0.768966	-0.753767	-0.0555027	-0.991102	0.384879	-0.989038	-0.926355	-0.775442	-0.484042	-0.929641	0.758727	-0.73486	-0.997767	-0.99899	0.0458951	-0.999588	0.944853	0.898002	-0.995028	-0.78733	0.963238	-0.936934	0.0882794	-0.801467	0.261313	-0.851125	-0.70396
FYN	0.920629	-0.416282	-0.99499	0.823418	-0.966086	0.548795	-0.969392	0.471403	-0.28714	0.30152	0.205666	0.931462	-0.845698	0.99808	0.888511	0.253858	-0.0777472	-0.749882	0.176408	-0.658028	-0.941619	0.991951	-0.887829	-0.876796	-0.267613	-0.939755	0.573245	-0.934627	-0.824452	-0.622578	-0.285841	-0.829412	0.601975	-0.57293	-0.960438	-0.966306	0.258331	-0.970361	0.993014	0.971289	-0.993324	-0.637372	0.883566	-0.840588	0.299127	-0.655135	0.048979	-0.943656	-0.535901
SMCHD1	0.671333	-0.759819	-0.860865	0.508744	-0.985159	0.146708	-0.982821	0.057167	-0.663077	0.674265	0.597859	0.69234	-0.99166	0.879653	0.613437	0.636807	-0.489493	-0.958464	-0.253549	-0.91353	-0.995926	0.953328	-0.612266	-0.59356	0.162051	-0.996407	0.175858	-0.997544	-0.985941	-0.893785	-0.662062	-0.987377	0.881795	-0.864301	-0.988552	-0.985012	-0.171536	-0.982079	0.851503	0.781401	-0.949843	-0.902166	0.998559	-0.99039	-0.12954	-0.911963	0.464156	-0.717234	-0.84107
TOX	0.858652	-0.536605	-0.971999	0.738169	-0.992306	0.429434	-0.993846	0.346488	-0.415321	0.428961	0.337444	0.873017	-0.91068	0.980258	0.817486	0.383629	-0.213232	-0.833238	0.0402691	-0.754736	-0.978789	0.999949	-0.816631	-0.802875	-0.133459	-0.977649	0.455919	-0.974452	-0.894042	-0.723658	-0.414088	-0.897959	0.705429	-0.679538	-0.989481	-0.992412	0.123919	-0.994279	0.967581	0.929677	-0.99977	-0.736674	0.939264	-0.906713	0.16595	-0.752215	0.184983	-0.889593	-0.646228
TYMS	0.730685	-0.703078	-0.900225	0.578626	-0.996026	0.228521	-0.994771	0.140055	-0.598481	0.610468	0.529074	0.749989	-0.977494	0.916184	0.677034	0.570432	-0.415225	-0.931403	-0.172166	-0.876509	-0.999976	0.975149	-0.675942	-0.658478	0.0793664	-0.999999	0.257173	-0.999913	-0.968615	-0.85336	-0.597395	-0.97077	0.839486	-0.819444	-0.99768	-0.995949	-0.0889522	-0.994357	0.892187	0.830624	-0.972574	-0.863136	0.990629	-0.975445	-0.0465698	-0.874656	0.388832	-0.772738	-0.793135
IL15RA	0.998146	-0.0890258	-0.971323	0.965568	-0.82455	0.796286	-0.831905	0.738666	0.0489491	-0.0339153	-0.132672	0.999482	-0.619152	0.961544	0.990698	-0.083444	0.259382	-0.486147	0.494747	-0.369051	-0.775306	0.892847	-0.990496	-0.986999	-0.573787	-0.771825	0.813804	-0.762392	-0.588357	-0.325768	0.0503026	-0.595466	0.301022	-0.266605	-0.812461	-0.825033	0.565882	-0.834107	0.975472	0.995004	-0.897897	-0.343719	0.676658	-0.611662	0.600388	-0.365484	-0.287111	-0.999996	-0.223464
ARHGAP26	0.894415	-0.47232	-0.986791	0.786326	-0.980341	0.495451	-0.982847	0.415336	-0.346472	0.360548	0.266455	0.906889	-0.877411	0.992254	0.858081	0.313841	-0.139934	-0.789781	0.114516	-0.703823	-0.960828	0.997928	-0.857318	-0.845013	-0.206842	-0.959291	0.520889	-0.955035	-0.858225	-0.670291	-0.345201	-0.862719	0.650727	-0.623057	-0.975972	-0.980509	0.19742	-0.983572	0.983694	0.954513	-0.998593	-0.684306	0.911119	-0.872813	0.238877	-0.701094	0.111336	-0.921117	-0.587644
PPM1E	0.848124	-0.553538	-0.967055	0.724393	-0.994604	0.411107	-0.99588	0.327472	-0.433609	0.447118	0.356388	0.862989	-0.918838	0.976064	0.805687	0.402203	-0.232921	-0.844236	0.02008	-0.767832	-0.982727	0.999541	-0.804808	-0.790671	-0.113415	-0.981696	0.43785	-0.978789	-0.902908	-0.73745	-0.432388	-0.906664	0.719601	-0.694217	-0.992201	-0.994693	0.103852	-0.996233	0.962283	0.922047	-0.999133	-0.750182	0.946004	-0.915046	0.145999	-0.76537	0.204794	-0.880186	-0.661509
PCSK9	0.408134	-0.924084	-0.660414	0.216402	-0.883226	-0.167564	-0.876995	-0.255533	-0.862667	0.870179	0.817136	0.434182	-0.982686	0.688585	0.338017	0.844669	-0.735975	-0.999652	-0.541268	-0.994667	-0.918751	0.812528	-0.336621	-0.314451	0.460329	-0.920906	-0.138374	-0.926538	-0.98911	-0.988848	-0.861981	-0.987773	0.984632	-0.97773	-0.892899	-0.882825	-0.468848	-0.875076	0.646699	0.54912	-0.805865	-0.991506	0.965898	-0.984402	-0.430911	-0.994264	0.716156	-0.465525	-0.967425
FOXO1	0.69191	-0.741236	-0.874834	0.532753	-0.989596	0.174467	-0.987622	0.0852197	-0.641765	0.653231	0.57508	0.712358	-0.987643	0.89268	0.635404	0.614873	-0.464778	-0.950064	-0.226246	-0.90173	-0.998068	0.961442	-0.634258	-0.615957	0.134237	-0.998394	0.203472	-0.999119	-0.980852	-0.880819	-0.640725	-0.982532	0.868184	-0.849815	-0.992404	-0.989473	-0.143764	-0.98699	0.865912	0.798641	-0.958261	-0.889678	0.996655	-0.986109	-0.101605	-0.900065	0.439064	-0.736547	-0.825526
CARD16	0.7917	-0.633025	-0.937212	0.652823	-0.999987	0.319137	-0.999968	0.232627	-0.52042	0.533209	0.446856	0.808917	-0.953298	0.949837	0.743297	0.490593	-0.327757	-0.893008	-0.0786857	-0.827309	-0.996193	0.991673	-0.742304	-0.72639	-0.0148108	-0.995699	0.346987	-0.994229	-0.94092	-0.800504	-0.519262	-0.94387	0.784616	-0.76186	-0.999659	-0.999991	0.0051913	-0.999928	0.930738	0.879346	-0.990148	-0.811775	0.973376	-0.950385	0.0476565	-0.825148	0.30039	-0.829049	-0.73229
SSFA2	0.884259	-0.491783	-0.982949	0.772408	-0.984482	0.476033	-0.986701	0.395027	-0.367225	0.381179	0.2878	0.897305	-0.887852	0.989249	0.846462	0.334855	-0.161894	-0.803212	0.0924196	-0.71943	-0.966748	0.999111	-0.845671	-0.832926	-0.185057	-0.965328	0.501798	-0.961386	-0.869415	-0.68661	-0.365964	-0.873739	0.667434	-0.640279	-0.980572	-0.984632	0.175595	-0.98734	0.979456	0.947654	-0.999525	-0.700335	0.92005	-0.883439	0.217247	-0.716761	0.133384	-0.912242	-0.605472
FGFBP1	0.0607377	-0.999471	-0.353899	-0.141034	-0.661685	-0.5038	-0.651787	-0.579433	-0.985476	0.987919	0.967729	0.0893766	-0.854614	0.389328	-0.0148247	0.979017	-0.927152	-0.926422	-0.802562	-0.967331	-0.721018	0.555399	0.0163074	0.0397452	0.743306	-0.724814	-0.478068	-0.734866	-0.874035	-0.978	-0.985245	-0.869715	0.983103	-0.989039	-0.677316	-0.661044	-0.749707	-0.648764	0.336892	0.219866	-0.545932	-0.973848	0.812982	-0.85951	-0.720925	-0.968296	0.915968	-0.124272	-0.994629
ABCD3	0.716524	-0.71752	-0.891102	0.561771	-0.993989	0.208499	-0.992466	0.119711	-0.614792	0.626589	0.546372	0.736261	-0.981616	0.907769	0.661792	0.587163	-0.433802	-0.938674	-0.19234	-0.886201	-0.999622	0.970398	-0.660679	-0.642898	0.0998017	-0.999758	0.237292	-0.999973	-0.973511	-0.863876	-0.613723	-0.97549	0.850458	-0.831031	-0.996073	-0.993895	-0.109369	-0.991971	0.882732	0.819024	-0.967597	-0.873314	0.993223	-0.979758	-0.0670545	-0.884417	0.407652	-0.759553	-0.805464
LMO7	0.872355	-0.513314	-0.978065	0.756352	-0.988547	0.453985	-0.990443	0.372026	-0.390274	0.404083	0.31156	0.886034	-0.899035	0.985301	0.83294	0.358217	-0.186419	-0.817797	0.0675944	-0.736503	-0.972817	0.999851	-0.832118	-0.818887	-0.160527	-0.97153	0.480101	-0.967941	-0.88145	-0.704503	-0.389026	-0.885581	0.685771	-0.659209	-0.985152	-0.988676	0.151024	-0.990984	0.97413	0.939409	-0.999982	-0.717894	0.929521	-0.894834	0.192871	-0.733904	0.158023	-0.901757	-0.625104
COL4A2	0.916657	-0.425403	-0.993934	0.817671	-0.968633	0.540362	-0.971811	0.462512	-0.296757	0.311091	0.215495	0.927756	-0.851021	0.997407	0.883852	0.263571	-0.0877676	-0.756496	0.166502	-0.665565	-0.944957	0.993174	-0.883157	-0.871917	-0.257911	-0.943145	0.564977	-0.938156	-0.830101	-0.630415	-0.295462	-0.834987	0.609974	-0.581142	-0.963189	-0.968845	0.248605	-0.972742	0.991778	0.968848	-0.994433	-0.645087	0.88823	-0.845992	0.289518	-0.662698	0.0590192	-0.940281	-0.544363
UBASH3B	0.365401	-0.940798	-0.624916	0.170938	-0.860552	-0.213058	-0.853792	-0.30005	-0.885173	0.892073	0.842965	0.391981	-0.973047	0.654249	0.294051	0.868562	-0.76655	-0.997358	-0.579643	-0.998377	-0.899472	0.784649	-0.292634	-0.270134	0.500964	-0.901859	-0.18411	-0.908113	-0.981229	-0.994686	-0.884542	-0.97949	0.991666	-0.986403	-0.87108	-0.860116	-0.509266	-0.851714	0.610667	0.509811	-0.777568	-0.996467	0.952865	-0.975194	-0.472256	-0.998152	0.747722	-0.424022	-0.978115
TLN2	0.76243	-0.668344	-0.919977	0.616885	-0.999141	0.274715	-0.998511	0.187142	-0.559571	0.571978	0.487979	0.780698	-0.966314	0.934263	0.71138	0.530589	-0.371343	-0.912973	-0.124965	-0.85254	-0.999169	0.98461	-0.710337	-0.69364	0.0317091	-0.99893	0.302993	-0.998143	-0.955651	-0.827512	-0.558448	-0.958211	0.812601	-0.791161	-0.999792	-0.999105	-0.0413226	-0.998286	0.912723	0.856248	-0.982565	-0.838057	0.982983	-0.963824	0.00114891	-0.850529	0.344426	-0.802145	-0.763169
MT1E	0.999896	-0.0426305	-0.959221	0.976617	-0.797359	0.823544	-0.805211	0.769201	0.0953241	-0.0803356	-0.178601	0.999897	-0.581981	0.947737	0.995953	-0.129675	0.303995	-0.445	0.534609	-0.32545	-0.745109	0.870948	-0.995818	-0.993403	-0.611237	-0.741434	0.839938	-0.731488	-0.550134	-0.281468	0.096673	-0.557478	0.256369	-0.221515	-0.784483	-0.797874	0.603595	-0.807564	0.964186	0.989288	-0.876464	-0.299696	0.641701	-0.574227	0.636912	-0.321822	-0.331327	-0.998779	-0.177914
ST7L	0.985756	-0.195953	-0.991304	0.931869	-0.880773	0.726383	-0.886913	0.66164	-0.0590826	0.0740959	-0.0249756	0.990179	-0.700251	0.985561	0.970238	0.0245421	0.153685	-0.57758	0.398113	-0.467158	-0.838914	0.93622	-0.969878	-0.9639	-0.482088	-0.835912	0.746365	-0.827751	-0.672151	-0.425858	-0.0577298	-0.678656	0.402137	-0.36902	-0.870613	-0.881177	0.473638	-0.888743	0.993526	0.999967	-0.940145	-0.443016	0.752138	-0.693435	0.510615	-0.463764	-0.182102	-0.994475	-0.327307
GADD45A	0.944461	-0.355166	-0.999426	0.859182	-0.946868	0.602941	-0.951008	0.528762	-0.223086	0.237728	0.140418	0.953508	-0.808507	0.999991	0.916943	0.189258	-0.0115648	-0.704432	0.241195	-0.606726	-0.91726	0.981391	-0.91635	-0.906711	-0.330823	-0.915059	0.62624	-0.90903	-0.785171	-0.569396	-0.221764	-0.790603	0.547783	-0.517405	-0.93989	-0.947142	0.321729	-0.95223	0.998648	0.98491	-0.983505	-0.584953	0.850619	-0.802878	0.361651	-0.603673	-0.0172613	-0.963496	-0.478823
CLIC4	0.855752	-0.541347	-0.970661	0.734359	-0.992988	0.424343	-0.994454	0.341202	-0.420436	0.43404	0.342738	0.870257	-0.912991	0.979129	0.814231	0.388822	-0.218729	-0.836338	0.034643	-0.758418	-0.979927	0.999876	-0.813369	-0.799506	-0.127877	-0.978817	0.450901	-0.975701	-0.89655	-0.727532	-0.419206	-0.900422	0.709409	-0.683658	-0.99028	-0.993088	0.11833	-0.994864	0.966144	0.927588	-0.999634	-0.740469	0.941181	-0.909073	0.160396	-0.755913	0.190513	-0.887007	-0.650514
ITGBL1	0.550427	-0.850095	-0.773178	0.371472	-0.947449	-0.00589154	-0.943168	-0.0957856	-0.769497	0.779019	0.713134	0.574175	-0.999715	0.796813	0.485797	0.746962	-0.616775	-0.990753	-0.39813	-0.964886	-0.970518	0.896117	-0.484501	-0.463858	0.310671	-0.971828	0.0236442	-0.975188	-0.999891	-0.951737	-0.768631	-0.999982	0.943416	-0.930908	-0.953971	-0.947175	-0.319801	-0.941838	0.761558	0.677072	-0.891026	-0.957411	0.99506	-0.999897	-0.279272	-0.963872	0.593831	-0.602552	-0.913737
MYEOV	0.914258	-0.430791	-0.993261	0.814224	-0.970097	0.535336	-0.9732	0.457218	-0.302445	0.316752	0.221313	0.925515	-0.854136	0.99696	0.881047	0.269317	-0.093705	-0.760381	0.16062	-0.670003	-0.946891	0.993852	-0.880345	-0.868982	-0.252146	-0.94511	0.560048	-0.940203	-0.83341	-0.635031	-0.301153	-0.838252	0.614687	-0.585984	-0.964775	-0.970304	0.242826	-0.974107	0.990997	0.967354	-0.995044	-0.649631	0.890953	-0.849156	0.283806	-0.667151	0.0649697	-0.938234	-0.549355
GLMN	0.8733	-0.511652	-0.978466	0.757616	-0.988253	0.455708	-0.990174	0.373822	-0.388492	0.402312	0.30972	0.88693	-0.898186	0.98563	0.834009	0.356409	-0.184517	-0.816682	0.0695252	-0.735193	-0.972366	0.999816	-0.83319	-0.819996	-0.162437	-0.971069	0.481798	-0.967453	-0.880534	-0.703128	-0.387243	-0.88468	0.684361	-0.657753	-0.984818	-0.988383	0.152937	-0.990722	0.974565	0.94007	-0.999969	-0.716545	0.928806	-0.893968	0.19477	-0.732588	0.156112	-0.902592	-0.623592
ARHGAP29	0.865475	-0.525195	-0.975075	0.747185	-0.990549	0.441554	-0.992264	0.359087	-0.403036	0.41676	0.32474	0.879504	-0.905035	0.982831	0.825166	0.371161	-0.200059	-0.825719	0.0537181	-0.745836	-0.975942	0.999994	-0.824328	-0.810829	-0.14679	-0.974729	0.46786	-0.971339	-0.88793	-0.714301	-0.401795	-0.891953	0.695823	-0.669599	-0.987444	-0.990666	0.137268	-0.99275	0.970894	0.934552	-0.999968	-0.727502	0.934558	-0.900953	0.179212	-0.743276	0.171735	-0.895661	-0.635894
F2R	0.982811	-0.212296	-0.993362	0.925683	-0.888555	0.714809	-0.8945	0.649031	-0.0757386	0.0907331	-0.008284	0.987707	-0.71207	0.98825	0.96606	0.041227	0.137169	-0.591126	0.382744	-0.481853	-0.847883	0.941956	-0.965676	-0.959321	-0.467396	-0.844957	0.73515	-0.837002	-0.684418	-0.440902	-0.0743872	-0.690822	0.417366	-0.384484	-0.878704	-0.888947	0.45887	-0.896272	0.995284	0.999693	-0.945702	-0.45792	0.763034	-0.705367	0.496191	-0.478489	-0.165662	-0.992584	-0.343035
MOCOS	0.886783	-0.487045	-0.983934	0.775847	-0.983514	0.480803	-0.985803	0.400012	-0.362166	0.37615	0.282592	0.89969	-0.885339	0.990029	0.849342	0.329731	-0.156531	-0.799964	0.0978279	-0.715645	-0.965344	0.998867	-0.848558	-0.83592	-0.190394	-0.963896	0.50649	-0.959877	-0.866718	-0.68265	-0.360903	-0.871084	0.663378	-0.636096	-0.979491	-0.983668	0.180941	-0.986463	0.980537	0.949375	-0.999342	-0.696447	0.917907	-0.880881	0.222547	-0.712962	0.127998	-0.914454	-0.60114
TNFRSF21	0.599636	-0.816888	-0.809915	0.426631	-0.964972	0.0542526	-0.961445	-0.0357542	-0.7297	0.739905	0.669687	0.62237	-0.999342	0.831706	0.53748	0.705629	-0.568325	-0.980801	-0.342247	-0.947345	-0.983256	0.921184	-0.536229	-0.516292	0.25295	-0.984242	0.0837192	-0.986736	-0.997195	-0.931558	-0.728772	-0.997816	0.921768	-0.907259	-0.970279	-0.964747	-0.262246	-0.960343	0.799153	0.720101	-0.916712	-0.938315	0.999229	-0.998952	-0.221025	-0.94611	0.544373	-0.649453	-0.88765
HLA-G	0.928701	-0.39691	-0.996886	0.835264	-0.960393	0.566396	-0.963968	0.489996	-0.266765	0.281236	0.18487	0.938967	-0.834192	0.999169	0.89804	0.233293	-0.0565912	-0.735686	0.197239	-0.641914	-0.934269	0.989044	-0.897386	-0.886795	-0.287982	-0.932296	0.590489	-0.926877	-0.812267	-0.605845	-0.265459	-0.81738	0.584909	-0.555424	-0.954317	-0.960631	0.278756	-0.965019	0.995293	0.976115	-0.990654	-0.62089	0.873438	-0.828914	0.319292	-0.638969	0.0277907	-0.95046	-0.51788
USP33	0.81955	-0.595924	-0.952574	0.68772	-0.998642	0.363348	-0.99924	0.278102	-0.479692	0.492839	0.404295	0.835667	-0.938041	0.963492	0.773931	0.449076	-0.28297	-0.870859	-0.0317223	-0.799979	-0.990992	0.996631	-0.772991	-0.757904	-0.0618114	-0.990241	0.390704	-0.988085	-0.923956	-0.771437	-0.478502	-0.927294	0.754595	-0.730559	-0.997325	-0.998686	0.0522071	-0.999387	0.946904	0.900765	-0.995637	-0.783418	0.961521	-0.934706	0.0945726	-0.797672	0.255207	-0.854426	-0.699458
ST5	0.644154	-0.782782	-0.841945	0.477349	-0.978324	0.110921	-0.975521	0.0211074	-0.689654	0.700472	0.626392	0.665854	-0.995664	0.86192	0.584543	0.664212	-0.520638	-0.96813	-0.288286	-0.927612	-0.992024	0.941813	-0.583339	-0.564136	0.19755	-0.992702	0.140224	-0.994368	-0.991328	-0.909385	-0.688672	-0.992449	0.898238	-0.881887	-0.982465	-0.978147	-0.206971	-0.974639	0.832029	0.758377	-0.93794	-0.917144	0.999845	-0.994736	-0.165233	-0.926173	0.495813	-0.691625	-0.860039
GLRX	0.938757	-0.370954	-0.998708	0.850389	-0.952182	0.589338	-0.95611	0.514305	-0.23957	0.254151	0.157173	0.948265	-0.818362	0.99992	0.91005	0.205868	-0.0285055	-0.716357	0.224717	-0.620108	-0.923877	0.984504	-0.909435	-0.899435	-0.314786	-0.921761	0.61294	-0.91596	-0.795551	-0.583243	-0.238254	-0.800864	0.56188	-0.53183	-0.945541	-0.952442	0.30564	-0.957268	0.997624	0.981836	-0.986429	-0.598611	0.859406	-0.812864	0.345803	-0.617095	-0.000317777	-0.958822	-0.49363
TOX2	0.991934	-0.154716	-0.984923	0.946244	-0.86017	0.754527	-0.86679	0.69246	-0.0172271	0.0322692	-0.0668175	0.995165	-0.66974	0.977605	0.979527	-0.0173437	0.19493	-0.542887	0.436179	-0.429722	-0.815386	0.920682	-0.979228	-0.974205	-0.518355	-0.812194	0.77358	-0.803528	-0.640556	-0.387594	-0.0158721	-0.647304	0.363443	-0.329775	-0.849247	-0.860605	0.510104	-0.868767	0.987896	0.999429	-0.925049	-0.405084	0.723881	-0.662654	0.546173	-0.426256	-0.223119	-0.997999	-0.28745
MT1HL1	0.806675	-0.613541	-0.94561	0.671494	-0.99955	0.342651	-0.999858	0.256787	-0.498982	0.511965	0.424427	0.823314	-0.945477	0.957334	0.759734	0.468729	-0.304116	-0.881518	-0.0538227	-0.813055	-0.993712	0.994574	-0.758769	-0.743289	-0.0397193	-0.993082	0.370248	-0.991248	-0.93219	-0.785322	-0.497808	-0.935347	0.768925	-0.745484	-0.998698	-0.999575	0.0301052	-0.999917	0.93956	0.890938	-0.99333	-0.796973	0.967363	-0.942339	0.0725293	-0.810817	0.276532	-0.842724	-0.715095
NAB1	0.759182	-0.672059	-0.918004	0.612938	-0.998921	0.269899	-0.998226	0.182223	-0.563712	0.576076	0.492342	0.77756	-0.96759	0.932467	0.707854	0.534825	-0.375985	-0.915004	-0.129929	-0.855145	-0.999361	0.983723	-0.706805	-0.690026	0.0367112	-0.999149	0.298219	-0.998435	-0.957113	-0.830311	-0.562592	-0.959631	0.815508	-0.794213	-0.999677	-0.998881	-0.0463228	-0.997981	0.910666	0.853652	-0.981622	-0.840777	0.98389	-0.965146	-0.00385615	-0.853151	0.349121	-0.799147	-0.766394
COL4A1	0.867085	-0.522448	-0.975785	0.749324	-0.990102	0.444445	-0.991859	0.362094	-0.400083	0.413827	0.321688	0.881033	-0.903659	0.983421	0.826984	0.368165	-0.196899	-0.823896	0.0569374	-0.743684	-0.975234	0.999978	-0.826149	-0.812711	-0.149979	-0.974004	0.470707	-0.970568	-0.886442	-0.71204	-0.398841	-0.89049	0.693503	-0.667201	-0.986929	-0.990222	0.140461	-0.992358	0.971661	0.935695	-0.999989	-0.725286	0.933406	-0.899549	0.182383	-0.741115	0.168558	-0.897091	-0.633403
HERC5	0.599044	-0.817315	-0.809481	0.425962	-0.964777	0.0535138	-0.961241	-0.0364936	-0.730205	0.740403	0.670236	0.621791	-0.999368	0.831295	0.536856	0.706153	-0.568934	-0.980945	-0.342942	-0.947581	-0.983121	0.920896	-0.535604	-0.515658	0.253666	-0.984111	0.0829819	-0.986615	-0.99725	-0.931827	-0.729279	-0.997865	0.922055	-0.90757	-0.970099	-0.964552	-0.26296	-0.960137	0.798708	0.719588	-0.916416	-0.938571	0.9992	-0.998986	-0.221746	-0.946349	0.544994	-0.648891	-0.887991
SLC39A8	0.722837	-0.711157	-0.895191	0.56927	-0.994943	0.217383	-0.993539	0.128733	-0.607595	0.619477	0.538735	0.742383	-0.97984	0.911545	0.668581	0.579779	-0.425592	-0.935501	-0.18341	-0.881951	-0.999831	0.972554	-0.667477	-0.649836	0.0907506	-0.999917	0.246115	-0.999998	-0.971392	-0.859261	-0.606519	-0.973449	0.84564	-0.82594	-0.996836	-0.994857	-0.100327	-0.99308	0.886968	0.824207	-0.969853	-0.868849	0.992125	-0.977898	-0.0579799	-0.880137	0.399333	-0.765436	-0.800042
NAV3	0.999998	-0.0264244	-0.954512	0.979974	-0.787468	0.832634	-0.79549	0.779461	0.111453	-0.0964879	-0.194532	0.999534	-0.568718	0.942439	0.997279	-0.145737	0.319402	-0.43042	0.548242	-0.310075	-0.734197	0.862865	-0.997169	-0.995132	-0.623991	-0.730456	0.848627	-0.720335	-0.536521	-0.265871	0.1128	-0.543943	0.240662	-0.205674	-0.774323	-0.787994	0.616444	-0.797895	0.959758	0.98679	-0.868542	-0.284186	0.62918	-0.560876	0.649329	-0.306427	-0.346583	-0.997847	-0.161934
MT1F	0.823756	-0.589982	-0.954794	0.693059	-0.998231	0.370212	-0.998925	0.285182	-0.473204	0.486406	0.397535	0.839697	-0.935459	0.965441	0.778583	0.442471	-0.275885	-0.867208	-0.0243464	-0.79553	-0.989977	0.997209	-0.777651	-0.762697	-0.0691744	-0.989186	0.397486	-0.986923	-0.921108	-0.76672	-0.47201	-0.924506	0.749732	-0.725501	-0.996758	-0.998281	0.0595744	-0.999102	0.94925	0.903945	-0.996299	-0.77881	0.959468	-0.932058	0.101916	-0.7932	0.248066	-0.858236	-0.694165
TGFBR3	0.928749	-0.396791	-0.996896	0.835335	-0.960357	0.566503	-0.963933	0.490109	-0.26664	0.281112	0.184743	0.939011	-0.834121	0.999174	0.898097	0.233167	-0.0564615	-0.735598	0.197366	-0.641814	-0.934223	0.989025	-0.897444	-0.886855	-0.288106	-0.932249	0.590594	-0.926828	-0.812192	-0.605742	-0.265334	-0.817306	0.584804	-0.555316	-0.954278	-0.960595	0.278881	-0.964985	0.995306	0.976143	-0.990637	-0.620789	0.873375	-0.828842	0.319415	-0.638869	0.0276608	-0.9505	-0.517769
MBP	0.709534	-0.724428	-0.886534	0.553496	-0.992848	0.198738	-0.991196	0.109807	-0.622624	0.634327	0.554695	0.729478	-0.98347	0.903542	0.654285	0.595204	-0.442763	-0.942065	-0.202114	-0.890775	-0.999298	0.967942	-0.653163	-0.63523	0.109716	-0.999489	0.227596	-0.999851	-0.975742	-0.868855	-0.621563	-0.977635	0.85566	-0.836535	-0.99514	-0.992746	-0.119273	-0.990661	0.878004	0.813264	-0.965031	-0.878128	0.994332	-0.981705	-0.0769979	-0.889026	0.416735	-0.753031	-0.811332
SOCS5	0.812441	-0.605755	-0.94876	0.67874	-0.999207	0.351862	-0.999644	0.266267	-0.490447	0.503504	0.415513	0.828849	-0.942232	0.960126	0.766084	0.460031	-0.294745	-0.876838	-0.0440125	-0.807298	-0.992564	0.995547	-0.76513	-0.749824	-0.0495314	-0.99188	0.379353	-0.989903	-0.92859	-0.779204	-0.489265	-0.931827	0.762608	-0.738902	-0.998148	-0.999241	0.0399211	-0.999742	0.942878	0.895355	-0.994414	-0.791002	0.964827	-0.939007	0.0823217	-0.805029	0.26708	-0.847971	-0.708194
HLA-C	0.848488	-0.552966	-0.96723	0.724866	-0.994533	0.411733	-0.995818	0.328121	-0.43299	0.446504	0.355746	0.863335	-0.918567	0.976213	0.806094	0.401574	-0.232253	-0.843867	0.0207669	-0.767392	-0.9826	0.999562	-0.805215	-0.791091	-0.114098	-0.981564	0.438467	-0.978648	-0.902613	-0.736986	-0.431768	-0.906374	0.719124	-0.693722	-0.992115	-0.994622	0.104535	-0.996173	0.96247	0.922313	-0.999162	-0.749727	0.945781	-0.914769	0.146679	-0.764928	0.204122	-0.880512	-0.660994
LPIN1	0.627029	-0.796394	-0.829769	0.45774	-0.973489	0.0888486	-0.970403	-0.00107526	-0.705548	0.716131	0.64353	0.64914	-0.997483	0.85046	0.566401	0.680631	-0.539449	-0.973448	-0.309455	-0.93567	-0.988984	0.934125	-0.565178	-0.545681	0.219246	-0.989782	0.118227	-0.991772	-0.993999	-0.918389	-0.704587	-0.994925	0.907767	-0.892128	-0.978087	-0.973294	-0.228622	-0.969435	0.819519	0.743731	-0.930017	-0.925759	0.999989	-0.996764	-0.18707	-0.93431	0.514955	-0.675433	-0.871146
NCOA7	0.683562	-0.748906	-0.869205	0.522986	-0.987876	0.163132	-0.985753	0.0737566	-0.650541	0.661895	0.58445	0.70424	-0.98938	0.887439	0.626482	0.623901	-0.474929	-0.95359	-0.237432	-0.906641	-0.997288	0.958216	-0.625325	-0.606858	0.145623	-0.997677	0.192199	-0.998571	-0.983027	-0.886206	-0.649512	-0.984607	0.873833	-0.85582	-0.990924	-0.987743	-0.155134	-0.985076	0.860103	0.791667	-0.95491	-0.89487	0.997529	-0.987954	-0.113038	-0.905017	0.449366	-0.72872	-0.831961
CASP4	0.804169	-0.616874	-0.944227	0.668355	-0.999668	0.338676	-0.99992	0.252699	-0.502642	0.515592	0.428251	0.820907	-0.946845	0.956104	0.756978	0.47246	-0.308141	-0.883506	-0.0580438	-0.815509	-0.994176	0.994125	-0.756009	-0.740454	-0.0354946	-0.993569	0.366317	-0.991797	-0.933712	-0.787933	-0.50147	-0.936834	0.771621	-0.748296	-0.998904	-0.99969	0.0258791	-0.999962	0.938104	0.88901	-0.992833	-0.79952	0.968425	-0.943746	0.068312	-0.813284	0.280592	-0.840441	-0.718044
MT2A	0.794896	-0.628953	-0.939029	0.65679	-0.999947	0.324108	-0.999996	0.237729	-0.51593	0.528761	0.442153	0.811992	-0.9517	0.951465	0.746799	0.486012	-0.322793	-0.890634	-0.0734515	-0.824348	-0.995722	0.992335	-0.745812	-0.729988	-0.0200594	-0.995199	0.351906	-0.993652	-0.939129	-0.797347	-0.514769	-0.942123	0.78135	-0.758449	-0.999508	-0.999955	0.0104406	-0.999977	0.932645	0.881834	-0.99087	-0.808698	0.972159	-0.948739	0.0528993	-0.822171	0.295379	-0.831973	-0.728705
EPHB2	0.510072	-0.874194	-0.742121	0.326867	-0.931151	-0.0534733	-0.926285	-0.143048	-0.799018	0.807975	0.745687	0.534562	-0.997445	0.767155	0.44365	0.777756	-0.653536	-0.996087	-0.441334	-0.976293	-0.957948	0.873981	-0.442321	-0.421172	0.355554	-0.95951	-0.0239586	-0.963548	-0.99946	-0.965264	-0.798203	-0.999132	0.958129	-0.947235	-0.938618	-0.930839	-0.364529	-0.924778	0.729853	0.641284	-0.868414	-0.970066	0.989208	-0.998079	-0.324652	-0.975456	0.631448	-0.563889	-0.932038
LINC00526	0.662193	-0.767735	-0.85456	0.498147	-0.982979	0.134566	-0.980483	0.044919	-0.672208	0.683271	0.607644	0.683439	-0.993166	0.873754	0.603706	0.646215	-0.500151	-0.961889	-0.265392	-0.91845	-0.994746	0.949554	-0.602523	-0.583646	0.17414	-0.995293	0.163772	-0.99661	-0.987916	-0.899218	-0.671204	-0.989245	0.887513	-0.870405	-0.986628	-0.982822	-0.183605	-0.979693	0.845009	0.773689	-0.945936	-0.907389	0.999142	-0.992012	-0.141691	-0.916926	0.474984	-0.708635	-0.84764
CLGN	0.798308	-0.624554	-0.940956	0.661037	-0.999872	0.329444	-0.999996	0.243209	-0.511086	0.523961	0.437082	0.815274	-0.949951	0.953188	0.750541	0.48107	-0.317445	-0.888052	-0.06782	-0.821139	-0.995184	0.993017	-0.749561	-0.733835	-0.0257036	-0.994631	0.357185	-0.993001	-0.937175	-0.793927	-0.509921	-0.940215	0.777814	-0.754758	-0.999315	-0.999886	0.0160857	-0.999999	0.934667	0.884482	-0.991615	-0.805365	0.970821	-0.94694	0.0585362	-0.818945	0.289981	-0.835092	-0.724827
UNC5B	0.889251	-0.482351	-0.984878	0.779222	-0.98253	0.485503	-0.984888	0.404925	-0.357158	0.371172	0.27744	0.90202	-0.882831	0.990771	0.852163	0.324659	-0.151227	-0.796731	0.103168	-0.711886	-0.96393	0.998597	-0.851386	-0.838854	-0.19566	-0.962453	0.51111	-0.958358	-0.864028	-0.678719	-0.355892	-0.868435	0.659352	-0.631945	-0.978396	-0.982688	0.186217	-0.985569	0.981576	0.951047	-0.999133	-0.692585	0.915764	-0.878328	0.227777	-0.709188	0.122673	-0.916613	-0.596842
MAP3K5	0.668491	-0.762303	-0.858911	0.505444	-0.984494	0.14292	-0.982107	0.0533445	-0.665938	0.677087	0.600923	0.689573	-0.992146	0.877826	0.61041	0.639754	-0.492828	-0.959549	-0.25725	-0.915081	-0.995574	0.952165	-0.609234	-0.590475	0.165827	-0.996075	0.172088	-0.997269	-0.986574	-0.895496	-0.664927	-0.987976	0.883595	-0.866221	-0.987968	-0.984344	-0.175306	-0.98135	0.84949	0.779006	-0.948638	-0.903811	0.998757	-0.990913	-0.133335	-0.913527	0.467544	-0.714561	-0.843134
RAC2	0.998823	-0.0766833	-0.968304	0.968715	-0.81748	0.803717	-0.824969	0.746958	0.0613154	-0.0462905	-0.144937	0.999804	-0.609379	0.958068	0.992308	-0.0957793	0.271323	-0.475286	0.505472	-0.357512	-0.767424	0.887201	-0.992123	-0.988913	-0.583887	-0.763891	0.820939	-0.754319	-0.578297	-0.314034	0.0626679	-0.58547	0.289189	-0.254648	-0.805179	-0.817971	0.57605	-0.827211	0.972671	0.993691	-0.892377	-0.332062	0.667487	-0.601818	0.610246	-0.353928	-0.298953	-0.999883	-0.211375
VSNL1	0.0957221	-0.997714	-0.386497	-0.106212	-0.687585	-0.473181	-0.677995	-0.55048	-0.978911	0.981874	0.958292	0.124268	-0.872307	0.421406	0.0202671	0.971264	-0.913435	-0.939061	-0.781137	-0.97563	-0.744887	0.584234	-0.0187845	0.00466188	0.719378	-0.748541	-0.446956	-0.758209	-0.890544	-0.984717	-0.978633	-0.886497	0.988921	-0.993611	-0.702712	-0.686964	-0.726026	-0.675065	0.36972	0.253958	-0.574992	-0.98122	0.832912	-0.876914	-0.696166	-0.976465	0.901325	-0.15901	-0.997648
FAM135A	0.677128	-0.754695	-0.864831	0.515483	-0.986475	0.154465	-0.984239	0.0649986	-0.657184	0.66845	0.591551	0.69798	-0.990618	0.883358	0.619615	0.630738	-0.482636	-0.956196	-0.245951	-0.91031	-0.996603	0.955668	-0.61845	-0.599857	0.154303	-0.99704	0.183577	-0.998063	-0.9846	-0.890239	-0.656162	-0.986103	0.878068	-0.860328	-0.989706	-0.986335	-0.163801	-0.983527	0.855591	0.786273	-0.952267	-0.898754	0.998107	-0.989275	-0.121756	-0.908716	0.457192	-0.72268	-0.8368
SUN1	0.850689	-0.549483	-0.968281	0.727735	-0.994088	0.415533	-0.995428	0.332061	-0.429224	0.442765	0.351842	0.865434	-0.916909	0.97711	0.808557	0.397748	-0.228191	-0.84162	0.0249397	-0.764709	-0.981816	0.999677	-0.807683	-0.793638	-0.118243	-0.980758	0.442215	-0.977782	-0.900808	-0.734158	-0.427999	-0.904603	0.716217	-0.69071	-0.991584	-0.994181	0.108686	-0.9958	0.963594	0.923918	-0.999324	-0.746959	0.944417	-0.913075	0.150807	-0.762233	0.200034	-0.882483	-0.657856
EGR1	0.499209	-0.880234	-0.733629	0.314951	-0.92649	-0.066033	-0.92147	-0.155489	-0.80652	0.815325	0.754011	0.523886	-0.996468	0.759024	0.432339	0.785603	-0.663008	-0.99712	-0.45259	-0.978939	-0.954262	0.867798	-0.431002	-0.409727	0.367285	-0.95589	-0.0365349	-0.960106	-0.998968	-0.968475	-0.805719	-0.998528	0.961656	-0.951193	-0.934203	-0.926168	-0.376216	-0.919918	0.721194	0.631579	-0.862106	-0.973045	0.987286	-0.997221	-0.336526	-0.978149	0.641155	-0.553454	-0.936523
PLAGL1	0.379445	-0.935561	-0.636658	0.185828	-0.868161	-0.198249	-0.861572	-0.285581	-0.878031	0.885133	0.834727	0.405857	-0.976425	0.665619	0.308481	0.860963	-0.756745	-0.998343	-0.567246	-0.997401	-0.905981	0.79394	-0.30707	-0.284673	0.48781	-0.908293	-0.169215	-0.914346	-0.984035	-0.993014	-0.877382	-0.982427	0.989602	-0.983803	-0.878412	-0.867737	-0.496185	-0.859546	0.62258	0.52277	-0.786994	-0.995082	0.957347	-0.978432	-0.458863	-0.997118	0.737588	-0.437678	-0.974855
ARHGAP28	0.439921	-0.910102	-0.68636	0.250532	-0.899139	-0.132862	-0.893317	-0.221447	-0.844386	0.852351	0.796402	0.465528	-0.988583	0.71361	0.370837	0.825363	-0.711763	-0.999962	-0.511425	-0.990435	-0.932041	0.832485	-0.369459	-0.347571	0.42889	-0.934018	-0.103533	-0.939169	-0.993666	-0.983012	-0.843659	-0.992636	0.977896	-0.969762	-0.90815	-0.898765	-0.437561	-0.891522	0.673068	0.578111	-0.826148	-0.98633	0.97439	-0.98997	-0.398977	-0.989899	0.691221	-0.496298	-0.957945
TENM1	0.737213	-0.69621	-0.904369	0.586439	-0.996836	0.237867	-0.995707	0.149565	-0.590753	0.602827	0.520893	0.756312	-0.975421	0.919993	0.684076	0.562511	-0.406462	-0.927861	-0.16269	-0.871841	-0.999997	0.977233	-0.682994	-0.665681	0.0697815	-0.999967	0.26645	-0.999739	-0.966181	-0.84831	-0.589659	-0.968418	0.834225	-0.813898	-0.998288	-0.996768	-0.0793747	-0.995331	0.896487	0.835937	-0.974764	-0.858242	0.98927	-0.973283	-0.0369666	-0.869957	0.379958	-0.778803	-0.787244
CARD6	0.654569	-0.774187	-0.849255	0.489338	-0.981068	0.124521	-0.978441	0.0347966	-0.679673	0.690633	0.615659	0.676009	-0.994297	0.868783	0.595599	0.653913	-0.508897	-0.96461	-0.275146	-0.92241	-0.993657	0.946328	-0.594407	-0.57539	0.184107	-0.99426	0.15377	-0.995726	-0.989436	-0.903604	-0.678679	-0.990676	0.892135	-0.875348	-0.984926	-0.980902	-0.193554	-0.977612	0.839548	0.767232	-0.942602	-0.9116	0.99951	-0.993239	-0.151712	-0.920922	0.483874	-0.701451	-0.852972
DDX60	0.823913	-0.589759	-0.954876	0.693258	-0.998214	0.370469	-0.998912	0.285447	-0.47296	0.486164	0.397281	0.839848	-0.935361	0.965513	0.778756	0.442222	-0.275619	-0.86707	-0.0240695	-0.795362	-0.989938	0.99723	-0.777825	-0.762877	-0.0694507	-0.989145	0.39774	-0.986878	-0.921	-0.766543	-0.471766	-0.924401	0.749549	-0.72531	-0.996736	-0.998265	0.0598509	-0.99909	0.949337	0.904063	-0.996322	-0.778637	0.95939	-0.931958	0.102191	-0.793031	0.247798	-0.858378	-0.693966
HLA-A	0.840349	-0.565561	-0.96326	0.714316	-0.996005	0.397839	-0.997091	0.313731	-0.446635	0.460047	0.369904	0.855569	-0.924466	0.972806	0.797009	0.415442	-0.247004	-0.851922	0.00557435	-0.777045	-0.985308	0.998997	-0.796113	-0.781706	-0.0989904	-0.984355	0.424762	-0.981658	-0.909048	-0.74717	-0.445422	-0.912688	0.729598	-0.704585	-0.993905	-0.996081	0.0894133	-0.997386	0.958235	0.916335	-0.998424	-0.759695	0.950607	-0.920801	0.131633	-0.774626	0.218971	-0.873208	-0.672319
SUPT3H	0.81071	-0.60811	-0.947819	0.676561	-0.999321	0.349087	-0.999718	0.26341	-0.493027	0.506062	0.418207	0.827188	-0.943221	0.959294	0.764176	0.46266	-0.297575	-0.878259	-0.0469727	-0.809043	-0.99292	0.995264	-0.763219	-0.74786	-0.0465716	-0.992253	0.37661	-0.990319	-0.929686	-0.781058	-0.491847	-0.932899	0.764521	-0.740895	-0.998324	-0.999352	0.0369601	-0.999805	0.941886	0.894032	-0.994097	-0.792812	0.965602	-0.940022	0.0793682	-0.806783	0.269934	-0.846397	-0.710283
BEND7	0.763513	-0.667098	-0.920632	0.618203	-0.999209	0.276325	-0.998601	0.188788	-0.558182	0.570603	0.486516	0.781743	-0.965881	0.934859	0.712556	0.529169	-0.369787	-0.912288	-0.123303	-0.851663	-0.9991	0.984901	-0.711515	-0.694845	0.0300348	-0.998852	0.304589	-0.998039	-0.955156	-0.82657	-0.557057	-0.957731	0.811624	-0.790136	-0.999825	-0.999175	-0.0396489	-0.998383	0.913406	0.857112	-0.982875	-0.837141	0.982674	-0.963377	0.00282395	-0.849647	0.342853	-0.803145	-0.762086
SPRED1	0.879117	-0.501242	-0.980887	0.765441	-0.986336	0.466421	-0.988414	0.384992	-0.377339	0.391231	0.298219	0.892442	-0.892813	0.987597	0.840609	0.345103	-0.172639	-0.809656	0.0815633	-0.726956	-0.969477	0.999511	-0.839805	-0.826846	-0.174337	-0.968116	0.492342	-0.964328	-0.874748	-0.694492	-0.376084	-0.878988	0.675509	-0.648611	-0.982651	-0.986477	0.164856	-0.98901	0.9772	0.944118	-0.999801	-0.708072	0.924265	-0.888493	0.206597	-0.724317	0.144176	-0.907724	-0.614109
GBP2	0.924951	-0.406055	-0.996049	0.829732	-0.963128	0.558139	-0.966576	0.481267	-0.276376	0.290805	0.194675	0.935485	-0.839657	0.998712	0.893602	0.242991	-0.0665579	-0.742413	0.187439	-0.649539	-0.937783	0.990469	-0.892936	-0.882135	-0.278405	-0.935861	0.582401	-0.930579	-0.818051	-0.613759	-0.275073	-0.823092	0.592979	-0.5637	-0.957253	-0.963357	0.269153	-0.967589	0.994276	0.973897	-0.991967	-0.628687	0.878257	-0.834459	0.309813	-0.646618	0.037771	-0.947309	-0.526396
RGCC	0.64188	-0.784627	-0.840339	0.474737	-0.977704	0.107969	-0.974864	0.0181378	-0.691802	0.702589	0.628705	0.663635	-0.995936	0.86041	0.582131	0.666429	-0.523171	-0.96887	-0.291129	-0.928717	-0.991645	0.940811	-0.580924	-0.561681	0.20046	-0.992339	0.137283	-0.994048	-0.991714	-0.910617	-0.690823	-0.992809	0.89954	-0.883283	-0.981907	-0.977525	-0.209876	-0.97397	0.830378	0.756437	-0.936906	-0.918324	0.999893	-0.995036	-0.168162	-0.927289	0.49839	-0.689477	-0.861551
UACA	0.905571	-0.4496	-0.990615	0.801884	-0.974969	0.517526	-0.977803	0.438488	-0.322344	0.336551	0.241693	0.917379	-0.864842	0.995109	0.870946	0.289431	-0.114539	-0.773819	0.13991	-0.685406	-0.953419	0.995953	-0.870216	-0.858426	-0.231821	-0.951747	0.542571	-0.947132	-0.844804	-0.651073	-0.321061	-0.849491	0.631075	-0.602829	-0.970074	-0.975158	0.222452	-0.978629	0.987975	0.961833	-0.996908	-0.665414	0.900269	-0.860033	0.263658	-0.682609	0.0858582	-0.930781	-0.566737
CTH	0.994361	-0.134085	-0.981103	0.952782	-0.84935	0.768046	-0.856205	0.707351	0.00362243	0.0114242	-0.0876052	0.996997	-0.654113	0.973005	0.983512	-0.0381856	0.215336	-0.52526	0.454845	-0.410803	-0.803139	0.912345	-0.983242	-0.978698	-0.536071	-0.799854	0.786624	-0.790943	-0.624406	-0.368291	0.00497755	-0.631272	0.343941	-0.310021	-0.838055	-0.849801	0.527926	-0.858254	0.984448	0.998507	-0.916929	-0.385934	0.70934	-0.646896	0.563519	-0.407303	-0.243394	-0.9991	-0.267418
LOC285812	0.49113	-0.884609	-0.727278	0.306111	-0.92295	-0.0753088	-0.917818	-0.164668	-0.811983	0.820674	0.760087	0.515943	-0.995644	0.752937	0.423936	0.791323	-0.66994	-0.997782	-0.460862	-0.980795	-0.951441	0.863139	-0.422592	-0.401227	0.375919	-0.953117	-0.0458261	-0.957464	-0.998502	-0.97075	-0.811192	-0.997981	0.964164	-0.954022	-0.930846	-0.922621	-0.384816	-0.916232	0.714721	0.624342	-0.857357	-0.975147	0.985765	-0.996485	-0.345268	-0.98004	0.648263	-0.545685	-0.939743
LINC00667	0.451597	-0.90462	-0.695788	0.263138	-0.904772	-0.119923	-0.899104	-0.208708	-0.837326	0.845457	0.788446	0.477033	-0.990464	0.722687	0.382919	0.817929	-0.70254	-0.999763	-0.500173	-0.988551	-0.936689	0.839641	-0.381549	-0.359773	0.417071	-0.938598	-0.0905498	-0.94357	-0.995047	-0.980535	-0.836584	-0.994131	0.975086	-0.966496	-0.913534	-0.904408	-0.425795	-0.897355	0.682658	0.588706	-0.833427	-0.984097	0.97724	-0.991729	-0.386982	-0.987965	0.681736	-0.50758	-0.954121
ADRB2	0.743059	-0.689943	-0.908044	0.593459	-0.997489	0.246303	-0.996474	0.158155	-0.583716	0.595867	0.513452	0.761971	-0.973468	0.923366	0.690392	0.555302	-0.398503	-0.924584	-0.154106	-0.86755	-0.999936	0.979041	-0.689318	-0.672143	0.0611063	-0.999858	0.274819	-0.999503	-0.963903	-0.843674	-0.582616	-0.966214	0.829399	-0.808816	-0.998759	-0.997428	-0.0707053	-0.996132	0.900305	0.840677	-0.976668	-0.853748	0.987963	-0.97125	-0.0282773	-0.865636	0.371902	-0.784227	-0.781854
MGC39584	0.830323	-0.58051	-0.958201	0.701433	-0.997468	0.381039	-0.998315	0.296359	-0.46288	0.476165	0.386789	0.845984	-0.931266	0.96842	0.78586	0.431964	-0.264638	-0.861332	-0.0126661	-0.788397	-0.988259	0.998013	-0.784943	-0.770201	-0.0808237	-0.987405	0.408178	-0.984972	-0.916498	-0.759169	-0.461679	-0.91999	0.741951	-0.717411	-0.99575	-0.997528	0.0712316	-0.998538	0.95286	0.908879	-0.997235	-0.77143	0.95611	-0.927762	0.11353	-0.786032	0.236732	-0.864174	-0.685709
PELI1	0.451284	-0.904769	-0.695536	0.2628	-0.904622	-0.120271	-0.89895	-0.209051	-0.837518	0.845645	0.788662	0.476725	-0.990416	0.722444	0.382595	0.81813	-0.702789	-0.99977	-0.500477	-0.988604	-0.936566	0.83945	-0.381225	-0.359445	0.41739	-0.938477	-0.0908993	-0.943453	-0.995012	-0.980604	-0.836777	-0.994093	0.975163	-0.966587	-0.913391	-0.904258	-0.426112	-0.8972	0.682402	0.588422	-0.833233	-0.984159	0.977166	-0.991684	-0.387306	-0.988019	0.681993	-0.507278	-0.954226
MT1X	0.618102	-0.80324	-0.823349	0.447569	-0.970817	0.0774813	-0.967586	-0.0124817	-0.713585	0.724045	0.652219	0.640422	-0.998227	0.844405	0.556964	0.688943	-0.549018	-0.975996	-0.320282	-0.939634	-0.987231	0.929993	-0.555732	-0.536087	0.230361	-0.988092	0.106892	-0.990247	-0.995182	-0.922842	-0.712635	-0.996008	0.912492	-0.897223	-0.975649	-0.970612	-0.239712	-0.966573	0.81293	0.736058	-0.925764	-0.930012	0.999872	-0.997616	-0.198263	-0.938315	0.524699	-0.666978	-0.87669
DLGAP1-AS2	0.963334	-0.295403	-0.99957	0.889789	-0.924659	0.652135	-0.929578	0.581325	-0.16106	0.175892	0.0775916	0.970642	-0.769716	0.997723	0.940318	0.12685	0.0516258	-0.658187	0.30202	-0.555298	-0.890268	0.9673	-0.939812	-0.931543	-0.389777	-0.887752	0.67424	-0.880888	-0.744482	-0.516328	-0.159723	-0.750342	0.493838	-0.462313	-0.916441	-0.924984	0.3809	-0.931037	0.999937	0.993876	-0.970115	-0.532548	0.815706	-0.763615	0.419825	-0.552105	-0.0803891	-0.978484	-0.422408
SEH1L	0.545404	-0.853242	-0.769356	0.365891	-0.945511	-0.0118959	-0.941156	-0.101761	-0.773318	0.78277	0.71733	0.569249	-0.999553	0.793171	0.48054	0.750941	-0.621491	-0.99155	-0.403631	-0.966446	-0.969053	0.893436	-0.479239	-0.45853	0.316373	-0.970395	0.0176409	-0.973841	-0.999962	-0.953563	-0.772458	-1	0.945391	-0.933084	-0.952153	-0.945232	-0.325484	-0.939804	0.757653	0.672641	-0.888285	-0.959127	0.994446	-0.999792	-0.285033	-0.965454	0.598652	-0.597749	-0.91616
CPED1	0.999467	-0.0608563	-0.96422	0.972531	-0.80824	0.813055	-0.815899	0.757411	0.0771419	-0.0621317	-0.160615	0.999992	-0.596724	0.953402	0.994147	-0.111558	0.286558	-0.461269	0.519097	-0.342652	-0.757157	0.87977	-0.993985	-0.991145	-0.596692	-0.753557	0.829894	-0.74381	-0.565282	-0.298933	0.078493	-0.572536	0.273966	-0.239274	-0.795669	-0.808742	0.588945	-0.818193	0.968865	0.991787	-0.885105	-0.317057	0.655591	-0.589072	0.622737	-0.339047	-0.314053	-0.999514	-0.195843
CDC7	0.786872	-0.639093	-0.93444	0.646846	-0.999996	0.311676	-0.999873	0.224973	-0.527118	0.539844	0.453876	0.804269	-0.955643	0.947348	0.738014	0.497429	-0.335176	-0.896519	-0.0865217	-0.8317	-0.996848	0.990629	-0.737013	-0.720964	-0.00694841	-0.996397	0.339603	-0.995042	-0.943553	-0.805191	-0.525966	-0.946438	0.789466	-0.766929	-0.999833	-0.999993	-0.00267151	-0.999802	0.927834	0.875575	-0.989017	-0.816342	0.975148	-0.952802	0.0398012	-0.829565	0.307881	-0.824627	-0.737621
CPNE8	0.795099	-0.628693	-0.939145	0.657043	-0.999943	0.324425	-0.999997	0.238054	-0.515643	0.528477	0.441853	0.812187	-0.951597	0.951568	0.747021	0.485719	-0.322477	-0.890481	-0.0731176	-0.824159	-0.995691	0.992376	-0.746035	-0.730217	-0.0203941	-0.995166	0.352219	-0.993615	-0.939014	-0.797145	-0.514482	-0.942011	0.781141	-0.758231	-0.999497	-0.999952	0.0107753	-0.999979	0.932765	0.881992	-0.990915	-0.808502	0.972081	-0.948633	0.0532336	-0.821981	0.295059	-0.832159	-0.728475
HLA-F	0.792784	-0.631649	-0.93783	0.654168	-0.999977	0.320821	-0.99998	0.234355	-0.518902	0.531705	0.445265	0.80996	-0.95276	0.950391	0.744485	0.489044	-0.326078	-0.892207	-0.0769144	-0.826309	-0.996037	0.9919	-0.743494	-0.72761	-0.0165872	-0.995533	0.348653	-0.994037	-0.940317	-0.799438	-0.517743	-0.943282	0.783513	-0.760708	-0.999611	-0.999982	0.00696794	-0.999947	0.931386	0.880191	-0.990396	-0.810736	0.972967	-0.949831	0.0494311	-0.824143	0.298695	-0.830041	-0.731078
PRKAA2	0.576875	-0.832799	-0.793086	0.401007	-0.957205	0.0261274	-0.953324	-0.0638673	-0.748655	0.758546	0.690324	0.600094	-0.999967	0.81575	0.513533	0.725292	-0.591258	-0.985901	-0.368557	-0.955982	-0.977737	0.909867	-0.51226	-0.491983	0.28008	-0.978875	0.0556396	-0.981776	-0.998906	-0.941423	-0.747756	-0.99928	0.932316	-0.918736	-0.963083	-0.956958	-0.289302	-0.952115	0.781918	0.700287	-0.905104	-0.947676	0.997728	-0.999844	-0.248386	-0.95485	0.567767	-0.627794	-0.90026
PLXNA2	0.900884	-0.459329	-0.989063	0.795311	-0.977339	0.508149	-0.980033	0.428646	-0.332664	0.346816	0.252276	0.912977	-0.870274	0.993971	0.865527	0.299868	-0.125382	-0.780691	0.129087	-0.693318	-0.956656	0.996875	-0.864783	-0.852772	-0.221183	-0.955042	0.533364	-0.95058	-0.850598	-0.659324	-0.331386	-0.855202	0.63951	-0.611507	-0.972668	-0.977519	0.211791	-0.980816	0.986228	0.958787	-0.997707	-0.673527	0.90497	-0.865554	0.253107	-0.69055	0.0967346	-0.926733	-0.575702
LONRF3	0.856873	-0.539521	-0.97118	0.73583	-0.992729	0.426307	-0.994223	0.34324	-0.418466	0.432084	0.340699	0.871324	-0.912104	0.979568	0.815488	0.386822	-0.216611	-0.835147	0.0368114	-0.757002	-0.979492	0.999908	-0.814629	-0.800807	-0.130029	-0.97837	0.452836	-0.975223	-0.895587	-0.726042	-0.417235	-0.899476	0.707878	-0.682072	-0.989976	-0.992831	0.120485	-0.994642	0.966702	0.928397	-0.99969	-0.739009	0.940446	-0.908167	0.162537	-0.754491	0.188382	-0.888007	-0.648864
LYN	0.943775	-0.357111	-0.999353	0.858115	-0.947535	0.60128	-0.951649	0.526995	-0.225114	0.239749	0.142478	0.952879	-0.80973	0.999998	0.91611	0.191301	-0.0136461	-0.705908	0.239174	-0.608379	-0.918088	0.981788	-0.915515	-0.905831	-0.328858	-0.915896	0.624616	-0.909895	-0.786458	-0.571106	-0.223794	-0.791876	0.549523	-0.519185	-0.940599	-0.947808	0.319758	-0.952864	0.998538	0.984547	-0.98388	-0.58664	0.851712	-0.804117	0.35971	-0.605331	-0.0151801	-0.962937	-0.48065
NLRC5	0.774851	-0.653774	-0.927415	0.632052	-0.999757	0.293334	-0.999382	0.206182	-0.543372	0.555942	0.470938	0.792685	-0.961134	0.941011	0.724893	0.51403	-0.353243	-0.904878	-0.105676	-0.84223	-0.99819	0.987818	-0.723871	-0.707496	0.0122947	-0.997844	0.321441	-0.996772	-0.949752	-0.816453	-0.542234	-0.952476	0.801131	-0.779136	-1	-0.999738	-0.0219132	-0.999234	0.920485	0.866117	-0.98599	-0.827304	0.979231	-0.958467	0.0205669	-0.840156	0.326131	-0.813589	-0.750477
CT83	0.763055	-0.667626	-0.920355	0.617645	-0.999181	0.275644	-0.998563	0.188091	-0.55877	0.571185	0.487136	0.781301	-0.966065	0.934607	0.712059	0.52977	-0.370445	-0.912578	-0.124007	-0.852034	-0.99913	0.984778	-0.711017	-0.694335	0.0307435	-0.998885	0.303913	-0.998083	-0.955366	-0.826969	-0.557646	-0.957935	0.812038	-0.79057	-0.999811	-0.999146	-0.0403574	-0.998342	0.913117	0.856747	-0.982744	-0.837529	0.982805	-0.963567	0.00211494	-0.85002	0.343519	-0.802722	-0.762545
MND1	0.826156	-0.586548	-0.956048	0.696114	-0.997969	0.374154	-0.998719	0.28925	-0.469459	0.482691	0.393635	0.841996	-0.93395	0.966539	0.781241	0.438658	-0.271801	-0.865086	-0.0201006	-0.792949	-0.989368	0.997517	-0.780314	-0.765437	-0.0734104	-0.988554	0.401379	-0.986229	-0.919447	-0.763987	-0.468262	-0.922879	0.746915	-0.722571	-0.996408	-0.998023	0.0638131	-0.998913	0.950577	0.905753	-0.996655	-0.77614	0.958262	-0.930511	0.106139	-0.790607	0.24395	-0.860408	-0.691102
SERPINB1	0.903056	-0.454855	-0.989792	0.79835	-0.976262	0.512475	-0.979021	0.433185	-0.327916	0.342093	0.247405	0.915018	-0.867785	0.99451	0.868035	0.295066	-0.12039	-0.777537	0.134074	-0.689685	-0.955179	0.996465	-0.867298	-0.855389	-0.226086	-0.953539	0.537613	-0.949006	-0.847942	-0.655534	-0.326635	-0.852584	0.635634	-0.607519	-0.971488	-0.976446	0.216704	-0.979823	0.987047	0.960205	-0.997354	-0.6698	0.902819	-0.863024	0.25797	-0.686903	0.0917266	-0.928611	-0.571582
TBC1D1	0.446405	-0.907081	-0.691602	0.257528	-0.902282	-0.12569	-0.896545	-0.214387	-0.840489	0.848546	0.792007	0.471918	-0.989647	0.718658	0.377545	0.821258	-0.706663	-0.999873	-0.505196	-0.989411	-0.934638	0.836471	-0.376171	-0.354345	0.422345	-0.936577	-0.0963353	-0.941629	-0.994452	-0.981659	-0.839754	-0.993486	0.976358	-0.967972	-0.911155	-0.901913	-0.431045	-0.894776	0.6784	0.583999	-0.830202	-0.985113	0.975991	-0.990966	-0.392334	-0.988847	0.685976	-0.502565	-0.955844
SLC43A1	0.91419	-0.430941	-0.993241	0.814127	-0.970138	0.535195	-0.973238	0.457069	-0.302604	0.31691	0.221476	0.925452	-0.854223	0.996947	0.880969	0.269478	-0.093871	-0.76049	0.160456	-0.670127	-0.946944	0.993871	-0.880266	-0.8689	-0.251985	-0.945164	0.55991	-0.94026	-0.833502	-0.63516	-0.301312	-0.838343	0.614819	-0.586119	-0.964819	-0.970345	0.242664	-0.974144	0.990975	0.967312	-0.99506	-0.649758	0.891029	-0.849244	0.283646	-0.667276	0.0651361	-0.938177	-0.549494
TMEM173	0.899106	-0.462948	-0.988453	0.792832	-0.978194	0.504632	-0.980836	0.424957	-0.336508	0.350639	0.256221	0.911305	-0.872276	0.993515	0.863477	0.303757	-0.129428	-0.783233	0.125041	-0.696252	-0.957836	0.997189	-0.862728	-0.850635	-0.217203	-0.956243	0.529909	-0.951838	-0.852735	-0.662386	-0.335232	-0.857309	0.64264	-0.61473	-0.973607	-0.978371	0.207802	-0.981603	0.985545	0.957621	-0.997975	-0.676536	0.906698	-0.86759	0.249158	-0.693494	0.100794	-0.925192	-0.579032
SPIRE1	0.540133	-0.856498	-0.765332	0.360043	-0.943449	-0.0181704	-0.939016	-0.108001	-0.777281	0.78666	0.721688	0.564078	-0.999346	0.789333	0.475027	0.75507	-0.626395	-0.992344	-0.409365	-0.968039	-0.967485	0.8906	-0.473722	-0.452944	0.32232	-0.96886	0.0113664	-0.972396	-0.999997	-0.955434	-0.776428	-0.99998	0.947417	-0.935323	-0.950216	-0.943165	-0.331411	-0.937641	0.753543	0.667985	-0.885385	-0.960884	0.993766	-0.999644	-0.291042	-0.96707	0.603667	-0.592706	-0.918657
GJB2	0.877398	-0.504351	-0.980181	0.763122	-0.986922	0.463237	-0.988953	0.381671	-0.380667	0.394537	0.301649	0.890813	-0.894427	0.987026	0.838656	0.348476	-0.176179	-0.811761	0.077979	-0.72942	-0.970353	0.999617	-0.837847	-0.824818	-0.170795	-0.96901	0.489209	-0.965273	-0.876485	-0.697075	-0.379413	-0.880697	0.678156	-0.651344	-0.983312	-0.98706	0.161309	-0.989535	0.97643	0.942927	-0.999866	-0.710607	0.925631	-0.890137	0.203078	-0.726792	0.147734	-0.906209	-0.616943
PAQR5	0.999189	0.0120202	-0.942345	0.986904	-0.763194	0.853307	-0.77161	0.802965	0.14957	-0.134676	-0.232092	0.997621	-0.536681	0.92889	0.999376	-0.183657	0.355591	-0.395407	0.579984	-0.273302	-0.707557	0.8428	-0.999322	-0.998185	-0.653566	-0.703664	0.868334	-0.693141	-0.503686	-0.22862	0.150909	-0.511286	0.203176	-0.167905	-0.749428	-0.763746	0.646255	-0.774134	0.948254	0.979834	-0.848849	-0.247123	0.598839	-0.528639	0.678082	-0.269611	-0.382383	-0.994588	-0.123883
CTBS	0.951758	-0.333606	-0.99994	0.870705	-0.939233	0.621102	-0.943658	0.548114	-0.200642	0.21536	0.117645	0.960177	-0.79478	0.999629	0.925864	0.16666	0.0113999	-0.687947	0.263416	-0.588312	-0.907873	0.976723	-0.925302	-0.916157	-0.352406	-0.905556	0.643978	-0.89922	-0.770743	-0.550369	-0.199315	-0.776333	0.528427	-0.497618	-0.931801	-0.939526	0.343387	-0.944967	0.999578	0.988624	-0.979093	-0.566174	0.838321	-0.788977	0.382965	-0.585207	-0.0402165	-0.96939	-0.458538
DR1	0.744669	-0.688198	-0.90905	0.595395	-0.997657	0.248636	-0.996673	0.160533	-0.58176	0.593932	0.511385	0.763528	-0.972915	0.924288	0.692131	0.553298	-0.396294	-0.923664	-0.151727	-0.86635	-0.999906	0.979528	-0.69106	-0.673924	0.0587028	-0.999815	0.277133	-0.999424	-0.963259	-0.842379	-0.580657	-0.965591	0.828052	-0.807397	-0.998876	-0.997598	-0.0683033	-0.996341	0.90135	0.841978	-0.977182	-0.852492	0.987588	-0.970674	-0.0258704	-0.864428	0.369666	-0.785719	-0.78035
CYP26B1	0.69604	-0.737374	-0.877598	0.537598	-0.990405	0.180112	-0.988506	0.0909332	-0.637356	0.648878	0.570378	0.716372	-0.986728	0.895251	0.639822	0.61034	-0.459692	-0.948258	-0.220655	-0.899235	-0.998408	0.963004	-0.638682	-0.620466	0.128551	-0.998703	0.209084	-0.999344	-0.979719	-0.878089	-0.636311	-0.981448	0.865323	-0.846778	-0.993094	-0.990286	-0.138085	-0.987896	0.868767	0.802079	-0.959885	-0.887045	0.99617	-0.985141	-0.0958968	-0.897551	0.433903	-0.740414	-0.822275
GBP3	0.894543	-0.472067	-0.986838	0.786503	-0.980285	0.4957	-0.982794	0.415597	-0.346204	0.36028	0.266179	0.90701	-0.877274	0.992289	0.858228	0.313569	-0.13965	-0.789605	0.1148	-0.703619	-0.960749	0.997909	-0.857466	-0.845166	-0.207122	-0.959211	0.521133	-0.95495	-0.858078	-0.670078	-0.344932	-0.862574	0.650509	-0.622833	-0.97591	-0.980453	0.197701	-0.983521	0.983745	0.954598	-0.998578	-0.684097	0.911001	-0.872673	0.239155	-0.700889	0.111051	-0.921228	-0.587412
TMOD1	0.531926	-0.861475	-0.759038	0.350956	-0.940181	-0.0278897	-0.935629	-0.117661	-0.783361	0.792625	0.728384	0.556024	-0.998947	0.783327	0.46645	0.761408	-0.633943	-0.993498	-0.418215	-0.970431	-0.964981	0.886136	-0.465138	-0.444255	0.331508	-0.966407	0.00164464	-0.970082	-0.999974	-0.958259	-0.782518	-0.999871	0.950484	-0.938718	-0.947142	-0.93989	-0.340568	-0.934217	0.747116	0.660718	-0.880824	-0.963531	0.992635	-0.999338	-0.300329	-0.969499	0.611389	-0.584848	-0.922455
TGFBR2	0.884648	-0.491056	-0.983102	0.772938	-0.984336	0.476766	-0.986565	0.395793	-0.366449	0.380407	0.287	0.897673	-0.887467	0.989371	0.846906	0.334069	-0.161071	-0.802714	0.0932505	-0.71885	-0.966534	0.999075	-0.846116	-0.833387	-0.185877	-0.96511	0.502519	-0.961156	-0.869003	-0.686004	-0.365187	-0.873333	0.666812	-0.639637	-0.980407	-0.984486	0.176417	-0.987207	0.979624	0.94792	-0.999499	-0.699739	0.919722	-0.883048	0.218062	-0.716178	0.132557	-0.912584	-0.604808
METTL4	0.655949	-0.773029	-0.850218	0.49093	-0.98142	0.126333	-0.978817	0.0366224	-0.678332	0.689311	0.614218	0.677354	-0.994101	0.869686	0.597066	0.652529	-0.507324	-0.964127	-0.273389	-0.921702	-0.993861	0.946917	-0.595875	-0.576883	0.182311	-0.994454	0.155575	-0.995893	-0.989169	-0.90282	-0.677336	-0.990425	0.891309	-0.874463	-0.98524	-0.981256	-0.191761	-0.977995	0.840539	0.768402	-0.94321	-0.910848	0.999451	-0.993025	-0.149906	-0.920208	0.482274	-0.702752	-0.852017
OAF	0.951356	-0.334838	-0.999925	0.870061	-0.939681	0.620077	-0.94409	0.54702	-0.201923	0.216636	0.118943	0.959811	-0.795573	0.999664	0.925369	0.167949	0.0100926	-0.688896	0.262155	-0.589369	-0.90842	0.977002	-0.924806	-0.915632	-0.351182	-0.90611	0.642977	-0.899792	-0.771576	-0.55146	-0.200596	-0.777157	0.529537	-0.498752	-0.932275	-0.939973	0.342158	-0.945394	0.999539	0.988427	-0.979358	-0.567251	0.839033	-0.78978	0.381757	-0.586267	-0.0389101	-0.969068	-0.459699
ST3GAL3	0.796199	-0.627279	-0.939767	0.658411	-0.999922	0.326143	-1	0.239819	-0.514086	0.526933	0.440222	0.813246	-0.951037	0.952125	0.748228	0.48413	-0.320756	-0.889653	-0.0713052	-0.823128	-0.995521	0.992599	-0.747243	-0.731457	-0.0222108	-0.994986	0.353919	-0.993408	-0.938388	-0.796046	-0.512923	-0.941399	0.780005	-0.757045	-0.999438	-0.999932	0.0125923	-0.999989	0.933419	0.882847	-0.991158	-0.807431	0.971653	-0.948057	0.0550481	-0.820945	0.293323	-0.833165	-0.727229
HLA-B	0.80394	-0.617178	-0.944099	0.668068	-0.999678	0.338313	-0.999925	0.252325	-0.502975	0.515923	0.4286	0.820687	-0.946969	0.955991	0.756726	0.4728	-0.308508	-0.883687	-0.0584291	-0.815733	-0.994218	0.994083	-0.755756	-0.740195	-0.0351088	-0.993613	0.365958	-0.991846	-0.933851	-0.78817	-0.501804	-0.936969	0.771866	-0.748552	-0.998922	-0.999699	0.0254933	-0.999966	0.937971	0.888833	-0.992787	-0.799751	0.968522	-0.943873	0.0679269	-0.813508	0.280963	-0.840231	-0.718312
FAM221A	0.767123	-0.662909	-0.922808	0.622602	-0.999416	0.281711	-0.998882	0.194292	-0.55352	0.565988	0.481609	0.785229	-0.964413	0.936836	0.71648	0.524402	-0.36457	-0.909977	-0.117735	-0.84871	-0.998846	0.985857	-0.715445	-0.698868	0.0244282	-0.998567	0.309926	-0.997672	-0.95348	-0.8234	-0.552391	-0.956102	0.808335	-0.786686	-0.999914	-0.999387	-0.034044	-0.998686	0.915675	0.859988	-0.983893	-0.83406	0.981619	-0.961858	0.00843257	-0.846676	0.337579	-0.806473	-0.758442
CFB	0.6543	-0.774411	-0.849068	0.489029	-0.980999	0.124169	-0.978368	0.0344423	-0.679933	0.690889	0.615938	0.675747	-0.994335	0.868607	0.595314	0.654181	-0.509202	-0.964703	-0.275487	-0.922546	-0.993617	0.946213	-0.594122	-0.5751	0.184455	-0.994222	0.15342	-0.995693	-0.989487	-0.903756	-0.678939	-0.990724	0.892296	-0.875519	-0.984865	-0.980833	-0.193901	-0.977537	0.839355	0.767004	-0.942483	-0.911746	0.999521	-0.99328	-0.152062	-0.92106	0.484184	-0.701198	-0.853157
CDH12	0.711738	-0.722265	-0.887978	0.556102	-0.993217	0.201807	-0.991605	0.11292	-0.62017	0.631903	0.552086	0.731617	-0.982898	0.904879	0.656651	0.592684	-0.439952	-0.94101	-0.199045	-0.889347	-0.999411	0.968724	-0.655531	-0.637646	0.106602	-0.999584	0.230645	-0.9999	-0.975051	-0.8673	-0.619106	-0.976971	0.854035	-0.834815	-0.995444	-0.993117	-0.116162	-0.991083	0.879499	0.815082	-0.965848	-0.876625	0.993994	-0.981104	-0.0738747	-0.887588	0.413886	-0.755088	-0.809497
AKR1C3	0.401142	-0.926979	-0.654653	0.208931	-0.879615	-0.175097	-0.873295	-0.262918	-0.866509	0.873922	0.821519	0.427282	-0.981241	0.68302	0.330811	0.848738	-0.74113	-0.999422	-0.547681	-0.995427	-0.915705	0.808047	-0.329411	-0.307184	0.467103	-0.917899	-0.145943	-0.923634	-0.987955	-0.989958	-0.865832	-0.986552	0.985938	-0.979306	-0.88943	-0.879208	-0.475588	-0.87135	0.640848	0.542714	-0.801314	-0.992471	0.96389	-0.983028	-0.437798	-0.995053	0.721471	-0.458745	-0.969333
ZNF326	0.809358	-0.609938	-0.947082	0.674862	-0.999403	0.346926	-0.99977	0.261186	-0.495031	0.508048	0.420299	0.82589	-0.943984	0.95864	0.762687	0.464702	-0.299775	-0.879359	-0.0492747	-0.810396	-0.993192	0.995037	-0.761728	-0.746328	-0.0442693	-0.992537	0.374474	-0.990636	-0.930532	-0.782495	-0.493853	-0.933726	0.766005	-0.742441	-0.998455	-0.999432	0.0346569	-0.999848	0.94111	0.892997	-0.993845	-0.794214	0.966199	-0.940806	0.0770706	-0.808143	0.272152	-0.845167	-0.711904
ANKRD1	0.997375	0.0442068	-0.931082	0.991586	-0.741995	0.869651	-0.750731	0.821738	0.181325	-0.166508	-0.263288	0.994885	-0.509237	0.916485	0.999995	-0.215209	0.385498	-0.36563	0.60591	-0.242191	-0.684439	0.825034	-0.999989	-0.999606	-0.677595	-0.680424	0.883852	-0.669575	-0.475612	-0.197159	0.182658	-0.483353	0.171547	-0.13608	-0.727723	-0.742567	0.670489	-0.753353	0.93754	0.972893	-0.83139	-0.215798	0.572744	-0.501036	0.701394	-0.238468	-0.411933	-0.990728	-0.0918718
F3	0.95932	-0.309302	-0.999891	0.88304	-0.930113	0.641012	-0.934854	0.569399	-0.175434	0.190227	0.0921202	0.967031	-0.778942	0.9986	0.935256	0.141299	0.037059	-0.669095	0.288088	-0.567366	-0.896814	0.970896	-0.93473	-0.926142	-0.376308	-0.89437	0.6634	-0.887696	-0.754138	-0.52876	-0.174099	-0.759901	0.506464	-0.475193	-0.922179	-0.930427	0.367377	-0.936259	0.999994	0.992159	-0.97355	-0.544832	0.824054	-0.772948	0.406547	-0.564203	-0.065847	-0.975372	-0.435579
CHAC2	0.699497	-0.734105	-0.879901	0.541661	-0.99106	0.184857	-0.989224	0.0957382	-0.633629	0.645198	0.566408	0.719731	-0.985933	0.897391	0.643524	0.60651	-0.4554	-0.946715	-0.215945	-0.897114	-0.998669	0.964293	-0.642388	-0.624243	0.123763	-0.998937	0.213801	-0.999507	-0.978741	-0.87577	-0.63258	-0.980512	0.862894	-0.844201	-0.993648	-0.990946	-0.133304	-0.988633	0.871146	0.804952	-0.961227	-0.884806	0.995736	-0.9843	-0.0910919	-0.895413	0.42955	-0.743649	-0.819519
IFI44	0.901318	-0.458439	-0.98921	0.795918	-0.977126	0.509012	-0.979833	0.429551	-0.331719	0.345876	0.251307	0.913386	-0.86978	0.99408	0.866028	0.298912	-0.124389	-0.780064	0.130081	-0.692596	-0.956364	0.996796	-0.865286	-0.853295	-0.222159	-0.954745	0.534211	-0.950268	-0.85007	-0.658571	-0.33044	-0.854683	0.638739	-0.610714	-0.972435	-0.977308	0.21277	-0.980621	0.986393	0.959072	-0.997639	-0.672786	0.904544	-0.865052	0.254076	-0.689825	0.0957375	-0.927108	-0.574883
ZNHIT6	0.784465	-0.64208	-0.933048	0.643875	-0.999978	0.307977	-0.999804	0.22118	-0.53042	0.543115	0.457339	0.801951	-0.956782	0.946095	0.735383	0.500801	-0.338839	-0.898236	-0.0903969	-0.833854	-0.997149	0.99009	-0.734378	-0.718263	-0.00305799	-0.996719	0.335941	-0.995421	-0.944835	-0.807492	-0.529271	-0.947687	0.791848	-0.76942	-0.999897	-0.999972	-0.00656194	-0.999717	0.926376	0.873689	-0.988434	-0.818583	0.976003	-0.953976	0.0359136	-0.831731	0.31158	-0.82242	-0.740243
FSTL1	-0.107965	0.996807	0.397817	0.0939669	0.696468	0.462304	0.68699	0.540165	0.976323	-0.979467	-0.954702	-0.136469	0.878259	-0.432535	-0.0325694	-0.968262	0.908357	0.94322	0.773394	0.978257	0.753041	-0.594177	0.0310872	0.00764466	-0.710775	0.756644	0.435914	0.766176	0.896074	0.986785	0.976029	0.892124	-0.990672	0.994925	0.711415	0.695855	0.717509	0.684093	-0.381127	-0.265842	0.585017	0.98352	-0.83966	0.882763	0.687279	0.979045	-0.895926	0.171148	0.998416
SAMD4A	0.0424026	0.997505	0.255675	0.242262	0.580932	0.5901	0.570199	0.660304	0.997726	-0.998627	-0.988539	0.013694	0.79658	-0.292377	0.117742	-0.9948	0.960816	0.882713	0.859744	0.936071	0.645808	-0.466785	-0.119214	-0.14246	-0.808259	0.649992	0.565999	0.661096	0.819338	0.951309	0.997634	0.814249	-0.959018	0.968569	0.597932	0.580237	0.813886	0.566926	-0.238114	-0.118209	0.456725	0.945265	-0.748678	0.802289	0.788476	0.937414	-0.952427	0.0214022	0.978676
PTPRR	-0.136561	0.994093	0.424084	0.0652461	0.716853	0.436566	0.707639	0.515696	0.969685	-0.973252	-0.945734	-0.164952	0.89167	-0.45833	-0.0613498	-0.96066	0.895933	0.952398	0.75481	0.983826	0.771684	-0.617103	0.0598696	0.0364499	-0.690215	0.775166	0.409805	0.784371	0.908491	0.991044	0.969353	0.90477	-0.994187	0.99741	0.731366	0.716257	0.697144	0.704823	-0.407603	-0.293504	0.608139	0.98832	-0.854958	0.895931	0.666067	0.984505	-0.882757	0.199461	0.999622
ZEB1	0.293758	0.947203	0.00280539	0.479809	0.356139	0.775131	0.343844	0.828802	0.982326	-0.979399	-0.994577	0.266187	0.617749	-0.0409595	0.365115	-0.988209	0.999684	0.735134	0.960976	0.816632	0.431667	-0.227891	-0.366495	-0.388208	-0.930922	0.436616	0.756134	0.449797	0.647664	0.842397	0.982579	0.640918	-0.856151	0.874144	0.375724	0.355341	0.934393	0.340105	0.0153162	0.136823	0.216834	0.831979	-0.556631	0.625193	0.91842	0.818839	-0.998545	-0.232198	0.894885
MSRB3	0.232381	0.965674	0.0663878	0.423047	0.414838	0.733387	0.402859	0.791545	0.99224	-0.990257	-0.999177	0.204354	0.666503	-0.104412	0.305178	-0.995945	0.996064	0.776754	0.941441	0.85168	0.488152	-0.289345	-0.306589	-0.328821	-0.905815	0.492939	0.71299	0.505679	0.694803	0.874957	0.992408	0.688432	-0.887276	0.903258	0.433893	0.41406	0.909849	0.399214	-0.0482957	0.0735563	0.278471	0.865575	-0.608331	0.673557	0.891405	0.853683	-0.993095	-0.169878	0.921453
MET	-0.0626663	0.999406	0.355705	0.139121	0.663133	0.50213	0.653251	0.577857	0.985146	-0.987618	-0.967241	-0.091301	0.855616	-0.391107	0.0128926	-0.978622	0.926427	0.927148	0.801408	0.967819	0.722356	-0.557004	-0.0143754	-0.0378144	-0.742013	0.726144	0.47637	0.736175	0.874972	0.978401	0.984912	0.870667	-0.983455	0.989323	0.678737	0.662493	0.748427	0.650233	-0.338711	-0.22175	0.54755	0.974286	-0.814106	0.860496	0.719585	0.968777	-0.915191	0.126189	0.994827
ITGA3	0.408321	0.900943	-0.119368	0.583389	0.239329	0.846503	0.226564	0.890945	0.952106	-0.947397	-0.974424	0.381939	0.517065	0.0813972	0.4761	-0.962106	0.995267	0.646819	0.987571	0.740015	0.318249	-0.107246	-0.477404	-0.497873	-0.968563	0.323452	0.83041	0.33733	0.549743	0.770265	0.952519	0.542353	-0.786621	0.808273	0.259708	0.2385	0.970912	0.222687	0.13734	0.256803	0.095964	0.757978	-0.450983	0.525175	0.959866	0.742589	-0.997654	-0.349273	0.833667
PUM3	0.232547	0.96563	0.0662173	0.423202	0.414682	0.733504	0.402703	0.791649	0.992219	-0.990233	-0.999171	0.204521	0.666376	-0.104242	0.30534	-0.99593	0.996079	0.776647	0.941498	0.85159	0.488003	-0.289181	-0.306752	-0.328983	-0.905887	0.492791	0.71311	0.505532	0.69468	0.874874	0.992387	0.688308	-0.887198	0.903185	0.433739	0.413905	0.90992	0.399058	-0.048125	0.0737267	0.278307	0.865489	-0.608195	0.673431	0.891482	0.853594	-0.993115	-0.170046	0.921387
LINC00460	-0.0836883	0.998458	0.375325	0.118218	0.678762	0.483791	0.669064	0.560527	0.981308	-0.984092	-0.961675	-0.11227	0.866336	-0.410419	-0.00818588	-0.974069	0.918286	0.934839	0.788623	0.972908	0.736771	-0.574386	0.00670298	-0.0167437	-0.727718	0.740474	0.457732	0.750276	0.884983	0.982541	0.981046	0.880841	-0.987055	0.992175	0.694065	0.678134	0.734282	0.666102	-0.358467	-0.242254	0.565065	0.978818	-0.826165	0.871043	0.704789	0.973788	-0.906493	0.14707	0.996747
COL1A1	0.157179	0.982737	0.14264	0.352382	0.483331	0.679147	0.471798	0.742397	0.99885	-0.998015	-0.999347	0.128754	0.721661	-0.180302	0.23132	-0.99991	0.986345	0.822724	0.91284	0.889328	0.553585	-0.361833	-0.232762	-0.255499	-0.870692	0.558151	0.657173	0.570291	0.747863	0.909483	0.998914	0.741978	-0.920007	0.933479	0.501646	0.482583	0.875383	0.468287	-0.12468	-0.00306825	0.351237	0.901398	-0.667352	0.728207	0.854062	0.891075	-0.981188	-0.0938759	0.948509
AP1S2	-0.0560138	0.999614	0.349469	0.145717	0.65813	0.507882	0.648191	0.583283	0.986268	-0.988642	-0.968911	-0.0846626	0.852148	-0.384965	0.0195559	-0.97997	0.928915	0.92463	0.805376	0.966121	0.717732	-0.551457	-0.0210386	-0.0444729	-0.746464	0.721546	0.482219	0.731648	0.871726	0.977002	0.986044	0.86737	-0.982226	0.98833	0.673828	0.657486	0.75283	0.645156	-0.332433	-0.215247	0.541961	0.972762	-0.810218	0.857082	0.724196	0.967103	-0.917856	0.119576	0.994128
VGLL3	-0.458645	0.901218	0.701451	-0.270766	0.908114	0.112061	0.90254	0.20096	0.832973	-0.841204	-0.783553	-0.483975	0.991524	-0.728135	-0.390219	-0.813349	0.696885	0.999559	0.493303	0.987326	0.939431	-0.843914	0.388853	0.367146	-0.409864	0.9413	0.0826645	0.946161	0.995803	0.97895	0.832222	0.994956	-0.973299	0.964435	0.916725	0.907756	0.41862	0.90082	-0.68842	-0.595085	0.837775	0.98266	-0.978889	0.992714	0.379672	0.98671	-0.675924	0.514384	0.951721
PALM2-AKAP2///AKAP2	0.185229	0.977072	0.114405	0.378881	0.458213	0.699768	0.446507	0.761169	0.99708	-0.995818	-0.999971	0.156933	0.701662	-0.152227	0.258922	-0.999124	0.990633	0.806208	0.924094	0.87595	0.529652	-0.335147	-0.260354	-0.282919	-0.884341	0.534304	0.678365	0.546675	0.728661	0.897279	0.997183	0.722592	-0.908477	0.922891	0.476815	0.457453	0.888791	0.442943	-0.0963838	0.0254009	0.324441	0.888706	-0.64588	0.708401	0.868524	0.877794	-0.986286	-0.12218	0.939107
SLFN12	0.155144	0.983116	0.144678	0.350453	0.485133	0.677634	0.473614	0.741016	0.998947	-0.998143	-0.999271	0.126711	0.723086	-0.182328	0.229315	-0.999936	0.986003	0.823893	0.911997	0.890268	0.555299	-0.363753	-0.230758	-0.253507	-0.869677	0.559859	0.655619	0.571982	0.749229	0.910337	0.999008	0.743358	-0.920812	0.934215	0.503427	0.484386	0.874386	0.470106	-0.126724	-0.00512816	0.353165	0.902288	-0.668885	0.729617	0.852989	0.892008	-0.980788	-0.0918249	0.949159
STK17A	0.0786924	0.994279	0.220364	0.27737	0.550961	0.619057	0.53996	0.687167	0.999517	-0.999871	-0.993373	0.0500321	0.774079	-0.257422	0.153762	-0.997845	0.970257	0.865048	0.877741	0.922664	0.617627	-0.434329	-0.155227	-0.178345	-0.829129	0.621938	0.595592	0.633385	0.797956	0.939476	0.999474	0.792609	-0.948084	0.958887	0.5684	0.550248	0.834469	0.536606	-0.202652	-0.0820356	0.424086	0.932779	-0.724085	0.78006	0.810313	0.924136	-0.962876	-0.0149542	0.970562
EVI2A	0.0334188	0.998099	0.264356	0.23353	0.588226	0.582818	0.577561	0.653526	0.99708	-0.998116	-0.987141	0.00470411	0.801983	-0.300962	0.10881	-0.993844	0.958285	0.886902	0.855118	0.939196	0.652645	-0.474717	-0.110284	-0.133556	-0.802933	0.656798	0.558564	0.667814	0.824459	0.954042	0.996975	0.819435	-0.961526	0.970766	0.605114	0.587535	0.80863	0.574308	-0.246836	-0.127132	0.464705	0.94816	-0.754607	0.807623	0.782914	0.940506	-0.949649	0.0303894	0.980483
GYPC	0.279189	0.951968	0.0180105	0.466413	0.370307	0.765435	0.358082	0.820198	0.985059	-0.982356	-0.996043	0.251499	0.629635	-0.0561475	0.350917	-0.990423	0.999187	0.745357	0.956659	0.825314	0.445333	-0.24267	-0.352305	-0.37415	-0.925262	0.450245	0.746096	0.463325	0.659175	0.850493	0.985291	0.652516	-0.863909	0.881428	0.389772	0.369513	0.928868	0.354365	0.000110703	0.121745	0.231653	0.840319	-0.569199	0.636988	0.912298	0.827473	-0.997609	-0.217381	0.901567
RFXAP	-0.236796	0.977859	0.51416	-0.0367767	0.784168	0.342617	0.775956	0.425706	0.939738	-0.944776	-0.907699	-0.264598	0.933157	-0.546512	-0.162739	-0.927358	0.846006	0.978506	0.68404	0.996958	0.832476	-0.694074	0.161276	0.138093	-0.612887	0.835507	0.314721	0.843496	0.946347	0.999493	0.939274	0.943459	-0.999983	0.999547	0.797053	0.783638	0.62046	0.77344	-0.498533	-0.389389	0.685865	0.998704	-0.903363	0.936531	0.586593	0.997249	-0.830287	0.298275	0.997219
RIN2	0.131461	0.987213	0.168313	0.327942	0.505918	0.659843	0.494553	0.724736	0.999759	-0.999315	-0.998071	0.102939	0.739408	-0.205803	0.205958	-0.999921	0.981732	0.837219	0.901921	0.900911	0.57504	-0.385938	-0.207409	-0.230288	-0.857617	0.579526	0.637363	0.591446	0.764862	0.91998	0.999787	0.759151	-0.929881	0.942483	0.523958	0.505181	0.862524	0.491091	-0.150423	-0.029055	0.375451	0.912346	-0.686481	0.745772	0.840255	0.902569	-0.975839	-0.0679711	0.95642
FABP5	0.0730588	0.994867	0.225871	0.271937	0.555667	0.61461	0.544706	0.683051	0.999325	-0.999765	-0.992708	0.0443885	0.777643	-0.262877	0.148177	-0.997458	0.968873	0.867869	0.87502	0.924828	0.622061	-0.439411	-0.149643	-0.172783	-0.825958	0.626353	0.591044	0.637747	0.801349	0.941397	0.999274	0.796041	-0.949866	0.960475	0.573039	0.554956	0.831342	0.541365	-0.208181	-0.0876651	0.429196	0.934801	-0.72797	0.783582	0.806989	0.92628	-0.961336	-0.00930471	0.971908
HS2ST1	0.259033	0.958168	0.03893	0.447799	0.389665	0.7518	0.377543	0.808047	0.988447	-0.986055	-0.997685	0.23119	0.645755	-0.077029	0.331244	-0.993095	0.998124	0.759145	0.950355	0.83695	0.463973	-0.262918	-0.332643	-0.354662	-0.917121	0.468832	0.731998	0.481769	0.674767	0.861314	0.988651	0.668231	-0.87426	0.891119	0.408958	0.388878	0.920913	0.373856	-0.0208162	0.100947	0.25196	0.851479	-0.58628	0.652981	0.903528	0.839042	-0.995945	-0.196907	0.910424
C12orf75	0.195083	0.974886	0.104428	0.38815	0.449269	0.706902	0.437504	0.76764	0.996263	-0.994851	-0.999997	0.166837	0.694475	-0.1423	0.268603	-0.998653	0.991954	0.80023	0.927883	0.871064	0.521113	-0.325675	-0.270031	-0.292531	-0.888982	0.525793	0.685704	0.538243	0.721751	0.892803	0.99638	0.715618	-0.904237	0.91898	0.467969	0.448506	0.893346	0.433923	-0.0863893	0.0354328	0.314931	0.88406	-0.638185	0.701281	0.873455	0.872942	-0.987893	-0.132135	0.935611
PTRF	-0.141199	0.993574	0.42832	0.060572	0.72011	0.432348	0.710941	0.511677	0.96853	-0.972166	-0.944201	-0.16957	0.89378	-0.462488	-0.0660237	-0.959348	0.893842	0.953816	0.75173	0.984654	0.774654	-0.620782	0.0645439	0.0411298	-0.686818	0.778116	0.405528	0.787268	0.910438	0.991658	0.968192	0.906754	-0.99468	0.997736	0.734552	0.719517	0.693779	0.708137	-0.411875	-0.297978	0.611851	0.989023	-0.857378	0.898002	0.662566	0.985316	-0.880547	0.204048	0.99974
LOC729839	-0.0694615	0.999148	0.362062	0.132374	0.668215	0.496229	0.658392	0.572286	0.983954	-0.986527	-0.965489	-0.0980805	0.859121	-0.397366	0.00608282	-0.977198	0.923841	0.929678	0.797316	0.96951	0.727049	-0.562647	-0.00756573	-0.0310083	-0.73743	0.730809	0.470371	0.740767	0.878249	0.979786	0.983711	0.873997	-0.984666	0.990292	0.683722	0.667579	0.743893	0.655392	-0.34511	-0.228386	0.553236	0.975797	-0.818042	0.863945	0.714839	0.970443	-0.912425	0.132942	0.995496
SNAPC1	0.250592	0.96063	0.047651	0.439977	0.397689	0.746016	0.385612	0.802874	0.989732	-0.98747	-0.998241	0.222688	0.652395	-0.0857293	0.322995	-0.994081	0.997552	0.764798	0.947602	0.841695	0.471688	-0.27133	-0.324398	-0.346486	-0.913606	0.476525	0.726023	0.4894	0.681184	0.865716	0.989925	0.6747	-0.878464	0.895046	0.416909	0.396905	0.917475	0.381938	-0.0295426	0.092259	0.260397	0.856024	-0.593329	0.659567	0.899753	0.84376	-0.995122	-0.188341	0.914
PCDH18	-0.467368	0.896909	0.708431	-0.280227	0.912191	0.102276	0.906734	0.19131	0.827487	-0.835841	-0.7774	-0.492563	0.992754	-0.734845	-0.399262	-0.807584	0.689793	0.999219	0.484719	0.985716	0.942758	-0.849153	0.397902	0.376283	-0.400867	0.944576	0.0728526	0.949301	0.996655	0.976894	0.826725	0.995895	-0.970993	0.961787	0.920612	0.911841	0.409661	0.905049	-0.695525	-0.602966	0.843108	0.980788	-0.980853	0.993851	0.370549	0.985063	-0.668638	0.522799	0.948654
SMAD9	-0.282522	0.966857	0.554185	-0.0840421	0.812665	0.297759	0.804947	0.382394	0.922499	-0.928203	-0.886817	-0.309953	0.949128	-0.585543	-0.209264	-0.908606	0.819818	0.987171	0.648742	0.99953	0.857771	-0.727375	0.207814	0.184823	-0.574794	0.860582	0.269435	0.867978	0.960583	0.99988	0.921975	0.958094	-0.999137	0.997002	0.824748	0.812167	0.582639	0.80258	-0.53901	-0.432555	0.719546	0.999994	-0.922653	0.952077	0.547596	0.99964	-0.802972	0.343125	0.992573
DPYD	0.454023	0.877812	-0.169492	0.62377	0.189854	0.872376	0.176951	0.912798	0.9354	-0.929974	-0.961795	0.428249	0.473057	0.131764	0.520021	-0.947063	0.989069	0.607369	0.994263	0.705006	0.269834	-0.0567611	-0.521287	-0.541152	-0.979918	0.275119	0.857559	0.289226	0.506736	0.736983	0.935878	0.499113	-0.754345	0.777419	0.210472	0.189015	0.981791	0.173033	0.187323	0.305415	0.0454348	0.723974	-0.405207	0.481407	0.972837	0.707721	-0.992908	-0.396275	0.804631
HABP4	-0.303239	0.961098	0.57209	-0.105612	0.8251	0.277006	0.817613	0.362285	0.91392	-0.919923	-0.876596	-0.330479	0.955728	-0.602969	-0.230401	-0.899344	0.807219	0.990399	0.632102	0.99996	0.868707	-0.742073	0.228958	0.206072	-0.55693	0.871415	0.248507	0.878534	0.966381	0.999309	0.913369	0.964075	-0.998002	0.995092	0.836806	0.824617	0.564894	0.815316	-0.557133	-0.451987	0.734423	0.999836	-0.930791	0.958481	0.529339	0.999987	-0.78987	0.363395	0.989704
SPG20	0.0435065	0.997426	0.254607	0.243334	0.580032	0.590991	0.569291	0.661133	0.9978	-0.998684	-0.988705	0.0147988	0.795912	-0.29132	0.118839	-0.994912	0.961121	0.882193	0.860308	0.935682	0.644964	-0.465807	-0.120311	-0.143553	-0.80891	0.649152	0.566909	0.660266	0.818704	0.950968	0.997709	0.813607	-0.958704	0.968293	0.597046	0.579336	0.814528	0.566015	-0.237041	-0.117112	0.455742	0.944904	-0.747945	0.801629	0.789155	0.937028	-0.952763	0.0202975	0.978448
CMTM3	0.0139086	0.999112	0.283126	0.21451	0.603896	0.566849	0.593382	0.63863	0.9954	-0.996728	-0.983834	-0.0148113	0.813487	-0.319515	0.0893899	-0.991493	0.952525	0.895748	0.844838	0.945718	0.667307	-0.491802	-0.0908668	-0.11419	-0.791148	0.671388	0.542271	0.682212	0.835346	0.959708	0.995269	0.830464	-0.966704	0.975265	0.620535	0.603215	0.796995	0.590175	-0.2657	-0.146464	0.481896	0.954181	-0.767269	0.818977	0.770625	0.946958	-0.943354	0.0498894	0.984133
ZNF655	0.202515	0.973169	0.0968838	0.395127	0.442481	0.712246	0.430672	0.772478	0.99558	-0.994054	-0.99995	0.174309	0.688999	-0.13479	0.2759	-0.998231	0.992886	0.795659	0.930684	0.867315	0.514625	-0.318495	-0.277325	-0.299774	-0.892429	0.519328	0.691204	0.531837	0.716481	0.889361	0.995706	0.7103	-0.900972	0.915963	0.461254	0.441715	0.896728	0.427078	-0.078832	0.0430102	0.307725	0.88049	-0.632329	0.695855	0.877122	0.869217	-0.989041	-0.139648	0.932907
KCNQ5	0.291296	0.948025	0.00537938	0.477549	0.358543	0.773502	0.34626	0.827359	0.982805	-0.979915	-0.994841	0.263705	0.619771	-0.0435312	0.362717	-0.9886	0.999616	0.736877	0.960261	0.818115	0.433987	-0.230397	-0.364099	-0.385835	-0.929979	0.43893	0.754447	0.452094	0.649623	0.843781	0.983054	0.642892	-0.857479	0.875391	0.378108	0.357746	0.933473	0.342524	0.0127424	0.134273	0.219346	0.833404	-0.558768	0.6272	0.917398	0.820314	-0.998403	-0.229693	0.896031
GSTP1	0.222312	0.968308	0.0767002	0.413657	0.424223	0.72632	0.4123	0.785184	0.993473	-0.991644	-0.999543	0.194222	0.674175	-0.114688	0.295316	-0.996822	0.995094	0.783224	0.937904	0.857053	0.497149	-0.299226	-0.296732	-0.31904	-0.901386	0.501908	0.705703	0.514571	0.702201	0.879916	0.993626	0.695894	-0.891998	0.907646	0.443184	0.423449	0.90551	0.408672	-0.0586198	0.0632416	0.288386	0.870706	-0.616504	0.681163	0.886672	0.859022	-0.991829	-0.15968	0.92542
AGTPBP1	0.229456	0.966451	0.0693867	0.420322	0.417571	0.731341	0.405608	0.789704	0.99261	-0.990671	-0.999295	0.201411	0.668741	-0.107401	0.302314	-0.996211	0.995793	0.778644	0.940423	0.853251	0.490773	-0.292221	-0.303727	-0.325981	-0.904537	0.495552	0.710879	0.50827	0.696962	0.876408	0.992773	0.690609	-0.888659	0.904544	0.436599	0.416794	0.908597	0.401968	-0.0512978	0.0705583	0.281356	0.867076	-0.610714	0.675776	0.890039	0.855245	-0.992738	-0.166915	0.922617
ANXA2P2	0.114559	0.989785	0.185077	0.311805	0.520535	0.64695	0.509283	0.712896	0.999988	-0.9998	-0.996869	0.0859841	0.750766	-0.222439	0.189263	-0.999561	0.978349	0.846411	0.894434	0.908172	0.58889	-0.401593	-0.190719	-0.213682	-0.848734	0.593321	0.624148	0.605092	0.775722	0.926522	0.999994	0.770126	-0.936011	0.948039	0.538387	0.519805	0.853782	0.505855	-0.167238	-0.0460741	0.391181	0.919186	-0.698765	0.757009	0.8309	0.90977	-0.971977	-0.0509701	0.961254
FHL1	-0.195009	0.985918	0.476991	0.00601446	0.756899	0.3825	0.748256	0.464032	0.953506	-0.957932	-0.924822	-0.223094	0.916923	-0.51018	-0.120374	-0.942519	0.868044	0.968786	0.714624	0.99271	0.808008	-0.662637	0.118902	0.0955898	-0.646134	0.811232	0.355045	0.819742	0.931653	0.997214	0.953096	0.928412	-0.998819	0.999919	0.770484	0.756341	0.653446	0.745611	-0.460986	-0.349623	0.6541	0.995613	-0.884185	0.920673	0.620707	0.993165	-0.853373	0.257164	0.999494
FN1	-0.125895	0.995203	0.414316	0.0759784	0.70931	0.44622	0.699996	0.524884	0.972258	-0.975668	-0.949175	-0.154331	0.886748	-0.448741	-0.0506076	-0.963592	0.90066	0.949063	0.761824	0.981842	0.764796	-0.608601	0.0491265	0.0256959	-0.69796	0.768324	0.419595	0.777652	0.903942	0.98955	0.97194	0.900135	-0.992971	0.996579	0.723986	0.708707	0.704817	0.69715	-0.397755	-0.283202	0.599563	0.986624	-0.849328	0.891101	0.674053	0.982562	-0.887761	0.188907	0.999269
LOXL1	0.271741	0.954312	0.0257568	0.459545	0.377493	0.760426	0.365306	0.815741	0.986363	-0.983775	-0.996702	0.243992	0.635635	-0.0638818	0.343651	-0.991463	0.998844	0.7505	0.954374	0.829664	0.452257	-0.250179	-0.345043	-0.366954	-0.922295	0.45715	0.740914	0.470177	0.664981	0.854543	0.986586	0.658368	-0.867786	0.885061	0.396896	0.376702	0.92597	0.361599	-0.00763746	0.114051	0.239183	0.844494	-0.575552	0.642942	0.909098	0.831799	-0.997044	-0.209812	0.904893
PRIM2	0.000273084	0.999593	0.296178	0.201172	0.614708	0.555563	0.604302	0.628078	0.994001	-0.995534	-0.981301	-0.028444	0.821342	-0.332406	0.0758006	-0.989626	0.948285	0.901727	0.837464	0.950062	0.6774	-0.503629	-0.0772792	-0.100633	-0.782735	0.681431	0.530764	0.692119	0.842764	0.963451	0.993851	0.837983	-0.970104	0.978189	0.63117	0.614034	0.788685	0.601127	-0.278821	-0.159939	0.493799	0.958173	-0.775942	0.826725	0.761863	0.951252	-0.938742	0.0635033	0.986461
DUBR	-0.2764	0.968465	0.548866	-0.0776865	0.808933	0.30384	0.801147	0.388278	0.924942	-0.930556	-0.889746	-0.303884	0.947101	-0.580362	-0.203025	-0.91125	0.823452	0.986133	0.653582	0.999314	0.854476	-0.722985	0.201572	0.178553	-0.58	0.857317	0.27557	0.864794	0.958791	0.999958	0.924426	0.956248	-0.999381	0.997475	0.821125	0.808431	0.58781	0.798759	-0.533628	-0.426797	0.715103	0.999951	-0.920175	0.950108	0.552921	0.999449	-0.806756	0.337129	0.993328
SLC2A14///SLC2A3	0.478619	0.864156	-0.196827	0.645259	0.162484	0.88563	0.149519	0.9238	0.925208	-0.919393	-0.953811	0.453208	0.448379	0.159273	0.543568	-0.937771	0.984587	0.585048	0.996853	0.685016	0.242958	-0.0289815	-0.544812	-0.564322	-0.985083	0.248284	0.871528	0.2625	0.482572	0.717906	0.925721	0.474828	-0.735801	0.759631	0.183211	0.161641	0.986693	0.145584	0.214561	0.33177	0.0176436	0.704515	-0.379633	0.456852	0.978897	0.687805	-0.989219	-0.421648	0.787811
OLFML2A	-0.281312	0.967178	0.553135	-0.0827852	0.81193	0.298963	0.804198	0.383559	0.922985	-0.928671	-0.887399	-0.308754	0.94873	-0.58452	-0.20803	-0.909132	0.820539	0.986969	0.649702	0.99949	0.857122	-0.726509	0.20658	0.183583	-0.575825	0.859939	0.27065	0.867351	0.960232	0.999899	0.922463	0.957732	-0.999188	0.997099	0.824034	0.811431	0.583664	0.801826	-0.537947	-0.431417	0.71867	0.999988	-0.922165	0.951691	0.548651	0.999605	-0.803723	0.34194	0.992725
AURKB	-0.00691527	0.999773	0.303036	0.194125	0.620362	0.549572	0.610014	0.622468	0.993189	-0.994829	-0.979892	-0.0356287	0.825421	-0.339177	0.068631	-0.988568	0.945979	0.904811	0.833514	0.952281	0.682671	-0.509826	-0.0701104	-0.0934787	-0.778241	0.686675	0.524658	0.697289	0.846611	0.965351	0.99303	0.841884	-0.971823	0.979656	0.636729	0.619692	0.784246	0.606857	-0.285717	-0.16703	0.500037	0.960205	-0.780457	0.830748	0.757187	0.953444	-0.93624	0.0706755	0.987614
PAX8-AS1	-0.294954	0.96346	0.564946	-0.0969732	0.820163	0.285339	0.812583	0.370364	0.91741	-0.923293	-0.880742	-0.322271	0.953137	-0.596019	-0.221943	-0.903106	0.812313	0.989161	0.638807	0.999844	0.864373	-0.736224	0.220497	0.197568	-0.56412	0.867123	0.256908	0.874353	0.964112	0.999594	0.91687	0.961733	-0.998513	0.995913	0.832021	0.819674	0.572037	0.810257	-0.549901	-0.444225	0.728502	0.999956	-0.927582	0.955968	0.536686	0.999904	-0.795166	0.355292	0.990909
MIR503HG	-0.287379	0.965551	0.558396	-0.0890902	0.815608	0.292918	0.807943	0.377707	0.920532	-0.926305	-0.884464	-0.314766	0.950711	-0.589643	-0.214216	-0.906478	0.816906	0.987967	0.644878	0.999672	0.860365	-0.730843	0.212767	0.189801	-0.57064	0.863152	0.264552	0.870483	0.96198	0.999789	0.920001	0.959533	-0.998913	0.996597	0.827603	0.815113	0.578513	0.805592	-0.543271	-0.437118	0.723056	0.999999	-0.924595	0.953615	0.543349	0.999763	-0.799942	0.34788	0.991944
MAP3K7CL	-0.223583	0.98061	0.502467	-0.0232052	0.775671	0.355341	0.76732	0.437952	0.944293	-0.949138	-0.913313	-0.25148	0.928191	-0.535091	-0.149328	-0.932353	0.853167	0.975616	0.693881	0.995808	0.824877	-0.684236	0.147861	0.124633	-0.623558	0.82797	0.327579	0.836126	0.941872	0.998968	0.943846	0.938872	-0.999812	0.999864	0.78878	0.775131	0.63105	0.764763	-0.486717	-0.376847	0.675922	0.997921	-0.897457	0.931685	0.597535	0.996151	-0.837777	0.285289	0.998139
RNF182	-0.492343	0.883958	0.728234	-0.307437	0.923485	0.0739198	0.91837	0.163294	0.811169	-0.819877	-0.759181	-0.517135	0.995772	-0.753853	-0.425197	-0.79047	0.668905	0.997689	0.459626	0.980523	0.951869	-0.863842	0.423854	0.402503	-0.374628	0.953538	0.0444346	0.957865	0.998577	0.970415	0.810376	0.998068	-0.963794	0.953603	0.931354	0.923157	0.383529	0.916789	-0.715695	-0.625429	0.858073	0.974838	-0.985999	0.9966	0.343961	0.979762	-0.647202	0.546851	0.939266
SLC16A1-AS1	0.372983	0.916935	-0.0811716	0.551785	0.27642	0.825444	0.263782	0.872859	0.96314	-0.958984	-0.982331	0.346185	0.549537	0.043082	0.441996	-0.971863	0.998263	0.675615	0.98081	0.765286	0.354401	-0.145328	-0.443326	-0.464219	-0.958301	0.359533	0.808413	0.373214	0.5814	0.794175	0.963504	0.574201	-0.80974	0.830277	0.296582	0.275599	0.961006	0.259942	0.0992196	0.219518	0.134099	0.782455	-0.484909	0.557451	0.948394	0.767749	-0.999547	-0.31305	0.85425
WFDC21P	-0.128042	0.994989	0.416285	0.0738198	0.710834	0.444282	0.701541	0.52304	0.97175	-0.975191	-0.948491	-0.15647	0.887747	-0.450675	-0.0527693	-0.963011	0.899717	0.949743	0.76042	0.98225	0.766189	-0.610317	0.0512884	0.0278598	-0.696408	0.769708	0.417629	0.779011	0.904866	0.98986	0.971429	0.901076	-0.993225	0.996756	0.725477	0.710233	0.70328	0.6987	-0.39974	-0.285277	0.601294	0.986974	-0.850468	0.892081	0.672452	0.982962	-0.886763	0.191032	0.999349
LINC00960	0.142572	0.985363	0.157246	0.338517	0.496211	0.66823	0.484773	0.732419	0.999449	-0.998837	-0.998705	0.11409	0.731809	-0.194813	0.216922	-0.999999	0.983804	0.831032	0.906708	0.895986	0.565827	-0.375566	-0.218369	-0.241189	-0.863331	0.570348	0.645966	0.582364	0.757588	0.915525	0.999493	0.751802	-0.925696	0.938675	0.514371	0.495469	0.868146	0.481289	-0.139325	-0.0178412	0.365031	0.907696	-0.678281	0.738252	0.846284	0.897683	-0.978229	-0.0791576	0.953085
TRAM2	0.381371	0.913283	-0.0901955	0.559316	0.267704	0.830523	0.255035	0.877243	0.960664	-0.956377	-0.980596	0.354668	0.541948	0.052129	0.450102	-0.96969	0.997689	0.66891	0.982536	0.759424	0.345917	-0.136361	-0.451426	-0.472222	-0.96085	0.351067	0.813711	0.364796	0.574007	0.788639	0.96104	0.566762	-0.804392	0.825195	0.28792	0.266881	0.963471	0.251185	0.108228	0.228345	0.125118	0.776783	-0.476968	0.549909	0.951228	0.761914	-0.999233	-0.321639	0.849506
ITGB1	-0.216135	0.982078	0.495852	-0.0155727	0.77083	0.362466	0.762402	0.444802	0.946778	-0.951514	-0.916395	-0.244084	0.925323	-0.528626	-0.141775	-0.935086	0.857124	0.973912	0.699358	0.99508	0.820537	-0.678649	0.140307	0.117055	-0.629508	0.823665	0.334783	0.831914	0.93928	0.998592	0.946341	0.936216	-0.999635	0.999961	0.784065	0.770286	0.636954	0.759822	-0.480034	-0.369765	0.670276	0.9974	-0.894063	0.928885	0.603638	0.995453	-0.841921	0.277964	0.998575
DSE	0.38021	0.913794	-0.0889444	0.558274	0.268914	0.829823	0.256249	0.876639	0.961012	-0.956743	-0.980842	0.353493	0.543003	0.0508745	0.44898	-0.969996	0.997774	0.669843	0.982301	0.760241	0.347096	-0.137606	-0.450305	-0.471115	-0.960501	0.352243	0.81298	0.365966	0.575035	0.78941	0.961386	0.567797	-0.805138	0.825904	0.289123	0.268091	0.963134	0.252401	0.106979	0.227122	0.126364	0.777574	-0.478071	0.550958	0.950839	0.762727	-0.999281	-0.32045	0.850169
BICD1	0.233021	0.965503	0.0657306	0.423644	0.414238	0.733835	0.402256	0.791947	0.992158	-0.990165	-0.999151	0.204999	0.666012	-0.103757	0.305805	-0.995886	0.996122	0.776339	0.941663	0.851335	0.487577	-0.288715	-0.307216	-0.329443	-0.906094	0.492366	0.713452	0.505111	0.694329	0.874638	0.992327	0.687954	-0.886972	0.902975	0.433299	0.413461	0.910122	0.39861	-0.0476378	0.0742131	0.277838	0.865244	-0.607808	0.67307	0.891703	0.85334	-0.993172	-0.170527	0.921197
CORO1C	-0.0835358	0.998466	0.375183	0.11837	0.678649	0.483924	0.668951	0.560654	0.981337	-0.984119	-0.961717	-0.112118	0.866259	-0.410279	-0.00803282	-0.974104	0.918346	0.934785	0.788717	0.972873	0.736667	-0.57426	0.00654992	-0.0168967	-0.727823	0.740371	0.457868	0.750175	0.884911	0.982512	0.981076	0.880769	-0.98703	0.992156	0.693954	0.678022	0.734386	0.665988	-0.358324	-0.242105	0.564939	0.978787	-0.826079	0.870968	0.704897	0.973753	-0.906557	0.146919	0.996735
MSANTD3	0.0844245	0.993648	0.21475	0.28289	0.546152	0.623563	0.53511	0.691334	0.999679	-0.999947	-0.994018	0.0557752	0.770425	-0.25186	0.159442	-0.998206	0.971633	0.862149	0.880482	0.920431	0.613094	-0.429141	-0.160906	-0.184001	-0.832331	0.617424	0.600202	0.628924	0.794477	0.93749	0.999644	0.789089	-0.94624	0.957239	0.563659	0.545436	0.837625	0.531745	-0.197017	-0.0763024	0.41887	0.93069	-0.720106	0.776448	0.813669	0.921923	-0.964413	-0.0207045	0.969161
XPO4	-0.0520577	0.999716	0.345754	0.149636	0.655142	0.511291	0.645169	0.586497	0.986915	-0.989229	-0.969884	-0.0807143	0.850068	-0.381305	0.0235169	-0.980752	0.930375	0.923114	0.807718	0.96509	0.714967	-0.548148	-0.0249994	-0.0484306	-0.749094	0.718797	0.485686	0.728942	0.869778	0.976149	0.986696	0.865391	-0.981475	0.987718	0.670895	0.654496	0.755432	0.642124	-0.328694	-0.211376	0.538627	0.971836	-0.807889	0.855034	0.726923	0.966088	-0.919421	0.115641	0.993691
EHD2	0.0202938	0.998822	0.276996	0.220743	0.598793	0.572099	0.588229	0.643532	0.995991	-0.997224	-0.984958	-0.00842562	0.809757	-0.313457	0.0957486	-0.992304	0.95445	0.892891	0.848237	0.943624	0.662537	-0.486231	-0.0972247	-0.120532	-0.795038	0.666642	0.547626	0.677529	0.831818	0.957894	0.995869	0.82689	-0.96505	0.973834	0.615514	0.598109	0.800836	0.585007	-0.259538	-0.140144	0.47629	0.952251	-0.763158	0.815296	0.774679	0.944886	-0.945453	0.0435102	0.98298
HAS2	0.512421	0.84392	-0.234827	0.674497	0.123967	0.903029	0.110932	0.937998	0.909742	-0.903392	-0.9414	0.48755	0.41326	0.197567	0.575816	-0.923549	0.977036	0.553048	0.999182	0.65615	0.20503	0.00993473	-0.577028	-0.596018	-0.991033	0.210403	0.889948	0.224755	0.448126	0.690275	0.910304	0.440224	-0.708894	0.73375	0.144821	0.123119	0.992272	0.106977	0.252403	0.368226	-0.0212744	0.676367	-0.343348	0.421894	0.986107	0.659039	-0.982772	-0.456612	0.763249
PARP4	0.455166	0.877197	-0.170756	0.624772	0.188594	0.873003	0.175688	0.913321	0.934946	-0.929501	-0.961443	0.429408	0.471926	0.133036	0.521117	-0.94665	0.988879	0.60635	0.994399	0.704096	0.268598	-0.0554802	-0.522382	-0.54223	-0.980173	0.273886	0.858218	0.287997	0.50563	0.736115	0.935425	0.498001	-0.753502	0.776611	0.209218	0.187755	0.982034	0.17177	0.188583	0.306636	0.0441533	0.723088	-0.404034	0.480282	0.973133	0.706814	-0.992755	-0.397453	0.803868
CD83	0.376246	0.915525	-0.0846783	0.554717	0.273036	0.827426	0.260386	0.87457	0.962188	-0.95798	-0.981667	0.349484	0.546594	0.0465973	0.44515	-0.971028	0.99805	0.673016	0.98149	0.763016	0.351109	-0.141846	-0.446477	-0.467333	-0.959301	0.356247	0.810479	0.369947	0.578533	0.792032	0.962556	0.571316	-0.80767	0.828311	0.293219	0.272214	0.961973	0.256542	0.10272	0.22295	0.130611	0.780259	-0.481828	0.554527	0.949504	0.765489	-0.999434	-0.31639	0.852415
LAMC3	0.156651	0.982836	0.143169	0.351881	0.483799	0.678755	0.47227	0.742039	0.998875	-0.998049	-0.999328	0.128224	0.722031	-0.180828	0.230799	-0.999917	0.986257	0.823028	0.912622	0.889572	0.55403	-0.362332	-0.232242	-0.254983	-0.870429	0.558595	0.65677	0.57073	0.748218	0.909705	0.998939	0.742337	-0.920216	0.93367	0.502108	0.483051	0.875125	0.468759	-0.125211	-0.00360286	0.351738	0.901629	-0.66775	0.728573	0.853784	0.891318	-0.981085	-0.0933437	0.948678
IPO5	0.0389423	0.997743	0.259022	0.2389	0.583748	0.5873	0.57304	0.657699	0.997487	-0.99844	-0.98801	0.010231	0.798669	-0.295687	0.114302	-0.994441	0.95985	0.884335	0.85797	0.937284	0.648448	-0.469845	-0.115775	-0.139031	-0.806215	0.65262	0.56314	0.66369	0.821318	0.952371	0.99739	0.816255	-0.959993	0.969425	0.600704	0.583054	0.811869	0.569775	-0.241476	-0.121648	0.459803	0.946389	-0.750969	0.804351	0.786341	0.938614	-0.951366	0.0248645	0.979381
KIAA0368	0.400898	0.904436	-0.111304	0.576777	0.247203	0.842153	0.234463	0.88723	0.954556	-0.949964	-0.976216	0.374424	0.523996	0.073304	0.468946	-0.964287	0.996023	0.652989	0.986262	0.745451	0.325934	-0.115313	-0.470255	-0.490817	-0.966512	0.331122	0.82586	0.344961	0.556505	0.775417	0.954959	0.549155	-0.791607	0.813026	0.267538	0.246375	0.968936	0.230594	0.129295	0.248949	0.104041	0.763247	-0.458213	0.532066	0.957558	0.748001	-0.998177	-0.341655	0.838122
DENND2A	-0.437681	0.911132	0.684545	-0.248118	0.898046	0.135332	0.892195	0.223876	0.845719	-0.853652	-0.797907	-0.463321	0.988204	-0.711861	-0.368521	-0.826768	0.713511	0.999981	0.513566	0.990776	0.931135	-0.831101	0.367142	0.345233	-0.431141	0.933125	0.106011	0.93831	0.993382	0.983467	0.844995	0.992331	-0.978414	0.970368	0.907104	0.89767	0.439801	0.890391	-0.671223	-0.576076	0.824741	0.986738	-0.973826	0.989615	0.401261	0.990249	-0.69302	0.494133	0.958657
NOL4L	0.0825261	0.993861	0.21661	0.281063	0.547747	0.622073	0.536718	0.689956	0.999629	-0.999926	-0.993808	0.053873	0.771638	-0.253703	0.157561	-0.99809	0.971181	0.863112	0.879577	0.921174	0.614598	-0.430861	-0.159025	-0.182129	-0.831273	0.618922	0.598678	0.630404	0.795632	0.938151	0.999591	0.790258	-0.946854	0.957788	0.565231	0.547032	0.836582	0.533357	-0.198884	-0.0782018	0.420599	0.931386	-0.721427	0.777647	0.81256	0.92266	-0.963907	-0.0187998	0.969629
BCAR3	0.320871	0.937683	-0.0256854	0.50461	0.329373	0.792816	0.316951	0.844407	0.976595	-0.973248	-0.99121	0.293541	0.595094	-0.012477	0.39149	-0.983446	0.999994	0.715522	0.968467	0.799857	0.405793	-0.200059	-0.392854	-0.414306	-0.94095	0.410808	0.774471	0.424169	0.625694	0.826703	0.976885	0.618789	-0.841082	0.859953	0.349169	0.328566	0.944163	0.313175	0.0437964	0.16499	0.188934	0.815835	-0.532737	0.602704	0.929318	0.802153	-0.999676	-0.259815	0.881807
PROS1	-0.0946017	0.99779	0.385458	0.107331	0.686767	0.474172	0.677167	0.551419	0.97914	-0.982086	-0.958613	-0.123151	0.871756	-0.420386	-0.0191419	-0.971532	0.913893	0.938674	0.781839	0.975383	0.744135	-0.58332	0.0176592	-0.0057873	-0.720159	0.747794	0.447963	0.757475	0.890031	0.98452	0.978864	0.885975	-0.988753	0.993483	0.701911	0.686146	0.7268	0.674235	-0.368674	-0.25287	0.574071	0.981003	-0.832289	0.876373	0.696973	0.976221	-0.901812	0.157899	0.99757
CDH11	-0.0716798	0.999054	0.364134	0.13017	0.669867	0.494297	0.660064	0.570461	0.983554	-0.986161	-0.964908	-0.100293	0.860257	-0.399405	0.00385903	-0.976724	0.922988	0.930495	0.795972	0.970053	0.728574	-0.564484	-0.00534195	-0.0287855	-0.735926	0.732325	0.468408	0.742259	0.87931	0.980228	0.983309	0.875075	-0.985051	0.990599	0.685343	0.669233	0.742405	0.65707	-0.347197	-0.23055	0.555087	0.976281	-0.819319	0.865063	0.713282	0.970977	-0.911512	0.135146	0.995704
PIK3CD	0.328817	0.934731	-0.0340825	0.511845	0.321429	0.797908	0.308973	0.848878	0.974753	-0.971283	-0.990064	0.301561	0.588322	-0.00407649	0.399206	-0.981889	0.999931	0.709628	0.970526	0.794787	0.398101	-0.191821	-0.400565	-0.421937	-0.94376	0.403134	0.779758	0.416546	0.619119	0.821947	0.975055	0.612168	-0.836509	0.855635	0.341285	0.32062	0.946897	0.305186	0.0521875	0.17327	0.180678	0.810948	-0.525609	0.595979	0.932387	0.797109	-0.999855	-0.267918	0.877814
VPS53	0.485447	0.860208	-0.204461	0.651193	0.154789	0.889222	0.141809	0.926756	0.922222	-0.9163	-0.951441	0.460141	0.4414	0.166962	0.550092	-0.935036	0.983194	0.57871	0.99744	0.679318	0.235392	-0.021191	-0.55133	-0.570739	-0.986394	0.240727	0.875323	0.254972	0.475732	0.712459	0.922746	0.467955	-0.730502	0.75454	0.175545	0.153945	0.98793	0.137869	0.222166	0.339112	0.00985132	0.698963	-0.372412	0.449906	0.98046	0.682127	-0.988048	-0.428702	0.782987
CHST2	0.604036	0.77958	-0.340638	0.751833	0.0137322	0.944911	0.000606785	0.970516	0.858382	-0.850566	-0.89844	0.580901	0.310269	0.304515	0.662504	-0.875602	0.947563	0.457751	0.997543	0.568886	0.0957926	0.120198	-0.663614	-0.68097	-0.999725	0.101259	0.934832	0.115876	0.34676	0.606233	0.859077	0.338473	-0.626749	0.654311	0.0347704	0.0128781	0.999904	-0.00337186	0.357619	0.468555	-0.131449	0.590973	-0.237629	0.319289	0.998414	0.572036	-0.95638	-0.55198	0.687305
ZC3H12C	0.52512	0.835859	-0.24924	0.685389	0.109214	0.90931	0.096158	0.943044	0.903475	-0.896923	-0.936286	0.500464	0.399688	0.212106	0.587897	-0.917751	0.973763	0.540612	0.999673	0.644868	0.190469	0.0247865	-0.589096	-0.607879	-0.992908	0.195859	0.896624	0.210256	0.434798	0.679452	0.904055	0.426838	-0.698339	0.723577	0.130108	0.108365	0.994006	0.092197	0.266748	0.381995	-0.0361223	0.665352	-0.329359	0.40838	0.988466	0.647795	-0.979918	-0.469776	0.753568
TIMP1	0.433199	0.888705	-0.146548	0.605441	0.212615	0.860783	0.199771	0.903062	0.943363	-0.938264	-0.967896	0.407137	0.4934	0.108697	0.500035	-0.954267	0.992228	0.625664	0.991509	0.721294	0.292134	-0.079943	-0.501319	-0.521467	-0.975021	0.297383	0.845375	0.311389	0.52663	0.752489	0.943812	0.519112	-0.769394	0.791823	0.23313	0.21178	0.977112	0.195871	0.164449	0.283208	0.0686333	0.739806	-0.426339	0.501642	0.967196	0.723945	-0.995402	-0.374836	0.81821
E2F7	0.415465	0.897513	-0.127147	0.589738	0.23171	0.85065	0.218922	0.894478	0.949679	-0.944859	-0.972633	0.389172	0.510339	0.089208	0.482979	-0.959939	0.994474	0.640821	0.988773	0.73472	0.310807	-0.0994489	-0.484277	-0.504657	-0.970484	0.316024	0.834752	0.32994	0.543177	0.765242	0.950103	0.53575	-0.781756	0.803632	0.252129	0.230879	0.972759	0.215038	0.1451	0.264371	0.0881578	0.752841	-0.443972	0.518488	0.962036	0.737316	-0.997087	-0.356608	0.829312
NNMT	0.0477394	0.997113	0.250507	0.247442	0.576576	0.594404	0.565802	0.664307	0.998072	-0.998893	-0.989331	0.0190354	0.793339	-0.287264	0.123045	-0.99533	0.962283	0.88019	0.86246	0.934178	0.64172	-0.462054	-0.124517	-0.147745	-0.811394	0.645923	0.570395	0.657078	0.816263	0.949649	0.997987	0.811136	-0.957491	0.967226	0.593641	0.575877	0.816979	0.562517	-0.232922	-0.112903	0.451966	0.943508	-0.745126	0.799088	0.79175	0.93554	-0.954042	0.0160609	0.977565
COL8A1	0.157957	0.982591	0.14186	0.353119	0.482641	0.679725	0.471104	0.742925	0.998812	-0.997965	-0.999376	0.129535	0.721116	-0.179527	0.232086	-0.999899	0.986474	0.822276	0.913162	0.888968	0.552928	-0.361099	-0.233528	-0.256261	-0.87108	0.557497	0.657767	0.569644	0.74734	0.909155	0.998877	0.74145	-0.919698	0.933196	0.500964	0.481893	0.875764	0.467591	-0.123899	-0.00228048	0.3505	0.901057	-0.666765	0.727666	0.854472	0.890717	-0.98134	-0.0946602	0.948259
ADAMTS6	0.179416	0.978314	0.120277	0.373402	0.463461	0.695531	0.45179	0.757321	0.997514	-0.996341	-0.999908	0.151091	0.705863	-0.158069	0.253206	-0.999354	0.989809	0.809693	0.921818	0.878787	0.534659	-0.340713	-0.25464	-0.277243	-0.881565	0.539293	0.674008	0.551617	0.732698	0.899873	0.997609	0.726667	-0.910932	0.925151	0.482005	0.462703	0.886065	0.448237	-0.102268	0.0194893	0.330028	0.891402	-0.650383	0.712562	0.865578	0.880611	-0.985293	-0.116309	0.941123
LINC00662	0.271294	0.954451	0.0262211	0.459132	0.377923	0.760124	0.365738	0.815473	0.98644	-0.983859	-0.99674	0.243542	0.635994	-0.0643452	0.343215	-0.991523	0.998822	0.750807	0.954235	0.829923	0.452671	-0.250629	-0.344607	-0.366522	-0.922115	0.457563	0.740602	0.470587	0.665328	0.854784	0.986661	0.658717	-0.868017	0.885277	0.397322	0.377132	0.925794	0.362032	-0.00810189	0.11359	0.239634	0.844743	-0.575932	0.643298	0.908904	0.832057	-0.997008	-0.209358	0.90509
LIX1L	0.28412	0.950382	0.0128719	0.470952	0.365528	0.768732	0.353279	0.823128	0.984161	-0.981382	-0.995573	0.25647	0.625634	-0.0510157	0.355725	-0.9897	0.999381	0.741921	0.958143	0.822401	0.440726	-0.237681	-0.35711	-0.378911	-0.927199	0.44565	0.749508	0.458765	0.655301	0.847778	0.9844	0.648613	-0.86131	0.878989	0.385034	0.364733	0.930759	0.349554	0.00524988	0.126845	0.22665	0.837522	-0.564966	0.633018	0.914391	0.824576	-0.997951	-0.222394	0.899332
PRRX2	0.00431975	0.99947	0.29231	0.205134	0.611511	0.558923	0.601073	0.631222	0.994435	-0.995908	-0.982072	-0.0243987	0.819027	-0.328587	0.0798351	-0.990199	0.949562	0.89997	0.839669	0.948791	0.674418	-0.500129	-0.0813132	-0.104659	-0.785247	0.678464	0.53419	0.689192	0.840579	0.962359	0.994291	0.835768	-0.969114	0.97734	0.628026	0.610835	0.791167	0.597889	-0.274932	-0.155943	0.490276	0.957007	-0.773383	0.824442	0.764478	0.949996	-0.940129	0.0594643	0.985789
SMURF2	-0.00367657	0.999698	0.299948	0.197302	0.617818	0.552275	0.607444	0.625	0.993561	-0.995153	-0.980533	-0.0323918	0.823589	-0.336129	0.0718618	-0.989051	0.947024	0.903427	0.835299	0.951287	0.6803	-0.507037	-0.0733408	-0.0967028	-0.78027	0.684317	0.527413	0.694964	0.844883	0.964501	0.993406	0.840132	-0.971055	0.979001	0.634228	0.617147	0.786251	0.604279	-0.282612	-0.163836	0.497229	0.959296	-0.778428	0.828941	0.759299	0.952462	-0.937373	0.0674445	0.987101
ADAMTS12	-0.491802	0.884249	0.727807	-0.306845	0.923247	0.0745398	0.918124	0.163907	0.811533	-0.820233	-0.759585	-0.516603	0.995715	-0.753444	-0.424634	-0.790851	0.669367	0.997731	0.460178	0.980645	0.951678	-0.863528	0.423291	0.401933	-0.375204	0.95335	0.0450558	0.957686	0.998544	0.970564	0.81074	0.998029	-0.963959	0.95379	0.931127	0.922918	0.384104	0.91654	-0.715261	-0.624944	0.857754	0.974976	-0.985895	0.996549	0.344545	0.979887	-0.647676	0.546331	0.939479
BIN1	0.272101	0.954201	0.0253832	0.459877	0.377147	0.760668	0.364958	0.815957	0.986302	-0.983708	-0.996672	0.244355	0.635347	-0.0635088	0.344002	-0.991414	0.998862	0.750253	0.954485	0.829455	0.451924	-0.249818	-0.345394	-0.367301	-0.922439	0.456817	0.741165	0.469848	0.664702	0.854349	0.986525	0.658087	-0.8676	0.884887	0.396552	0.376355	0.926111	0.361251	-0.00726371	0.114422	0.23882	0.844294	-0.575247	0.642656	0.909253	0.831591	-0.997073	-0.210177	0.904733
ANXA2	0.149259	0.984189	0.150568	0.344869	0.490332	0.673243	0.47885	0.737004	0.999202	-0.998488	-0.999026	0.120802	0.727186	-0.18818	0.223515	-0.999986	0.984993	0.827254	0.909538	0.892965	0.560242	-0.369293	-0.22496	-0.247742	-0.866722	0.564784	0.651111	0.576856	0.75316	0.912786	0.999255	0.747328	-0.923118	0.936323	0.508563	0.489587	0.871481	0.475354	-0.132629	-0.0110831	0.358731	0.904839	-0.673299	0.733676	0.849865	0.894684	-0.979609	-0.0858933	0.951017
STK10	0.315942	0.939477	-0.0204869	0.500114	0.334278	0.789637	0.321879	0.84161	0.9777	-0.974429	-0.991885	0.288566	0.599265	-0.0176763	0.386699	-0.984375	0.999998	0.719145	0.967159	0.802968	0.41054	-0.205151	-0.388067	-0.409568	-0.939176	0.415543	0.771171	0.428872	0.629742	0.829617	0.977984	0.622866	-0.843884	0.862595	0.354037	0.333473	0.942437	0.318109	0.0386009	0.159859	0.194038	0.818831	-0.53713	0.606845	0.927385	0.805247	-0.99953	-0.25479	0.884247
DIAPH3	0.463784	0.872497	-0.180309	0.632319	0.179056	0.877694	0.166127	0.91723	0.931459	-0.925879	-0.958729	0.438151	0.463349	0.142647	0.529374	-0.943479	0.987389	0.598605	0.995378	0.697172	0.259239	-0.0457892	-0.530631	-0.550358	-0.98205	0.264541	0.863158	0.278692	0.497235	0.729513	0.931951	0.489563	-0.747087	0.770462	0.19972	0.178216	0.983819	0.162203	0.198104	0.315857	0.0344573	0.716352	-0.395139	0.471749	0.975322	0.699916	-0.991542	-0.406338	0.798059
C1S	-0.0624484	0.999414	0.355501	0.139337	0.662969	0.502318	0.653086	0.578035	0.985183	-0.987652	-0.967296	-0.0910836	0.855503	-0.390906	0.0131109	-0.978666	0.926509	0.927066	0.801539	0.967764	0.722205	-0.556823	-0.0145937	-0.0380325	-0.742159	0.725994	0.476562	0.736027	0.874866	0.978356	0.98495	0.87056	-0.983415	0.989291	0.678576	0.662329	0.748572	0.650068	-0.338505	-0.221537	0.547367	0.974236	-0.813979	0.860385	0.719736	0.968723	-0.915279	0.125973	0.994805
FAM126A	-0.266717	0.970923	0.540428	-0.0676516	0.802977	0.313411	0.795085	0.39753	0.928719	-0.934193	-0.894293	-0.294283	0.943824	-0.572139	-0.193162	-0.915348	0.829119	0.984413	0.661164	0.998891	0.849206	-0.715997	0.191707	0.168644	-0.588167	0.852094	0.285228	0.859698	0.955884	1	0.928216	0.953256	-0.999685	0.998139	0.815341	0.802468	0.595919	0.792666	-0.525092	-0.417676	0.708034	0.9998	-0.916189	0.946921	0.561276	0.999064	-0.812661	0.327639	0.994438
EXT1	-0.0955798	0.997724	0.386365	0.106354	0.687481	0.473307	0.67789	0.550599	0.97894	-0.981901	-0.958333	-0.124126	0.872237	-0.421277	-0.0201243	-0.971298	0.913493	0.939012	0.781226	0.975599	0.744791	-0.584118	0.0186416	-0.00480476	-0.719477	0.748446	0.447084	0.758116	0.890479	0.984692	0.978662	0.886431	-0.988899	0.993595	0.702611	0.686861	0.726125	0.67496	-0.369587	-0.25382	0.574875	0.981193	-0.832833	0.876845	0.696268	0.976434	-0.901387	0.158869	0.997638
AXL	0.354246	0.924775	-0.0611084	0.5349	0.295693	0.813924	0.283129	0.862867	0.968356	-0.964491	-0.985897	0.327245	0.56623	0.0229789	0.423865	-0.976404	0.999246	0.690307	0.976691	0.778078	0.373137	-0.165199	-0.425207	-0.446311	-0.95236	0.378228	0.796411	0.391799	0.597647	0.806237	0.968693	0.590552	-0.821378	0.841319	0.31573	0.294877	0.95525	0.279311	0.0791856	0.199851	0.154003	0.794821	-0.502401	0.574037	0.941825	0.780481	-0.99995	-0.293885	0.864533
NRN1	0.295005	0.946783	0.00150001	0.480954	0.354919	0.775955	0.342618	0.829532	0.982081	-0.979134	-0.99444	0.267445	0.616722	-0.0396552	0.36633	-0.988008	0.999716	0.734249	0.961336	0.815878	0.430489	-0.22662	-0.367709	-0.389411	-0.931398	0.435441	0.756987	0.44863	0.646669	0.841692	0.982335	0.639916	-0.855476	0.87351	0.374514	0.35412	0.934857	0.338877	0.0166214	0.138116	0.21556	0.831254	-0.555546	0.624174	0.918935	0.818089	-0.998614	-0.233467	0.894301
CMSS1	0.235849	0.964742	0.062828	0.426277	0.411589	0.735808	0.399591	0.79372	0.991791	-0.989754	-0.999026	0.207844	0.663839	-0.100863	0.308573	-0.995618	0.996374	0.774503	0.942637	0.849805	0.485036	-0.285929	-0.309983	-0.332188	-0.907321	0.489833	0.715487	0.502598	0.692233	0.873224	0.991963	0.685841	-0.885625	0.901721	0.430676	0.41081	0.911323	0.395941	-0.0447324	0.0771134	0.275043	0.863783	-0.605496	0.670916	0.893016	0.85182	-0.993507	-0.173392	0.920061
CDC14B	0.522872	0.837305	-0.246682	0.683464	0.111838	0.908208	0.0987853	0.942162	0.904603	-0.898087	-0.93721	0.498177	0.402106	0.209525	0.585759	-0.918796	0.974361	0.542831	0.999602	0.646884	0.19306	0.0221474	-0.586961	-0.605781	-0.992591	0.198447	0.895452	0.212837	0.437174	0.681386	0.90518	0.429224	-0.700226	0.725397	0.132724	0.110989	0.993714	0.0948253	0.264203	0.379554	-0.033484	0.66732	-0.33185	0.410788	0.988063	0.649803	-0.980441	-0.467444	0.7553
KCTD4	-0.54661	0.85249	0.770275	-0.36723	0.945978	0.0104563	0.941641	0.100329	0.772404	-0.781873	-0.716326	-0.570432	0.999595	-0.794046	-0.481802	-0.749989	0.620362	0.991362	0.402314	0.966075	0.969408	-0.894082	0.480502	0.459809	-0.315007	0.970742	-0.0190803	0.974167	0.999948	0.953128	0.771543	0.999999	-0.94492	0.932565	0.952592	0.945701	0.324123	0.940295	-0.758592	-0.673706	0.888945	0.958719	-0.994596	0.99982	0.283653	0.965078	-0.597498	0.598902	0.915582
IRAK2	0.492169	0.856253	-0.211998	0.657022	0.147172	0.892721	0.134177	0.929623	0.919216	-0.913187	-0.949041	0.466968	0.434473	0.174554	0.556511	-0.932277	0.981758	0.572409	0.997961	0.673643	0.227896	-0.0134867	-0.557742	-0.577049	-0.987632	0.233241	0.879023	0.247514	0.46894	0.707031	0.919748	0.461131	-0.725218	0.74946	0.167954	0.146327	0.989094	0.130233	0.229672	0.346351	0.00214597	0.693432	-0.365249	0.443011	0.981947	0.676472	-0.986831	-0.435651	0.778171
PNMA2	0.259349	0.958074	0.038604	0.448091	0.389364	0.752016	0.377241	0.808239	0.988397	-0.986	-0.997663	0.231507	0.645506	-0.0767037	0.331552	-0.993057	0.998144	0.758933	0.950456	0.836771	0.463684	-0.262604	-0.332951	-0.354967	-0.917251	0.468544	0.732221	0.481483	0.674526	0.861148	0.988602	0.667988	-0.874102	0.890971	0.408661	0.388577	0.92104	0.373553	-0.02049	0.101272	0.251644	0.851308	-0.586016	0.652734	0.903668	0.838865	-0.995974	-0.197227	0.910289
DKK3	-0.103429	0.997161	0.393628	0.0985074	0.693188	0.466344	0.683668	0.543998	0.977299	-0.980376	-0.95605	-0.131949	0.876068	-0.428417	-0.0280098	-0.969392	0.910256	0.941695	0.776278	0.977301	0.750032	-0.590502	0.0265274	0.00308309	-0.713976	0.753654	0.440015	0.763236	0.89404	0.986036	0.977011	0.890054	-0.990041	0.994455	0.708201	0.692572	0.720679	0.680759	-0.376905	-0.261442	0.581312	0.982685	-0.837173	0.88061	0.690585	0.978106	-0.897943	0.166652	0.998149
FAM57A	0.31325	0.940445	-0.017651	0.497656	0.33695	0.787893	0.324563	0.840075	0.978292	-0.975063	-0.992241	0.285849	0.601534	-0.0205122	0.384082	-0.98487	0.999989	0.721113	0.966434	0.804655	0.413125	-0.207926	-0.385451	-0.406979	-0.938199	0.418121	0.769362	0.431433	0.631943	0.831198	0.978572	0.625082	-0.845402	0.864027	0.356688	0.336146	0.941484	0.320797	0.0357664	0.157058	0.196819	0.820456	-0.539521	0.609097	0.92632	0.806926	-0.999439	-0.252046	0.885568
MMP14	0.0904054	0.992955	0.208883	0.288644	0.541113	0.628245	0.530028	0.695659	0.999813	-0.999991	-0.994655	0.0617687	0.766583	-0.246045	0.165366	-0.998547	0.973035	0.859091	0.883313	0.918068	0.60834	-0.423711	-0.166829	-0.189899	-0.835644	0.612691	0.604994	0.624245	0.790816	0.935384	0.999786	0.785387	-0.944281	0.955485	0.558689	0.540394	0.840889	0.52665	-0.191127	-0.0703147	0.413411	0.928477	-0.715928	0.772651	0.817145	0.919581	-0.965983	-0.0267066	0.967664
TAP2	0.717177	0.676359	-0.478356	0.842563	-0.137021	0.983432	-0.150011	0.995748	0.771326	-0.761662	-0.822058	0.696868	0.163552	0.4445	0.767763	-0.792864	0.888623	0.318624	0.975613	0.438532	-0.0552187	0.268346	-0.768713	-0.783497	-0.991855	-0.0497327	0.977649	-0.0350421	0.201538	0.479538	0.772187	0.192891	-0.502241	0.532951	-0.116146	-0.137868	0.990584	-0.153944	0.494191	0.596265	-0.279254	0.462735	-0.0886217	0.172919	0.995504	0.441975	-0.901474	-0.671272	0.570066
TNPO1	-0.00195241	0.999654	0.298302	0.198992	0.616462	0.553711	0.606074	0.626345	0.993755	-0.995321	-0.98087	-0.0306685	0.822609	-0.334504	0.0735814	-0.989304	0.947576	0.902687	0.836246	0.950754	0.679036	-0.50555	-0.0750602	-0.0984188	-0.781348	0.683058	0.528877	0.693723	0.84396	0.964044	0.993603	0.839196	-0.970641	0.978648	0.632894	0.615789	0.787315	0.602904	-0.280957	-0.162135	0.495733	0.958807	-0.777344	0.827975	0.76042	0.951936	-0.937972	0.0657241	0.986823
MYLK	-0.287022	0.965648	0.558086	-0.0887187	0.815392	0.293275	0.807723	0.378052	0.920677	-0.926446	-0.884638	-0.314412	0.950596	-0.589342	-0.213852	-0.906635	0.817121	0.98791	0.645163	0.999663	0.860175	-0.730589	0.212403	0.189434	-0.570946	0.862964	0.264912	0.8703	0.961878	0.999796	0.920147	0.959428	-0.998931	0.996628	0.827393	0.814897	0.578818	0.805371	-0.542958	-0.436782	0.722798	0.999999	-0.924453	0.953503	0.543663	0.999755	-0.800165	0.34753	0.991991
LOC101927027	-0.238405	0.977511	0.51558	-0.0384329	0.785196	0.341059	0.777	0.424206	0.93917	-0.944231	-0.907002	-0.266196	0.933752	-0.547899	-0.164374	-0.926737	0.845121	0.978846	0.68283	0.997086	0.833393	-0.695267	0.162911	0.139734	-0.611576	0.836417	0.313147	0.844385	0.946881	0.999544	0.938704	0.944008	-0.999991	0.999496	0.798053	0.784667	0.619159	0.77449	-0.499969	-0.390915	0.687071	0.998787	-0.904072	0.937111	0.58525	0.997371	-0.829362	0.299857	0.997094
TMEM136	0.0639546	0.995749	0.234751	0.263144	0.563231	0.607385	0.552337	0.676358	0.998948	-0.999525	-0.991566	0.0352701	0.783348	-0.271671	0.139146	-0.996766	0.966574	0.872366	0.870566	0.928261	0.62918	-0.44759	-0.140614	-0.163788	-0.820779	0.63344	0.583659	0.644749	0.806774	0.944435	0.998885	0.801531	-0.95268	0.962975	0.580494	0.562525	0.826236	0.549016	-0.217098	-0.0967518	0.43742	0.938003	-0.734196	0.789219	0.801566	0.92968	-0.958783	-0.000179166	0.974015
ERFE	0.523347	0.837	-0.247223	0.683871	0.111284	0.908442	0.0982303	0.942349	0.904365	-0.897842	-0.937015	0.498661	0.401596	0.210071	0.586211	-0.918576	0.974235	0.542362	0.999617	0.646458	0.192513	0.0227049	-0.587412	-0.606225	-0.992659	0.1979	0.8957	0.212292	0.436672	0.680978	0.904943	0.42872	-0.699828	0.725013	0.132172	0.110435	0.993776	0.0942701	0.264741	0.38007	-0.0340414	0.666905	-0.331324	0.41028	0.988148	0.649379	-0.980331	-0.467937	0.754935
MXRA7	0.470086	0.868993	-0.187314	0.637824	0.172041	0.881087	0.159096	0.920045	0.928842	-0.923163	-0.956679	0.444546	0.457023	0.149696	0.535406	-0.941093	0.986236	0.592882	0.996037	0.692046	0.25235	-0.0386696	-0.536658	-0.556293	-0.983369	0.257662	0.866734	0.271841	0.491039	0.72462	0.929344	0.483337	-0.742331	0.765899	0.192732	0.171199	0.98507	0.155167	0.205083	0.32261	0.0273347	0.711361	-0.388583	0.465454	0.97687	0.694809	-0.990592	-0.412839	0.793745
CFL2	-0.228057	0.9797	0.506433	-0.0277969	0.778562	0.351043	0.770257	0.433818	0.942772	-0.947682	-0.911432	-0.255923	0.92989	-0.538966	-0.153868	-0.930683	0.850762	0.976614	0.690566	0.996217	0.827465	-0.687578	0.152402	0.129189	-0.619961	0.830537	0.323236	0.838636	0.943405	0.999166	0.942319	0.940443	-0.999891	0.999777	0.791595	0.778025	0.62748	0.767714	-0.490724	-0.381098	0.6793	0.998207	-0.899473	0.933344	0.593845	0.996543	-0.83526	0.289688	0.997848
P3H2	-0.0754462	0.998883	0.367648	0.126424	0.672667	0.49101	0.662897	0.567355	0.982865	-0.985527	-0.963909	-0.10405	0.862177	-0.402865	8.23687e-05	-0.975907	0.921528	0.931872	0.79368	0.970963	0.731155	-0.567598	-0.00156531	-0.0250102	-0.733364	0.734892	0.465068	0.744784	0.881102	0.980969	0.982615	0.876897	-0.985695	0.991109	0.688089	0.672034	0.73987	0.659912	-0.350736	-0.234223	0.558224	0.977092	-0.821478	0.866952	0.71063	0.971874	-0.909953	0.138887	0.996047
KYAT1	0.408713	0.900756	-0.119794	0.583738	0.238912	0.846731	0.226146	0.89114	0.951974	-0.94726	-0.974328	0.382336	0.516697	0.0818252	0.476478	-0.961989	0.995225	0.646492	0.987638	0.739726	0.317842	-0.106819	-0.477781	-0.498246	-0.96867	0.323046	0.830649	0.336926	0.549384	0.769991	0.952388	0.541992	-0.786355	0.80802	0.259293	0.238082	0.971014	0.222269	0.137765	0.257218	0.0955364	0.757697	-0.4506	0.52481	0.959987	0.742301	-0.997625	-0.349675	0.83343
AKAP12	0.168433	0.980563	0.131341	0.363033	0.473314	0.687475	0.461711	0.749991	0.998238	-0.997232	-0.999694	0.140057	0.713718	-0.169071	0.242401	-0.999693	0.988159	0.816187	0.917438	0.884055	0.54405	-0.351176	-0.24384	-0.26651	-0.876246	0.548651	0.665728	0.560884	0.740242	0.904681	0.998317	0.734283	-0.915477	0.929327	0.491746	0.472561	0.88084	0.458178	-0.113355	0.00833806	0.340535	0.896401	-0.658814	0.720342	0.85994	0.88584	-0.983326	-0.105226	0.944834
CEP85L	-0.108161	0.996791	0.397998	0.0937706	0.69661	0.462129	0.687133	0.539999	0.97628	-0.979427	-0.954644	-0.136665	0.878353	-0.432713	-0.0327665	-0.968213	0.908275	0.943286	0.773269	0.978298	0.753171	-0.594336	0.0312843	0.00784184	-0.710636	0.756773	0.435736	0.766302	0.896162	0.986817	0.975986	0.892213	-0.990699	0.994944	0.711553	0.695997	0.717371	0.684237	-0.381309	-0.266032	0.585177	0.983556	-0.839767	0.882855	0.687135	0.979085	-0.895839	0.171342	0.998427
GLIS3	-0.419048	0.919436	0.669368	-0.22809	0.888784	0.155734	0.882692	0.243925	0.856542	-0.86421	-0.810167	-0.444949	0.984837	-0.697228	-0.349274	-0.838192	0.727807	0.999897	0.531149	0.993359	0.923418	-0.819457	0.347884	0.325808	-0.449654	0.925512	0.126493	0.930981	0.990803	0.986992	0.855842	0.989571	-0.982468	0.975144	0.898232	0.888392	0.458226	0.880815	-0.655795	-0.559099	0.812905	0.989875	-0.968932	0.986441	0.420063	0.992911	-0.707738	0.476101	0.964321
EMP3	0.246359	0.961835	0.052016	0.436048	0.401695	0.743098	0.389641	0.800261	0.990348	-0.98815	-0.99849	0.218426	0.655701	-0.0900828	0.318856	-0.994547	0.997237	0.767607	0.946197	0.844047	0.475537	-0.275534	-0.320261	-0.342383	-0.911821	0.480362	0.723011	0.493206	0.684377	0.867895	0.990534	0.677919	-0.880544	0.896987	0.420877	0.400913	0.915728	0.385973	-0.0339109	0.0879063	0.264615	0.858275	-0.596842	0.662846	0.897837	0.846097	-0.994681	-0.184047	0.915765
RNASEH2B	0.259698	0.957971	0.0382428	0.448414	0.389031	0.752254	0.376906	0.808452	0.988342	-0.98594	-0.997638	0.231859	0.645229	-0.0763434	0.331893	-0.993014	0.998166	0.758698	0.950569	0.836573	0.463363	-0.262255	-0.333291	-0.355304	-0.917395	0.468225	0.732467	0.481166	0.674259	0.860964	0.988548	0.667719	-0.873926	0.890807	0.408331	0.388244	0.921181	0.373218	-0.0201287	0.101631	0.251294	0.851118	-0.585723	0.65246	0.903823	0.838668	-0.996007	-0.197581	0.910139
LOXL1-AS1	0.287796	0.949182	0.00903638	0.474333	0.361955	0.771179	0.349688	0.8253	0.983473	-0.980638	-0.995206	0.260175	0.622637	-0.0471846	0.359307	-0.989144	0.999508	0.739344	0.959234	0.820213	0.437279	-0.233954	-0.36069	-0.382458	-0.928629	0.442213	0.752041	0.455353	0.652399	0.845738	0.983718	0.645689	-0.859355	0.877153	0.381491	0.361158	0.932155	0.345958	0.00908552	0.130648	0.222913	0.83542	-0.561797	0.630044	0.915937	0.8224	-0.99819	-0.226133	0.897648
ANKRD44	-0.0235723	0.999989	0.318869	0.177757	0.633341	0.535578	0.623129	0.609344	0.99111	-0.992999	-0.976432	-0.0522716	0.834711	-0.354801	0.0520024	-0.985919	0.940446	0.911779	0.824195	0.957233	0.694749	-0.524086	-0.0534832	-0.0768803	-0.767672	0.698689	0.510404	0.709133	0.85536	0.969564	0.990929	0.850757	-0.975615	0.982864	0.649486	0.63268	0.773801	0.620013	-0.301641	-0.183432	0.514394	0.964725	-0.790763	0.839906	0.746201	0.958335	-0.930257	0.0872824	0.990091
SYNE1	-0.353756	0.944955	0.615125	-0.158629	0.854128	0.225235	0.847228	0.311931	0.89091	-0.897643	-0.849613	-0.38047	0.970094	-0.644761	-0.282101	-0.874679	0.774505	0.996373	0.589767	0.99901	0.893948	-0.776852	0.280678	0.258098	-0.511725	0.896397	0.196361	0.902817	0.978746	0.995893	0.890294	0.976899	-0.993196	0.988377	0.864883	0.853684	0.519966	0.845108	-0.600737	-0.499035	0.76966	0.997437	-0.949005	0.972356	0.483219	0.998832	-0.75595	0.412687	0.980636
EIF4EBP1	0.0479087	0.9971	0.250343	0.247606	0.576437	0.59454	0.565662	0.664433	0.998082	-0.998901	-0.989356	0.0192049	0.793236	-0.287102	0.123213	-0.995346	0.962329	0.88011	0.862546	0.934118	0.64159	-0.461903	-0.124685	-0.147913	-0.811493	0.645794	0.570534	0.65695	0.816165	0.949596	0.997997	0.811037	-0.957442	0.967183	0.593505	0.575739	0.817077	0.562377	-0.232757	-0.112735	0.451815	0.943452	-0.745013	0.798986	0.791854	0.93548	-0.954092	0.0158914	0.977529
FER	0.122664	0.988588	0.177049	0.319551	0.513548	0.653153	0.502241	0.718597	0.999914	-0.999604	-0.997481	0.0941138	0.745349	-0.214473	0.197272	-0.99977	0.980006	0.842036	0.898055	0.904725	0.582273	-0.394104	-0.198726	-0.221649	-0.853022	0.58673	0.630505	0.598574	0.770545	0.92342	0.999931	0.764893	-0.933106	0.945411	0.531491	0.512815	0.858003	0.498797	-0.159185	-0.0379185	0.383656	0.915941	-0.692902	0.75165	0.835414	0.906352	-0.973863	-0.0591205	0.958972
HRH1	0.140513	0.985716	0.1593	0.33656	0.498015	0.666681	0.486591	0.731001	0.999516	-0.998935	-0.998597	0.112023	0.733225	-0.196853	0.214891	-0.999994	0.983429	0.832187	0.905829	0.896908	0.567541	-0.377493	-0.216339	-0.23917	-0.86228	0.572055	0.644378	0.584053	0.758944	0.91636	0.999557	0.753171	-0.926481	0.93939	0.516153	0.497275	0.867112	0.483111	-0.141384	-0.0199204	0.366967	0.908567	-0.679808	0.739653	0.845174	0.898597	-0.977795	-0.0770843	0.953712
EXTL2	0.649487	0.741727	-0.39489	0.789007	-0.0446059	0.962393	-0.0577145	0.982922	0.827002	-0.81845	-0.871302	0.627383	0.254299	0.359547	0.705061	-0.845941	0.927313	0.405121	0.99176	0.519954	0.0375775	0.177891	-0.706112	-0.72252	-0.999391	0.0430666	0.95395	0.0577517	0.291468	0.55882	0.827763	0.283019	-0.580238	0.609094	-0.0235738	-0.0454592	0.99901	-0.0616861	0.411474	0.51928	-0.189039	0.542921	-0.180575	0.263478	0.999998	0.523226	-0.937716	-0.599671	0.643773
RAB32	-0.146505	0.992953	0.43316	0.0552189	0.72382	0.427507	0.714701	0.507063	0.967182	-0.970895	-0.942422	-0.174852	0.896173	-0.467235	-0.0713731	-0.957821	0.891425	0.955413	0.748183	0.985575	0.778034	-0.624976	0.0698939	0.0464867	-0.682911	0.781473	0.400621	0.790563	0.912643	0.992335	0.966837	0.909002	-0.995218	0.998083	0.73818	0.723231	0.689907	0.711913	-0.416756	-0.303092	0.616083	0.989801	-0.860125	0.900348	0.65854	0.986217	-0.877993	0.209294	0.999848
LHFP	-0.187559	0.987158	0.470306	0.0136044	0.751917	0.389502	0.743199	0.470742	0.955766	-0.960083	-0.927682	-0.215689	0.913867	-0.503637	-0.112835	-0.945028	0.871787	0.966877	0.719913	0.991766	0.803512	-0.656933	0.111362	0.0880316	-0.651908	0.806771	0.362131	0.815371	0.928869	0.996619	0.955366	0.925565	-0.998422	0.999794	0.765623	0.751354	0.659173	0.740531	-0.454237	-0.342502	0.64834	0.994874	-0.880614	0.917684	0.626641	0.99225	-0.857305	0.249821	0.999707
CAMK4	-0.373844	0.937679	0.631985	-0.179885	0.865145	0.204171	0.858488	0.291369	0.880908	-0.88793	-0.838041	-0.400325	0.975103	-0.661095	-0.302725	-0.864023	0.760683	0.997977	0.572214	0.997819	0.903405	-0.79025	0.301311	0.278872	-0.493078	0.905747	0.17517	0.911881	0.982941	0.993709	0.880266	0.98128	-0.990454	0.984869	0.875507	0.864716	0.501424	0.856441	-0.617838	-0.517607	0.78325	0.995662	-0.955583	0.977166	0.464226	0.997558	-0.741657	0.432235	0.976184
RAB34	0.320732	0.937734	-0.0255388	0.504484	0.329511	0.792727	0.317091	0.844329	0.976626	-0.973282	-0.991229	0.2934	0.595212	-0.0126237	0.391355	-0.983472	0.999995	0.715624	0.968431	0.799946	0.405927	-0.200202	-0.392719	-0.414173	-0.9409	0.410942	0.774378	0.424302	0.625808	0.826785	0.976917	0.618904	-0.841162	0.860028	0.349306	0.328705	0.944114	0.313315	0.0436498	0.164845	0.189078	0.81592	-0.532861	0.602821	0.929264	0.802241	-0.999672	-0.259673	0.881876
RB1	-0.515578	0.871061	0.746405	-0.332923	0.933471	0.047067	0.928683	0.136696	0.795145	-0.804179	-0.741398	-0.539972	0.997883	-0.771254	-0.44939	-0.773708	0.648668	0.9955	0.435569	0.974885	0.959769	-0.87708	0.448065	0.426981	-0.349551	0.961297	0.0175455	0.965244	0.99965	0.963569	0.794322	0.999378	-0.956272	0.94516	0.940811	0.933164	0.358548	0.9272	-0.734223	-0.646192	0.871576	0.968489	-0.990127	0.998456	0.318578	0.974024	-0.626462	0.569175	0.929694
INHBE	0.74251	0.648599	-0.510571	0.861944	-0.173636	0.989474	-0.186548	0.998478	0.74721	-0.737126	-0.800392	0.722968	0.12688	0.477391	0.790981	-0.769735	0.871017	0.283278	0.966809	0.404926	-0.0921828	0.303861	-0.791887	-0.805987	-0.986453	-0.0867112	0.984769	-0.0720539	0.165101	0.446689	0.74811	0.156395	-0.46985	0.501228	-0.152874	-0.174478	0.984829	-0.190455	0.526068	0.625606	-0.314646	0.429565	-0.051648	0.1363	0.991311	0.408429	-0.884814	-0.698279	0.539227
RBFOX2	0.393198	0.907983	-0.102963	0.569903	0.255323	0.8376	0.24261	0.883328	0.957023	-0.952551	-0.978001	0.366632	0.531123	0.0649347	0.46152	-0.966476	0.996735	0.659319	0.984842	0.751016	0.333854	-0.123643	-0.462835	-0.483491	-0.964325	0.339027	0.8211	0.352823	0.563456	0.780687	0.957415	0.556147	-0.796705	0.817882	0.275612	0.254497	0.966827	0.238749	0.120971	0.240815	0.112381	0.768641	-0.465654	0.53915	0.955106	0.753543	-0.998648	-0.333759	0.842669
MAPRE2	0.546244	0.821865	-0.273387	0.703389	0.0843151	0.919435	0.0712291	0.95107	0.89247	-0.885581	-0.927207	0.521965	0.376633	0.236485	0.607948	-0.907529	0.967766	0.519399	1	0.625548	0.165852	0.0497858	-0.609125	-0.627551	-0.995571	0.171267	0.90742	0.185735	0.412136	0.660885	0.89308	0.404083	-0.680216	0.706084	0.105265	0.0834639	0.99643	0.06726	0.290773	0.404994	-0.0611094	0.646469	-0.305637	0.385419	0.991945	0.628535	-0.974623	-0.491712	0.736888
SDC3	-0.313268	0.958133	0.580705	-0.116089	0.83101	0.266861	0.823638	0.352438	0.90959	-0.915739	-0.871474	-0.340411	0.958777	-0.611345	-0.240647	-0.894684	0.800951	0.991801	0.623898	0.999999	0.873881	-0.749098	0.239207	0.216377	-0.548143	0.876538	0.238282	0.883521	0.969038	0.998862	0.909026	0.966822	-0.99728	0.993993	0.842532	0.830535	0.556163	0.821375	-0.565857	-0.461366	0.741537	0.999589	-0.934593	0.961434	0.520365	0.999986	-0.783361	0.373196	0.98814
PDE4DIP	-0.476141	0.892465	0.715418	-0.289763	0.916223	0.0923744	0.910885	0.181535	0.82186	-0.830339	-0.771104	-0.501197	0.993901	-0.741556	-0.408363	-0.801677	0.682556	0.998776	0.475993	0.983992	0.946029	-0.854365	0.407009	0.385482	-0.391733	0.947796	0.0629267	0.952382	0.997419	0.974719	0.821087	0.996747	-0.968566	0.959015	0.924451	0.91588	0.400566	0.909236	-0.702639	-0.610873	0.848417	0.978799	-0.982742	0.994904	0.36129	0.983301	-0.661207	0.531254	0.94546
TWIST2	-0.00639022	0.999761	0.302535	0.194641	0.61995	0.55001	0.609598	0.622879	0.99325	-0.994883	-0.979996	-0.035104	0.825125	-0.338683	0.0691548	-0.988647	0.946149	0.904587	0.833804	0.95212	0.682287	-0.509374	-0.0706341	-0.0940015	-0.77857	0.686293	0.525105	0.696913	0.846332	0.965214	0.993092	0.841601	-0.971699	0.979551	0.636324	0.61928	0.784571	0.606439	-0.285214	-0.166513	0.499582	0.960059	-0.780128	0.830456	0.75753	0.953286	-0.936425	0.0701517	0.987532
SLC35G2	0.614985	0.770856	-0.35359	0.760867	-7.85661e-05	0.949342	-0.013204	0.973753	0.851215	-0.843222	-0.89229	0.592087	0.297111	0.317641	0.672786	-0.868847	0.943059	0.445429	0.99648	0.557474	0.0820363	0.133897	-0.673882	-0.691019	-0.999953	0.08751	0.939647	0.102148	0.333773	0.595191	0.851926	0.325445	-0.615928	0.643804	0.0209647	-0.000932747	1	-0.0171822	0.370482	0.480711	-0.145127	0.579776	-0.224192	0.30617	0.999096	0.560653	-0.952255	-0.563444	0.677208
MED31	0.170469	0.980156	0.129293	0.364957	0.471493	0.688974	0.459878	0.751355	0.998113	-0.997076	-0.999743	0.142102	0.71227	-0.167035	0.244405	-0.999639	0.988474	0.814992	0.918258	0.883087	0.542315	-0.349241	-0.245843	-0.268501	-0.877239	0.546923	0.667268	0.559173	0.738852	0.903799	0.998196	0.732879	-0.914643	0.928563	0.489946	0.47074	0.881817	0.456341	-0.111302	0.0104037	0.338592	0.895483	-0.657258	0.718908	0.860992	0.88488	-0.9837	-0.10728	0.944156
TPT1-AS1	0.0877819	0.993263	0.211458	0.286121	0.543326	0.626194	0.53226	0.693765	0.999759	-0.999976	-0.99438	0.0591396	0.768272	-0.248597	0.162768	-0.998402	0.972424	0.860436	0.882075	0.919109	0.610428	-0.426095	-0.164231	-0.187313	-0.834194	0.61477	0.602894	0.6263	0.792425	0.936312	0.999728	0.787015	-0.945144	0.956258	0.560872	0.542609	0.839461	0.528887	-0.193712	-0.0729418	0.415808	0.929452	-0.717764	0.77432	0.815624	0.920613	-0.965298	-0.0240736	0.968325
VCAN	0.00769997	0.999354	0.289076	0.208442	0.608833	0.561723	0.598368	0.63384	0.994785	-0.996207	-0.982703	-0.0210193	0.817083	-0.325392	0.0832041	-0.990666	0.950616	0.898491	0.8415	0.947718	0.671918	-0.497199	-0.0846818	-0.10802	-0.787335	0.675977	0.537044	0.686739	0.838743	0.961434	0.994646	0.833907	-0.968274	0.976619	0.625392	0.608155	0.79323	0.595176	-0.271681	-0.152603	0.487327	0.956021	-0.771236	0.822524	0.766653	0.948935	-0.941275	0.0560897	0.985216
SYDE1	0.138684	0.986025	0.161123	0.33482	0.499617	0.665303	0.488204	0.729739	0.999572	-0.999018	-0.998497	0.110187	0.73448	-0.198664	0.213086	-0.999986	0.983092	0.83321	0.905045	0.897723	0.569061	-0.379203	-0.214535	-0.237376	-0.861343	0.57357	0.642964	0.585552	0.760146	0.917098	0.999611	0.754385	-0.927174	0.940022	0.517735	0.498877	0.86619	0.484728	-0.143212	-0.0217675	0.368684	0.909337	-0.681162	0.740895	0.844186	0.899406	-0.977406	-0.0752423	0.954266
RELB	0.616994	0.76923	-0.355973	0.762519	-0.00262787	0.95014	-0.0157531	0.97433	0.849875	-0.841849	-0.891136	0.59414	0.294676	0.320057	0.67467	-0.867582	0.942208	0.443145	0.996263	0.555356	0.0794953	0.136423	-0.675763	-0.69286	-0.999975	0.0849702	0.940516	0.0996112	0.331369	0.593141	0.850588	0.323034	-0.613918	0.641851	0.0184159	-0.00348205	0.999997	-0.0197311	0.372849	0.482945	-0.147649	0.577697	-0.221706	0.303743	0.999201	0.558541	-0.951473	-0.565548	0.67533
NUAK2///AKIP1	0.398226	0.905675	-0.108407	0.574393	0.250026	0.840578	0.237296	0.885881	0.955421	-0.95087	-0.976844	0.37172	0.526477	0.0703966	0.466369	-0.965055	0.996278	0.655194	0.985777	0.74739	0.328688	-0.118208	-0.467681	-0.488275	-0.96576	0.333872	0.824213	0.347695	0.558925	0.777254	0.95582	0.551589	-0.793385	0.814719	0.270346	0.249199	0.968211	0.233429	0.126404	0.246125	0.106939	0.765128	-0.460802	0.534532	0.956714	0.749933	-0.998349	-0.338914	0.839709
SLC7A1	0.315853	0.93951	-0.0203932	0.500033	0.334366	0.789579	0.321968	0.84156	0.97772	-0.97445	-0.991896	0.288476	0.59934	-0.01777	0.386613	-0.984391	0.999998	0.71921	0.967135	0.803023	0.410626	-0.205242	-0.38798	-0.409482	-0.939144	0.415628	0.771111	0.428957	0.629815	0.829669	0.978003	0.622939	-0.843934	0.862643	0.354124	0.333561	0.942405	0.318198	0.0385073	0.159766	0.19413	0.818885	-0.537209	0.60692	0.92735	0.805303	-0.999527	-0.254699	0.884291
TPM2	-0.161544	0.991034	0.446828	0.0400153	0.734238	0.413698	0.725264	0.493886	0.963202	-0.967138	-0.937222	-0.189817	0.902822	-0.480638	-0.0865465	-0.953336	0.884425	0.959796	0.737997	0.988037	0.787506	-0.636786	0.0850691	0.0616853	-0.671714	0.790879	0.386629	0.799792	0.918759	0.994101	0.962837	0.915241	-0.99659	0.998909	0.748362	0.733658	0.678809	0.722519	-0.430543	-0.317562	0.628001	0.991855	-0.867789	0.906867	0.64701	0.988621	-0.870606	0.224154	0.999998
ELAVL1	0.530146	0.832596	-0.254965	0.689685	0.103332	0.911756	0.0902675	0.944995	0.900923	-0.894291	-0.934192	0.505578	0.394258	0.217884	0.592672	-0.915385	0.9724	0.535625	0.999807	0.640335	0.184658	0.0307005	-0.593866	-0.612566	-0.993594	0.190054	0.899228	0.204469	0.429463	0.675099	0.90151	0.421481	-0.694092	0.719481	0.124239	0.102482	0.994635	0.0863043	0.272445	0.387456	-0.0420341	0.660923	-0.323767	0.402973	0.989345	0.643276	-0.978721	-0.474991	0.749665
ANKRD33B	0.390047	0.909412	-0.0995566	0.567086	0.258632	0.835724	0.245931	0.881718	0.95801	-0.953588	-0.978709	0.363444	0.534021	0.0615174	0.458479	-0.967349	0.997006	0.66189	0.984242	0.753273	0.337079	-0.12704	-0.459797	-0.48049	-0.963413	0.342246	0.819141	0.356025	0.566282	0.782822	0.958398	0.55899	-0.79877	0.819847	0.278902	0.257807	0.965947	0.242072	0.117571	0.23749	0.115783	0.770827	-0.468682	0.542031	0.954086	0.75579	-0.99882	-0.330529	0.844508
ASXL1	-0.239336	0.977309	0.516401	-0.0393903	0.785789	0.340158	0.777603	0.423338	0.93884	-0.943915	-0.906598	-0.267119	0.934094	-0.5487	-0.165319	-0.926377	0.844608	0.979042	0.68213	0.997158	0.833923	-0.695955	0.163856	0.140683	-0.610818	0.836942	0.312237	0.844898	0.947189	0.999572	0.938373	0.944323	-0.999995	0.999465	0.79863	0.78526	0.618406	0.775095	-0.500798	-0.391797	0.687766	0.998834	-0.904481	0.937445	0.584472	0.99744	-0.828826	0.300771	0.99702
CCBE1	0.379116	0.914274	-0.0877662	0.557293	0.270053	0.829162	0.257392	0.876069	0.961339	-0.957087	-0.981071	0.352386	0.543996	0.0496932	0.447923	-0.970283	0.997852	0.670721	0.982079	0.761009	0.348205	-0.138777	-0.449248	-0.470071	-0.960171	0.353349	0.812291	0.367066	0.576002	0.790136	0.961711	0.56877	-0.805839	0.82657	0.290255	0.269231	0.962815	0.253546	0.105803	0.22597	0.127537	0.778317	-0.47911	0.551945	0.950472	0.763491	-0.999325	-0.319329	0.850791
FNDC3B	0.207799	0.971913	0.0915083	0.400082	0.437633	0.716025	0.425793	0.775895	0.995058	-0.993452	-0.999882	0.179624	0.685076	-0.129438	0.281085	-0.997896	0.993514	0.792377	0.932646	0.864614	0.509988	-0.313373	-0.282508	-0.304921	-0.894852	0.514706	0.695096	0.527257	0.712704	0.88688	0.995192	0.706489	-0.898617	0.913783	0.456457	0.436864	0.899104	0.42219	-0.0734482	0.048404	0.302583	0.877918	-0.628137	0.691967	0.879702	0.866535	-0.989824	-0.144993	0.930949
ATRNL1	-0.110887	0.996568	0.400513	0.0910397	0.698575	0.459695	0.689123	0.537688	0.975682	-0.97887	-0.953823	-0.139381	0.87966	-0.435184	-0.0355075	-0.967523	0.907124	0.944193	0.771527	0.978862	0.754972	-0.596539	0.0340255	0.0105844	-0.708704	0.758563	0.433266	0.768062	0.897376	0.987258	0.975385	0.893449	-0.991069	0.995216	0.713478	0.697964	0.715458	0.686235	-0.383843	-0.268675	0.587399	0.984047	-0.841253	0.88414	0.68514	0.979639	-0.894617	0.174044	0.998577
HPSE	-0.496648	0.881632	0.731619	-0.312146	0.925374	0.0689797	0.920319	0.158406	0.808263	-0.817031	-0.755948	-0.521368	0.996215	-0.757098	-0.429674	-0.787427	0.665216	0.99734	0.455221	0.979538	0.953375	-0.866326	0.428335	0.407031	-0.370031	0.955018	0.0394863	0.959275	0.998829	0.969207	0.807464	0.998364	-0.962461	0.952101	0.933146	0.92505	0.378951	0.918755	-0.719145	-0.629286	0.860606	0.973722	-0.986812	0.996996	0.339306	0.978759	-0.643418	0.550991	0.937554
COLGALT1	-0.104601	0.997072	0.394712	0.0973339	0.694037	0.4653	0.684528	0.543008	0.977049	-0.980143	-0.955703	-0.133118	0.876636	-0.429483	-0.0291885	-0.969102	0.909767	0.942092	0.775534	0.97755	0.750811	-0.591453	0.0277061	0.00426218	-0.71315	0.754428	0.438956	0.763998	0.894568	0.986232	0.976759	0.890591	-0.990206	0.994579	0.709033	0.693422	0.719861	0.681622	-0.377997	-0.26258	0.582271	0.982903	-0.837818	0.881168	0.689732	0.978351	-0.897424	0.167814	0.99822
TGFB1I1	0.0715638	0.995017	0.227331	0.270494	0.556912	0.613426	0.545963	0.681956	0.999269	-0.999731	-0.992526	0.0428909	0.778585	-0.264323	0.146694	-0.99735	0.968501	0.868613	0.874293	0.925397	0.623234	-0.440757	-0.148161	-0.171307	-0.825112	0.62752	0.589835	0.638901	0.802244	0.941901	0.999216	0.796947	-0.950334	0.960891	0.574267	0.556203	0.830508	0.542625	-0.209647	-0.0891582	0.430549	0.935332	-0.728997	0.784513	0.806103	0.926844	-0.960922	-0.00780581	0.972259
FOXF2	0.577804	0.799532	-0.309887	0.729997	0.0462365	0.933769	0.0331211	0.962166	0.874609	-0.867215	-0.912242	0.554128	0.341015	0.273384	0.637798	-0.890844	0.957453	0.486417	0.999293	0.595326	0.128107	0.0878553	-0.63894	-0.656799	-0.998433	0.133553	0.922792	0.148111	0.377074	0.631771	0.875265	0.36889	-0.651754	0.678553	0.067247	0.0453832	0.998925	0.0291444	0.327066	0.439583	-0.0991466	0.61689	-0.269087	0.349933	0.996056	0.598403	-0.965373	-0.524576	0.710559
MLLT11	-0.00506685	0.999731	0.301274	0.195938	0.618911	0.551115	0.608548	0.623914	0.993402	-0.995015	-0.980259	-0.0337814	0.824376	-0.337438	0.070475	-0.988845	0.946576	0.904022	0.834534	0.951715	0.681319	-0.508235	-0.0719542	-0.0953189	-0.7794	0.68533	0.526231	0.695963	0.845626	0.964867	0.993246	0.840885	-0.971386	0.979284	0.635303	0.61824	0.785391	0.605386	-0.283945	-0.165208	0.498435	0.959687	-0.7793	0.829718	0.758393	0.952885	-0.936888	0.0688315	0.987323
NXPE3	0.34512	0.928438	-0.0513829	0.526644	0.304984	0.808226	0.292458	0.857903	0.970741	-0.967018	-0.98748	0.318025	0.574232	0.0132396	0.415022	-0.978461	0.999577	0.697321	0.974553	0.784159	0.382157	-0.174798	-0.416371	-0.437573	-0.949344	0.387228	0.790482	0.400742	0.605428	0.811961	0.971065	0.598384	-0.826895	0.846545	0.324958	0.304171	0.952323	0.288651	0.0694717	0.190297	0.16362	0.800695	-0.510799	0.581986	0.938506	0.786533	-1	-0.28456	0.869388
ELK3	0.548341	0.820436	-0.275796	0.705168	0.0818184	0.920417	0.0687299	0.951841	0.891337	-0.884415	-0.926266	0.5241	0.374311	0.238919	0.609935	-0.906474	0.967132	0.517256	0.999998	0.623591	0.163381	0.0522878	-0.61111	-0.6295	-0.995804	0.168799	0.90847	0.183273	0.409852	0.659003	0.89195	0.40179	-0.678377	0.704308	0.102773	0.0809671	0.996638	0.0647601	0.293169	0.407283	-0.0636098	0.644556	-0.303251	0.383106	0.992259	0.626585	-0.974059	-0.493892	0.735192
PCOLCE2	-0.148691	0.992688	0.435151	0.0530116	0.725344	0.425507	0.716246	0.505156	0.966618	-0.970364	-0.94168	-0.177028	0.897151	-0.469188	-0.0735779	-0.957184	0.890421	0.956063	0.746714	0.985947	0.779421	-0.626701	0.0720989	0.0486948	-0.681295	0.782851	0.398595	0.791915	0.913545	0.992606	0.96627	0.909921	-0.995432	0.998217	0.739669	0.724755	0.688305	0.713464	-0.418764	-0.305198	0.617823	0.990114	-0.861251	0.901308	0.656875	0.986581	-0.876933	0.211456	0.999884
CYBRD1	0.203188	0.973011	0.0961996	0.395759	0.441865	0.712728	0.430052	0.772914	0.995515	-0.993979	-0.999943	0.174986	0.688501	-0.134109	0.27656	-0.99819	0.992967	0.795243	0.930935	0.866972	0.514036	-0.317844	-0.277985	-0.30043	-0.892739	0.51874	0.691701	0.531255	0.716002	0.889047	0.995642	0.709816	-0.900674	0.915687	0.460644	0.441098	0.897032	0.426457	-0.0781467	0.0436969	0.307071	0.880164	-0.631796	0.695361	0.877452	0.868877	-0.989142	-0.140329	0.93266
COL27A1	0.470495	0.868763	-0.18777	0.638181	0.171583	0.881306	0.158638	0.920227	0.92867	-0.922985	-0.956543	0.444961	0.45661	0.150155	0.535798	-0.940936	0.986159	0.592508	0.996078	0.691711	0.251901	-0.0382057	-0.537049	-0.556679	-0.983453	0.257213	0.866966	0.271394	0.490635	0.7243	0.929172	0.48293	-0.74202	0.765601	0.192277	0.170742	0.98515	0.154708	0.205538	0.32305	0.0268707	0.711035	-0.388155	0.465043	0.976969	0.694475	-0.990528	-0.413262	0.793462
LACTB	0.0258102	0.998539	0.27169	0.226122	0.594365	0.576615	0.583758	0.647745	0.996469	-0.99762	-0.985896	-0.00290789	0.806507	-0.308213	0.10124	-0.992972	0.956082	0.890393	0.851147	0.941783	0.658394	-0.481402	-0.102715	-0.126008	-0.798373	0.662519	0.552234	0.673461	0.828743	0.956295	0.996355	0.823774	-0.96359	0.972565	0.611156	0.593678	0.804128	0.580523	-0.254205	-0.134678	0.471431	0.950552	-0.75958	0.812088	0.778156	0.943065	-0.947236	0.037997	0.981951
FAM101B	-0.192308	0.986374	0.474569	0.00876774	0.755097	0.385042	0.746427	0.466469	0.954332	-0.958719	-0.925866	-0.22041	0.91582	-0.50781	-0.11764	-0.943435	0.869407	0.9681	0.716547	0.992374	0.806382	-0.660572	0.116167	0.0928487	-0.648233	0.809619	0.357618	0.818162	0.930649	0.997005	0.953926	0.927386	-0.998682	0.999881	0.768726	0.754537	0.655528	0.743773	-0.458541	-0.347042	0.652015	0.995351	-0.882896	0.919595	0.622864	0.99284	-0.854805	0.254502	0.999578
AOX1	-0.295497	0.963308	0.565415	-0.0975389	0.820488	0.284794	0.812914	0.369836	0.917183	-0.923075	-0.880473	-0.32281	0.953308	-0.596475	-0.222497	-0.902862	0.811982	0.989244	0.638369	0.999854	0.864659	-0.736609	0.221051	0.198125	-0.563651	0.867406	0.256359	0.874628	0.964263	0.999578	0.916643	0.961888	-0.998482	0.995862	0.832336	0.819999	0.571571	0.81059	-0.550376	-0.444734	0.728892	0.99995	-0.927794	0.956135	0.536206	0.999912	-0.794821	0.355823	0.990833
MAFF	0.35861	0.922988	-0.0657693	0.53884	0.291228	0.816628	0.278647	0.865219	0.96718	-0.963247	-0.985105	0.331655	0.562374	0.0276477	0.42809	-0.975385	0.999054	0.68692	0.977682	0.775135	0.3688	-0.160591	-0.42943	-0.450485	-0.953774	0.373901	0.799226	0.387497	0.593896	0.803465	0.967523	0.586776	-0.818705	0.838786	0.311295	0.290411	0.956621	0.274824	0.0838404	0.204425	0.149387	0.791979	-0.498357	0.570206	0.943384	0.777552	-0.999892	-0.298346	0.862177
HNRNPA1L2	-0.00470487	0.999723	0.300928	0.196293	0.618627	0.551417	0.608261	0.624197	0.993444	-0.995051	-0.98033	-0.0334196	0.824171	-0.337097	0.0708361	-0.988898	0.946693	0.903868	0.834733	0.951604	0.681054	-0.507923	-0.0723152	-0.0956793	-0.779627	0.685066	0.526539	0.695703	0.845433	0.964772	0.993288	0.840689	-0.9713	0.97921	0.635023	0.617955	0.785615	0.605098	-0.283598	-0.164851	0.498121	0.959586	-0.779073	0.829516	0.758629	0.952775	-0.937015	0.0684704	0.987265
PDE4A	0.12508	0.988219	0.174652	0.321856	0.511458	0.654994	0.500135	0.720287	0.999879	-0.999532	-0.997651	0.0965369	0.743724	-0.212095	0.199658	-0.999819	0.980487	0.84072	0.899123	0.903685	0.580292	-0.391866	-0.201111	-0.224022	-0.85429	0.584757	0.632392	0.596622	0.768991	0.922483	0.999899	0.763323	-0.932228	0.944615	0.529427	0.510724	0.859251	0.496686	-0.156781	-0.0354859	0.381407	0.914962	-0.691145	0.750043	0.836749	0.90532	-0.974413	-0.0615503	0.958279
RCBTB2	0.0442343	0.997373	0.253902	0.24404	0.579439	0.591579	0.568691	0.66168	0.997848	-0.998722	-0.988814	0.0155272	0.795471	-0.290623	0.119562	-0.994985	0.961322	0.88185	0.860679	0.935425	0.644407	-0.465163	-0.121035	-0.144274	-0.809338	0.648598	0.567509	0.659719	0.818285	0.950743	0.997758	0.813183	-0.958497	0.968111	0.596461	0.578742	0.81495	0.565414	-0.236333	-0.116389	0.455094	0.944665	-0.747461	0.801193	0.789602	0.936774	-0.952984	0.0195692	0.978298
ALPK2	-0.46611	0.897537	0.707426	-0.278861	0.911607	0.103691	0.906134	0.192706	0.828285	-0.836622	-0.778294	-0.491325	0.992582	-0.73388	-0.397957	-0.808423	0.690823	0.999274	0.485963	0.985955	0.942283	-0.8484	0.396596	0.374964	-0.40217	0.944108	0.0742716	0.948853	0.996538	0.977197	0.827525	0.995766	-0.971332	0.962175	0.920056	0.911256	0.410959	0.904443	-0.694502	-0.60183	0.842342	0.981064	-0.980575	0.993693	0.37187	0.985307	-0.669696	0.521585	0.949103
IFIT3	0.59269	0.788371	-0.327289	0.74242	0.027891	0.940181	0.0147682	0.967006	0.865561	-0.857928	-0.904568	0.569316	0.323701	0.290996	0.65183	-0.882354	0.951994	0.470296	0.998435	0.580476	0.109879	0.106127	-0.652953	-0.670531	-0.999292	0.115338	0.929709	0.129931	0.360008	0.617435	0.866239	0.351765	-0.637722	0.664954	0.0489199	0.0270372	0.999608	0.0107899	0.344358	0.455997	-0.117397	0.602338	-0.251361	0.332677	0.997517	0.583594	-0.960421	-0.540116	0.697523
RCN3	0.1774	0.978736	0.12231	0.371501	0.465275	0.694058	0.453616	0.755981	0.997656	-0.996514	-0.999878	0.149065	0.707312	-0.160091	0.251224	-0.999425	0.989515	0.810893	0.921022	0.879763	0.536388	-0.342638	-0.252659	-0.275274	-0.880596	0.541017	0.672494	0.553324	0.734091	0.900765	0.997748	0.728073	-0.911776	0.925927	0.483798	0.464518	0.885114	0.450067	-0.104305	0.0174413	0.331961	0.892328	-0.651938	0.713997	0.864551	0.88158	-0.984941	-0.114275	0.941813
ACTR3	0.371217	0.917692	-0.0792752	0.550198	0.278248	0.824369	0.265616	0.871929	0.96365	-0.959521	-0.982686	0.344399	0.551126	0.0411812	0.440289	-0.972309	0.998374	0.677016	0.980438	0.766509	0.35618	-0.14721	-0.441619	-0.462533	-0.957756	0.361308	0.807292	0.374979	0.582947	0.79533	0.964011	0.575757	-0.810855	0.831336	0.298398	0.277427	0.960478	0.261779	0.0973263	0.217662	0.135984	0.783638	-0.486572	0.55903	0.947789	0.768966	-0.999602	-0.311243	0.855238
PTN	0.0114951	0.99921	0.28544	0.212152	0.605818	0.564859	0.595323	0.636771	0.995165	-0.99653	-0.983399	-0.0172247	0.814889	-0.321801	0.0869856	-0.991176	0.951787	0.896819	0.843544	0.9465	0.669103	-0.493902	-0.0884629	-0.111792	-0.78967	0.673175	0.540242	0.683975	0.83667	0.960384	0.995031	0.831807	-0.967319	0.975796	0.622426	0.605138	0.795535	0.592121	-0.268026	-0.148851	0.484009	0.954901	-0.768815	0.82036	0.769084	0.947731	-0.94255	0.0522999	0.984558
SEC24D	0.198989	0.973991	0.100465	0.391818	0.445706	0.709715	0.433918	0.770187	0.995911	-0.994439	-0.99998	0.170764	0.691603	-0.138356	0.272438	-0.998439	0.992451	0.797834	0.929361	0.869101	0.517708	-0.321905	-0.273865	-0.296339	-0.890799	0.5224	0.688599	0.534881	0.718987	0.891001	0.996033	0.712829	-0.902528	0.917401	0.464445	0.444941	0.895129	0.43033	-0.0824194	0.0394141	0.311147	0.882191	-0.635113	0.698435	0.875388	0.870991	-0.988503	-0.136083	0.934197
RGMB	0.252293	0.96014	0.0458964	0.441554	0.396077	0.747185	0.38399	0.80392	0.98948	-0.987191	-0.998135	0.2244	0.651063	-0.0839791	0.324657	-0.993889	0.997673	0.763665	0.948162	0.840745	0.470138	-0.269639	-0.326059	-0.348134	-0.914319	0.47498	0.72723	0.487867	0.679897	0.864835	0.989675	0.673402	-0.877624	0.894261	0.415311	0.395292	0.918173	0.380314	-0.0277868	0.0940079	0.258701	0.855115	-0.591914	0.658246	0.900518	0.842816	-0.995293	-0.190066	0.913286
LINC00839	-0.187309	0.987199	0.470082	0.0138585	0.751749	0.389736	0.743029	0.470966	0.95584	-0.960154	-0.927777	-0.215441	0.913764	-0.503417	-0.112583	-0.945111	0.871912	0.966812	0.720089	0.991734	0.803361	-0.656741	0.111109	0.0877784	-0.652101	0.80662	0.362367	0.815224	0.928774	0.996599	0.955441	0.925469	-0.998408	0.999789	0.76546	0.751186	0.659364	0.740361	-0.45401	-0.342263	0.648147	0.994848	-0.880494	0.917583	0.626839	0.992219	-0.857436	0.249575	0.999713
PLAU	0.338538	0.931017	-0.0443866	0.520677	0.311647	0.804082	0.299149	0.854283	0.972399	-0.968778	-0.988561	0.311377	0.579952	0.00623559	0.408639	-0.979883	0.999756	0.702325	0.972959	0.788487	0.38862	-0.18169	-0.409992	-0.431264	-0.94712	0.393676	0.786173	0.407149	0.610988	0.81603	0.972714	0.603982	-0.830814	0.850252	0.331574	0.310836	0.950163	0.29535	0.0624826	0.183416	0.170526	0.804871	-0.516808	0.587667	0.936065	0.79084	-0.999977	-0.277838	0.872827
ZDHHC2	-0.0890057	0.998147	0.380267	0.112916	0.682671	0.479113	0.673022	0.556099	0.980266	-0.98313	-0.960198	-0.117572	0.868989	-0.41528	-0.0135229	-0.972848	0.91616	0.936721	0.78533	0.974128	0.740369	-0.578746	0.01204	-0.0114069	-0.724047	0.744051	0.45298	0.753794	0.887455	0.98352	0.979998	0.883355	-0.987897	0.992827	0.697897	0.682047	0.730648	0.670074	-0.363445	-0.247429	0.569461	0.979897	-0.829161	0.873652	0.700992	0.974988	-0.904226	0.152347	0.997163
SUSD5	-0.214596	0.982374	0.494483	-0.0139968	0.769825	0.363934	0.761381	0.446213	0.947284	-0.951998	-0.917025	-0.242556	0.924724	-0.527288	-0.140215	-0.935643	0.857935	0.973553	0.700483	0.994923	0.819635	-0.677491	0.138746	0.115489	-0.630732	0.82277	0.336267	0.831038	0.938738	0.998507	0.946849	0.935661	-0.999591	0.999973	0.783086	0.76928	0.638168	0.758796	-0.478651	-0.3683	0.669105	0.997286	-0.893356	0.9283	0.604894	0.995302	-0.84277	0.276449	0.998658
ERI1	-0.120389	0.995731	0.40926	0.0815092	0.705388	0.451178	0.696024	0.529598	0.973541	-0.976869	-0.950906	-0.148847	0.88417	-0.443776	-0.0450659	-0.965061	0.903057	0.947301	0.765406	0.980774	0.76121	-0.60419	0.0435844	0.0201494	-0.701923	0.764761	0.424625	0.774152	0.901556	0.988735	0.97323	0.897704	-0.992299	0.996105	0.720148	0.704782	0.708742	0.693161	-0.392659	-0.277877	0.595114	0.985704	-0.846386	0.888569	0.678141	0.981515	-0.890301	0.183456	0.999042
TRIO	-0.0795467	0.99868	0.37147	0.122343	0.675704	0.487423	0.66597	0.563963	0.982099	-0.984822	-0.962806	-0.10814	0.864253	-0.406626	-0.00403046	-0.975001	0.919923	0.933356	0.791172	0.971939	0.733955	-0.570979	0.00254752	-0.0208984	-0.730562	0.737675	0.461423	0.747522	0.88304	0.981759	0.981843	0.878866	-0.98638	0.991647	0.691067	0.675074	0.737097	0.662997	-0.354585	-0.23822	0.561632	0.977959	-0.823817	0.868994	0.707731	0.972834	-0.908239	0.142958	0.996404
ZNF385D	-0.383217	0.934112	0.6398	-0.189837	0.870179	0.194247	0.863637	0.281667	0.876071	-0.883227	-0.832473	-0.409584	0.977298	-0.668659	-0.31236	-0.85888	0.754071	0.998569	0.56388	0.997099	0.907701	-0.796415	0.310951	0.288583	-0.484243	0.909993	0.165191	0.915991	0.984753	0.992524	0.875416	0.98318	-0.989007	0.983063	0.880355	0.869758	0.492637	0.861624	-0.625768	-0.526245	0.789506	0.994669	-0.958518	0.979267	0.455234	0.9968	-0.734827	0.441344	0.973937
CA13	0.183662	0.97741	0.115989	0.377405	0.459629	0.698628	0.447933	0.760134	0.997201	-0.995963	-0.999957	0.155358	0.702797	-0.153803	0.257381	-0.999189	0.990414	0.807151	0.923484	0.876718	0.531004	-0.336649	-0.258814	-0.281389	-0.883595	0.535651	0.677192	0.548009	0.729752	0.897981	0.997301	0.723693	-0.909142	0.923503	0.478216	0.458871	0.888059	0.444372	-0.0979706	0.023807	0.325949	0.889436	-0.647096	0.709525	0.867733	0.878556	-0.986022	-0.120598	0.939654
PRKCDBP	0.620366	0.76648	-0.359981	0.765289	-0.00692032	0.951469	-0.0200449	0.975287	0.847605	-0.839525	-0.88918	0.597587	0.290571	0.324121	0.677832	-0.86544	0.940761	0.439293	0.995884	0.551781	0.0752157	0.140674	-0.678921	-0.695948	-0.999996	0.0806925	0.941966	0.0953392	0.327315	0.58968	0.848323	0.318968	-0.610524	0.638554	0.014124	-0.00777447	0.999977	-0.0240226	0.376829	0.486699	-0.151893	0.574188	-0.217519	0.29965	0.999364	0.554975	-0.950143	-0.569083	0.672158
PTPRE	0.429566	0.890544	-0.142563	0.602231	0.216548	0.858726	0.203715	0.901325	0.944691	-0.93965	-0.9689	0.403456	0.496898	0.104693	0.496544	-0.955463	0.992721	0.6288	0.990978	0.724077	0.295983	-0.0839563	-0.49783	-0.518027	-0.974118	0.301226	0.843218	0.315213	0.530049	0.755135	0.945135	0.522549	-0.77196	0.794276	0.237044	0.215714	0.976248	0.199818	0.160476	0.279343	0.0726501	0.74251	-0.429978	0.505122	0.966165	0.726717	-0.99578	-0.371099	0.820518
DUSP7	0.00229303	0.999534	0.294248	0.20315	0.613113	0.557242	0.602692	0.629649	0.994219	-0.995722	-0.981688	-0.0264248	0.820188	-0.3305	0.0778146	-0.989914	0.948924	0.900852	0.838566	0.94943	0.675913	-0.501883	-0.079293	-0.102643	-0.78399	0.679951	0.532475	0.690659	0.841675	0.962908	0.994073	0.836879	-0.969611	0.977767	0.629602	0.612438	0.789926	0.599512	-0.27688	-0.157945	0.492041	0.957593	-0.774667	0.825587	0.76317	0.950627	-0.939436	0.0614873	0.986128
FKBP7	0.403817	0.903071	-0.114472	0.579379	0.244112	0.843868	0.231363	0.888696	0.953601	-0.948963	-0.97552	0.377379	0.521278	0.0764833	0.471759	-0.963438	0.995734	0.650571	0.986784	0.743322	0.322918	-0.112146	-0.473066	-0.493592	-0.967325	0.328112	0.827654	0.341966	0.553854	0.773399	0.954008	0.546488	-0.789655	0.811165	0.264465	0.243284	0.969719	0.22749	0.132455	0.252036	0.100869	0.761184	-0.455377	0.529363	0.958472	0.745881	-0.99798	-0.34465	0.836379
RAB8B	0.351433	0.925915	-0.0581075	0.532357	0.298564	0.812174	0.286011	0.861344	0.969102	-0.965281	-0.986396	0.324403	0.568705	0.0199734	0.42114	-0.977049	0.999359	0.692479	0.976041	0.779962	0.375925	-0.168163	-0.422485	-0.443619	-0.951439	0.38101	0.794589	0.394563	0.600054	0.808012	0.969435	0.592975	-0.823089	0.84294	0.318581	0.297748	0.954356	0.282196	0.0761885	0.196905	0.156973	0.796642	-0.504998	0.576496	0.94081	0.782357	-0.999976	-0.29101	0.86604
CCDC50	-0.263078	0.971819	0.537249	-0.0638863	0.800722	0.316992	0.792791	0.40099	0.930112	-0.935533	-0.895975	-0.290675	0.94257	-0.56904	-0.189459	-0.916861	0.831223	0.983742	0.66399	0.998706	0.847208	-0.713358	0.188002	0.164923	-0.591214	0.850113	0.288843	0.857764	0.954769	0.999989	0.929613	0.952109	-0.999772	0.998362	0.813151	0.80021	0.598945	0.790359	-0.521877	-0.414245	0.705364	0.999718	-0.91467	0.945702	0.564395	0.998894	-0.814854	0.324072	0.994829
CAMK1	-0.0987372	0.997505	0.389289	0.103199	0.689781	0.47051	0.680219	0.547948	0.978287	-0.981295	-0.957422	-0.127273	0.873785	-0.424152	-0.0232959	-0.970539	0.912198	0.940098	0.779242	0.976291	0.746904	-0.58669	0.0218133	-0.00163244	-0.71727	0.750546	0.444244	0.760181	0.891918	0.98524	0.978006	0.887895	-0.989366	0.993948	0.704864	0.689163	0.72394	0.677297	-0.372533	-0.256887	0.577468	0.9818	-0.834585	0.878366	0.693988	0.977114	-0.900009	0.162	0.997851
SLC39A14	-0.117927	0.995957	0.406996	0.0839805	0.703628	0.45339	0.694241	0.5317	0.974105	-0.977396	-0.951671	-0.146395	0.883009	-0.441553	-0.0425885	-0.965707	0.904119	0.946503	0.766999	0.980287	0.7596	-0.602212	0.0411069	0.0176701	-0.703687	0.763161	0.426869	0.77258	0.90048	0.98836	0.973797	0.896609	-0.991989	0.995883	0.718425	0.703021	0.710489	0.691372	-0.390377	-0.275494	0.593119	0.985283	-0.845063	0.887429	0.679961	0.981037	-0.891428	0.181017	0.99893
CDK15	-0.137788	0.993958	0.425206	0.0640095	0.717716	0.435451	0.708514	0.514634	0.969382	-0.972967	-0.94533	-0.166174	0.89223	-0.459431	-0.0625867	-0.960315	0.895381	0.952776	0.753997	0.984047	0.772472	-0.618078	0.0611066	0.0376883	-0.689318	0.775949	0.408674	0.785139	0.909008	0.991209	0.969048	0.905297	-0.99432	0.997499	0.73221	0.717121	0.696255	0.705701	-0.408734	-0.294689	0.609123	0.988508	-0.8556	0.896481	0.665142	0.984722	-0.882174	0.200675	0.999656
ABL2	0.209337	0.971542	0.0899425	0.401522	0.436218	0.717122	0.42437	0.776886	0.994901	-0.993271	-0.999857	0.18117	0.68393	-0.127879	0.282594	-0.997793	0.993692	0.791417	0.933212	0.863823	0.508635	-0.311879	-0.284016	-0.306418	-0.895553	0.513357	0.696226	0.52592	0.7116	0.886152	0.995037	0.705376	-0.897926	0.913143	0.455057	0.43545	0.899792	0.420764	-0.07188	0.0499744	0.301084	0.877164	-0.626912	0.690831	0.880449	0.865749	-0.990046	-0.146548	0.930374
STX2	-0.0222631	0.999982	0.317627	0.179046	0.632327	0.536684	0.622105	0.610382	0.991283	-0.993153	-0.976714	-0.0509638	0.833989	-0.353576	0.0533101	-0.986137	0.940891	0.91124	0.824936	0.956853	0.693806	-0.52297	-0.0547909	-0.0781859	-0.76851	0.697752	0.51153	0.708209	0.854681	0.969243	0.991104	0.850068	-0.975327	0.982621	0.64849	0.631665	0.77463	0.618985	-0.300392	-0.182144	0.51327	0.964379	-0.789961	0.839194	0.747072	0.95796	-0.930737	0.0859778	0.989906
EPHA2	0.453232	0.878237	-0.168617	0.623075	0.190726	0.871942	0.177825	0.912435	0.935714	-0.9303	-0.962037	0.427447	0.473839	0.130884	0.519262	-0.947348	0.989199	0.608075	0.994168	0.705636	0.270689	-0.0576477	-0.520529	-0.540405	-0.979741	0.275973	0.857101	0.290076	0.507502	0.737583	0.936191	0.499882	-0.754927	0.777977	0.21134	0.189887	0.981622	0.173908	0.186451	0.304569	0.046322	0.724586	-0.406019	0.482185	0.972631	0.708348	-0.993013	-0.39546	0.805158
SQSTM1	0.333581	0.932925	-0.0391289	0.516177	0.316643	0.800942	0.304166	0.851536	0.973613	-0.97007	-0.989341	0.306372	0.584231	0.000973286	0.403831	-0.98092	0.999859	0.706061	0.971731	0.791712	0.393463	-0.186862	-0.405187	-0.42651	-0.945418	0.398508	0.78291	0.41195	0.615145	0.81906	0.973922	0.608167	-0.833731	0.85301	0.336534	0.315833	0.948509	0.300373	0.0572297	0.178241	0.175709	0.807983	-0.521306	0.591917	0.934201	0.794049	-0.999928	-0.27278	0.875383
RFTN1	0.601416	0.781633	-0.337548	0.749663	0.0170158	0.943831	0.00389073	0.96972	0.860062	-0.852288	-0.899877	0.578225	0.31339	0.301385	0.66004	-0.877183	0.948607	0.460669	0.997768	0.571584	0.099061	0.116937	-0.661154	-0.678562	-0.999642	0.104526	0.933661	0.119138	0.349838	0.608841	0.860753	0.341561	-0.629305	0.656791	0.0380522	0.0161617	0.999853	-8.79096e-05	0.35455	0.465651	-0.128192	0.593619	-0.240818	0.322399	0.998224	0.574726	-0.957334	-0.549239	0.689687
P3H1	-0.0623747	0.999416	0.355432	0.13941	0.662914	0.502382	0.65303	0.578096	0.985196	-0.987664	-0.967315	-0.09101	0.855465	-0.390838	0.0131848	-0.978682	0.926537	0.927038	0.801583	0.967745	0.722154	-0.556762	-0.0146675	-0.0381063	-0.742208	0.725943	0.476627	0.735977	0.87483	0.97834	0.984963	0.870523	-0.983402	0.98928	0.678522	0.662274	0.748621	0.650011	-0.338436	-0.221465	0.547305	0.97422	-0.813936	0.860347	0.719788	0.968704	-0.915308	0.125899	0.994797
KATNAL1	-0.259334	0.972726	0.533974	-0.0600157	0.798393	0.320667	0.790421	0.404539	0.931529	-0.936896	-0.897691	-0.286962	0.941268	-0.565847	-0.185649	-0.918402	0.833373	0.983039	0.666885	0.998501	0.845141	-0.710635	0.184192	0.161097	-0.594338	0.848065	0.292553	0.855764	0.953609	0.999963	0.931036	0.950916	-0.999847	0.998577	0.810887	0.797878	0.602047	0.787978	-0.518565	-0.410712	0.70261	0.999618	-0.913096	0.944434	0.567592	0.998704	-0.817096	0.3204	0.995215
FBLIM1	-0.0627576	0.999403	0.355791	0.139031	0.663201	0.50205	0.65332	0.577783	0.98513	-0.987604	-0.967217	-0.0913921	0.855663	-0.391191	0.0128011	-0.978603	0.926392	0.927182	0.801353	0.967842	0.722419	-0.55708	-0.0142839	-0.0377229	-0.741951	0.726207	0.47629	0.736237	0.875016	0.97842	0.984896	0.870712	-0.983472	0.989336	0.678804	0.662561	0.748366	0.650303	-0.338797	-0.22184	0.547626	0.974306	-0.814159	0.860543	0.719521	0.9688	-0.915154	0.12628	0.994836
BDNF	-0.0869443	0.998271	0.378352	0.114972	0.681158	0.480928	0.67149	0.557818	0.980673	-0.983506	-0.960774	-0.115517	0.867963	-0.413396	-0.0114536	-0.973325	0.916987	0.935995	0.78661	0.973658	0.738977	-0.577058	0.00997074	-0.0134762	-0.725472	0.742667	0.454824	0.752433	0.886499	0.983143	0.980407	0.882384	-0.987574	0.992578	0.696414	0.680532	0.73206	0.668536	-0.361516	-0.245423	0.567758	0.979482	-0.828002	0.872643	0.702467	0.974526	-0.905108	0.150302	0.997005
HBEGF	0.0785247	0.994297	0.220528	0.277208	0.551101	0.618924	0.540101	0.687044	0.999511	-0.999869	-0.993354	0.049864	0.774185	-0.257584	0.153595	-0.997834	0.970216	0.865133	0.87766	0.922729	0.617759	-0.434481	-0.155061	-0.17818	-0.829035	0.62207	0.595457	0.633515	0.798058	0.939534	0.999468	0.792712	-0.948138	0.958934	0.568538	0.550388	0.834376	0.536748	-0.202817	-0.0822033	0.424238	0.93284	-0.724201	0.780165	0.810214	0.9242	-0.962831	-0.0147859	0.970603
PRTFDC1	0.0902881	0.992969	0.208998	0.288531	0.541212	0.628154	0.530128	0.695575	0.999811	-0.99999	-0.994643	0.0616511	0.766659	-0.246159	0.16525	-0.998541	0.973008	0.859152	0.883257	0.918114	0.608433	-0.423817	-0.166712	-0.189784	-0.835579	0.612784	0.6049	0.624337	0.790888	0.935425	0.999783	0.78546	-0.944319	0.955519	0.558787	0.540493	0.840825	0.52675	-0.191242	-0.0704322	0.413518	0.928521	-0.71601	0.772725	0.817077	0.919627	-0.965952	-0.0265889	0.967694
DDAH1	0.498469	0.852485	-0.219079	0.662471	0.139996	0.895965	0.126988	0.932271	0.916336	-0.910208	-0.946731	0.473368	0.42793	0.18169	0.562521	-0.929629	0.980354	0.566448	0.998398	0.668266	0.220829	-0.00623557	-0.563746	-0.582956	-0.988743	0.226184	0.882457	0.240482	0.462523	0.701885	0.916878	0.454685	-0.720206	0.74464	0.160801	0.13915	0.990136	0.12304	0.236724	0.353144	-0.00510546	0.688189	-0.358489	0.436499	0.983292	0.671114	-0.985632	-0.442166	0.773596
FZD2	0.157862	0.982609	0.141955	0.353029	0.482725	0.679655	0.471189	0.74286	0.998816	-0.997972	-0.999372	0.12944	0.721182	-0.179622	0.231992	-0.999901	0.986458	0.822331	0.913122	0.889012	0.553009	-0.361188	-0.233435	-0.256168	-0.871032	0.557577	0.657694	0.569723	0.747404	0.909195	0.998881	0.741514	-0.919735	0.93323	0.501047	0.481977	0.875717	0.467676	-0.123994	-0.00237671	0.35059	0.901098	-0.666837	0.727732	0.854422	0.890761	-0.981321	-0.0945644	0.94829
SLC2A3	0.485823	0.859988	-0.204882	0.65152	0.154365	0.889419	0.141383	0.926917	0.922056	-0.916128	-0.951309	0.460522	0.441014	0.167386	0.550451	-0.934884	0.983115	0.578359	0.997471	0.679002	0.234974	-0.0207611	-0.551689	-0.571092	-0.986465	0.24031	0.875531	0.254556	0.475354	0.712158	0.92258	0.467575	-0.730208	0.754257	0.175121	0.153521	0.987997	0.137443	0.222585	0.339516	0.00942134	0.698655	-0.372013	0.449522	0.980544	0.681813	-0.987981	-0.42909	0.78272
NUP153	0.0492719	0.996996	0.249021	0.248928	0.575321	0.595637	0.564536	0.665453	0.998166	-0.998964	-0.989553	0.0205695	0.792404	-0.285794	0.124568	-0.995477	0.962699	0.879461	0.863236	0.93363	0.640542	-0.460692	-0.126039	-0.149263	-0.812289	0.644751	0.571654	0.655921	0.815376	0.949167	0.998083	0.810238	-0.957047	0.966835	0.592406	0.574622	0.817863	0.561248	-0.23143	-0.111378	0.450597	0.942999	-0.744101	0.798165	0.792687	0.934997	-0.9545	0.0145268	0.97724
HSD17B11	0.657519	0.734568	-0.404617	0.795482	-0.0552048	0.965221	-0.0683055	0.984819	0.82099	-0.812306	-0.866045	0.635612	0.244022	0.369429	0.712547	-0.840234	0.923289	0.395396	0.990344	0.510861	0.026971	0.188323	-0.713587	-0.729816	-0.998965	0.0324621	0.957079	0.0471542	0.2813	0.549988	0.821763	0.272825	-0.571563	0.600643	-0.0341814	-0.0560577	0.998481	-0.0722743	0.421123	0.528319	-0.199449	0.533979	-0.170128	0.253226	0.99992	0.514153	-0.933976	-0.60813	0.635617
PCGF6	0.168441	0.980562	0.131333	0.36304	0.473307	0.687481	0.461704	0.749996	0.998238	-0.997232	-0.999695	0.140064	0.713713	-0.169063	0.242409	-0.999692	0.98816	0.816183	0.917441	0.884051	0.544043	-0.351169	-0.243847	-0.266518	-0.876249	0.548644	0.665734	0.560878	0.740237	0.904678	0.998317	0.734278	-0.915474	0.929325	0.491739	0.472555	0.880844	0.458171	-0.113347	0.00834563	0.340528	0.896397	-0.658808	0.720337	0.859943	0.885837	-0.983327	-0.105233	0.944832
ANKRD28	0.396791	0.906337	-0.106853	0.573113	0.251539	0.83973	0.238814	0.885155	0.955881	-0.951353	-0.977177	0.370268	0.527805	0.0688372	0.464986	-0.965464	0.996412	0.656374	0.985513	0.748428	0.330164	-0.11976	-0.466298	-0.486911	-0.965353	0.335345	0.823327	0.34916	0.56022	0.778237	0.956279	0.552892	-0.794335	0.815625	0.27185	0.250712	0.967819	0.234949	0.124853	0.244609	0.108494	0.766133	-0.462189	0.535852	0.956258	0.750966	-0.998437	-0.337443	0.840557
LOC728392///NLRP1	0.159478	0.982304	0.140335	0.35456	0.481291	0.680855	0.469744	0.743955	0.998736	-0.997866	-0.999429	0.131063	0.720047	-0.178011	0.233584	-0.999876	0.986725	0.821398	0.913788	0.888261	0.551644	-0.359662	-0.235026	-0.25775	-0.871835	0.556218	0.658927	0.568377	0.746315	0.908512	0.998803	0.740415	-0.919092	0.932641	0.49963	0.480542	0.876507	0.466228	-0.12237	-0.000739899	0.349057	0.900387	-0.665616	0.726609	0.855271	0.890016	-0.981635	-0.0961937	0.947769
RAI14	-0.151412	0.992353	0.437627	0.0502635	0.727235	0.423015	0.718163	0.50278	0.965909	-0.969695	-0.940751	-0.179735	0.898363	-0.471617	-0.0763219	-0.956383	0.889166	0.956866	0.744881	0.986403	0.781142	-0.628842	0.0748432	0.0514431	-0.679278	0.78456	0.39607	0.793592	0.91466	0.992936	0.965557	0.911059	-0.995691	0.998377	0.741518	0.726649	0.686306	0.715389	-0.421261	-0.307818	0.619984	0.990496	-0.862646	0.902497	0.654798	0.987026	-0.875607	0.214144	0.999922
IGFBP7	0.588564	0.791506	-0.322453	0.738985	0.0330014	0.938427	0.0198802	0.965691	0.86811	-0.860544	-0.906736	0.565105	0.328534	0.2861	0.647944	-0.884749	0.953546	0.474802	0.998708	0.584632	0.11496	0.101042	-0.649073	-0.66673	-0.999087	0.120415	0.927814	0.134999	0.364773	0.621448	0.868782	0.356546	-0.641651	0.668764	0.0540259	0.0321477	0.999452	0.0159022	0.339554	0.451441	-0.112318	0.606411	-0.256307	0.337494	0.997143	0.587738	-0.961833	-0.535806	0.701177
CDH2	0.18508	0.977105	0.114556	0.37874	0.458348	0.699659	0.446643	0.76107	0.997092	-0.995832	-0.99997	0.156783	0.70177	-0.152378	0.258775	-0.99913	0.990613	0.806298	0.924036	0.876024	0.529781	-0.335291	-0.260207	-0.282773	-0.88427	0.534433	0.678253	0.546802	0.728765	0.897346	0.997194	0.722697	-0.908541	0.922949	0.476949	0.457589	0.888721	0.44308	-0.0965354	0.0252486	0.324585	0.888776	-0.645996	0.708508	0.868449	0.877867	-0.986261	-0.122029	0.93916
PPP2R1B	0.0528149	0.996714	0.245584	0.252362	0.572416	0.598483	0.561604	0.668096	0.998374	-0.999119	-0.990059	0.0241162	0.790235	-0.282393	0.128087	-0.995808	0.963653	0.877767	0.865021	0.932353	0.637814	-0.457541	-0.129558	-0.15277	-0.814353	0.642035	0.574562	0.653239	0.813317	0.948044	0.998296	0.808154	-0.956012	0.965923	0.589544	0.571715	0.819899	0.558308	-0.227977	-0.107852	0.447427	0.941812	-0.741727	0.796023	0.794844	0.933733	-0.955552	0.0109794	0.976482
ANTXR2	0.724514	0.668524	-0.487625	0.848217	-0.1475	0.985296	-0.160469	0.996668	0.764545	-0.75476	-0.815985	0.704422	0.153099	0.453958	0.774503	-0.786368	0.883718	0.308572	0.973235	0.428994	-0.0657855	0.278529	-0.77544	-0.790031	-0.990451	-0.0603028	0.97982	-0.0456197	0.191158	0.470222	0.765418	0.182493	-0.493059	0.523964	-0.126654	-0.148345	0.989079	-0.164395	0.503366	0.60473	-0.289403	0.453325	-0.0780723	0.162483	0.994446	0.432454	-0.896841	-0.679081	0.561336
IL31RA	0.136391	0.986408	0.163408	0.332637	0.501621	0.663573	0.490223	0.728154	0.999637	-0.999118	-0.998368	0.107886	0.736049	-0.200932	0.210824	-0.999971	0.982666	0.834488	0.904058	0.898741	0.570963	-0.381344	-0.212273	-0.235126	-0.860164	0.575465	0.641189	0.587427	0.761648	0.918018	0.999672	0.755903	-0.928039	0.940809	0.519714	0.500882	0.865031	0.486751	-0.145503	-0.0240821	0.370836	0.910298	-0.682855	0.742448	0.842942	0.900416	-0.976914	-0.0729334	0.954956
CD58	0.0261822	0.998519	0.271331	0.226484	0.594066	0.576919	0.583456	0.648029	0.996501	-0.997646	-0.985958	-0.00253574	0.806287	-0.307859	0.10161	-0.993016	0.956191	0.890223	0.851342	0.941658	0.658114	-0.481076	-0.103085	-0.126377	-0.798597	0.66224	0.552545	0.673185	0.828534	0.956186	0.996386	0.823563	-0.96349	0.972478	0.610862	0.593378	0.80435	0.58022	-0.253845	-0.134309	0.471103	0.950436	-0.759338	0.811871	0.77839	0.942941	-0.947355	0.0376251	0.981881
FAM171A1	0.0591756	0.996178	0.239403	0.258522	0.567181	0.603575	0.556322	0.672823	0.998717	-0.999366	-0.990935	0.0304846	0.786315	-0.276275	0.134403	-0.99637	0.965335	0.874697	0.8682	0.930031	0.632894	-0.451867	-0.135872	-0.159062	-0.818034	0.637138	0.579764	0.648402	0.809594	0.945998	0.998648	0.804385	-0.954124	0.964255	0.584386	0.566477	0.823529	0.553011	-0.22177	-0.101516	0.441721	0.939652	-0.737439	0.792151	0.798694	0.931433	-0.957411	0.00460889	0.975088
PIM1	0.485123	0.860397	-0.204098	0.650912	0.155156	0.889052	0.142176	0.926616	0.922366	-0.916449	-0.951555	0.459811	0.441733	0.166596	0.549782	-0.935168	0.983262	0.579013	0.997413	0.67959	0.235752	-0.021562	-0.551021	-0.570434	-0.986333	0.241087	0.875144	0.255331	0.476058	0.71272	0.922889	0.468283	-0.730755	0.754783	0.17591	0.154312	0.987872	0.138237	0.221804	0.338763	0.0102224	0.699228	-0.372756	0.450238	0.980387	0.682398	-0.988105	-0.428367	0.783218
BATF3	-0.0474294	0.999816	0.341402	0.154216	0.651634	0.515267	0.641621	0.590244	0.987652	-0.989897	-0.971002	-0.0760945	0.847618	-0.377017	0.0281494	-0.981646	0.932064	0.921322	0.810442	0.963866	0.71172	-0.544266	-0.0296317	-0.0530586	-0.752156	0.715568	0.489731	0.725761	0.867482	0.975133	0.987438	0.86306	-0.980576	0.986984	0.667451	0.650985	0.75846	0.638565	-0.324314	-0.206845	0.534717	0.970734	-0.80515	0.852622	0.730097	0.964881	-0.921234	0.111037	0.993161
KLF6	-0.19007	0.986747	0.472561	0.0110472	0.753601	0.387145	0.744908	0.468484	0.95501	-0.959365	-0.926725	-0.218185	0.914903	-0.505844	-0.115376	-0.944189	0.870531	0.967526	0.718136	0.992091	0.805032	-0.658859	0.113903	0.0905787	-0.649967	0.808279	0.359746	0.816849	0.929813	0.996826	0.954608	0.926531	-0.998562	0.999843	0.767266	0.753039	0.657248	0.742248	-0.456514	-0.344903	0.650285	0.995129	-0.881823	0.918697	0.624646	0.992565	-0.855985	0.252297	0.999642
LOC284219	-0.0254938	0.999996	0.32069	0.175865	0.634828	0.533954	0.624631	0.607819	0.990852	-0.992771	-0.976015	-0.054191	0.835768	-0.356597	0.0500828	-0.985595	0.939791	0.912567	0.823105	0.957787	0.69613	-0.525722	-0.0515638	-0.0749637	-0.766439	0.700063	0.50875	0.710487	0.856354	0.970033	0.990668	0.851766	-0.976035	0.983216	0.650946	0.634167	0.772582	0.62152	-0.303473	-0.185321	0.516041	0.965229	-0.791939	0.840947	0.74492	0.958883	-0.92955	0.0891971	0.990359
RRAS2	-0.31808	0.956669	0.584825	-0.121124	0.83382	0.261971	0.826503	0.347689	0.907471	-0.91369	-0.868977	-0.345174	0.960205	-0.61535	-0.245565	-0.892408	0.797905	0.992436	0.619927	0.999978	0.876334	-0.752448	0.244128	0.221324	-0.543895	0.878967	0.233354	0.885884	0.970277	0.998608	0.906901	0.968105	-0.996894	0.993425	0.845252	0.833348	0.551942	0.824256	-0.57003	-0.465859	0.744929	0.999431	-0.936385	0.962816	0.516029	0.999945	-0.780199	0.377896	0.987349
GTF2F2	-0.0212007	0.999975	0.316619	0.180091	0.631504	0.53758	0.621272	0.611224	0.991423	-0.993277	-0.976941	-0.0499025	0.833402	-0.352582	0.0543713	-0.986313	0.94125	0.910802	0.825536	0.956544	0.69304	-0.522064	-0.0558519	-0.0792453	-0.76919	0.69699	0.512442	0.707458	0.854128	0.968981	0.991245	0.849508	-0.975091	0.982423	0.64768	0.630841	0.775302	0.61815	-0.299379	-0.181099	0.512358	0.964097	-0.789309	0.838616	0.747778	0.957655	-0.931125	0.084919	0.989755
FZD7	0.402291	0.903785	-0.112816	0.578019	0.245728	0.842972	0.232984	0.88793	0.954102	-0.949488	-0.975885	0.375835	0.5227	0.0748213	0.470289	-0.963883	0.995886	0.651836	0.986513	0.744436	0.324495	-0.113802	-0.471597	-0.492142	-0.966901	0.329686	0.826717	0.343532	0.555241	0.774455	0.954507	0.547883	-0.790676	0.812139	0.266072	0.2449	0.969311	0.229113	0.130803	0.250422	0.102527	0.762263	-0.456861	0.530777	0.957996	0.746991	-0.998084	-0.343085	0.837292
P2RX5	0.253122	0.9599	0.0450404	0.442323	0.39529	0.747754	0.383199	0.804429	0.989355	-0.987054	-0.998082	0.225235	0.650412	-0.0831252	0.325467	-0.993794	0.997731	0.763112	0.948434	0.840281	0.469382	-0.268814	-0.326869	-0.348937	-0.914666	0.474225	0.727818	0.487119	0.679268	0.864405	0.989552	0.672768	-0.877213	0.893878	0.414532	0.394505	0.918512	0.379521	-0.0269302	0.094861	0.257873	0.85467	-0.591224	0.657601	0.900891	0.842354	-0.995376	-0.190907	0.912937
ZYX	0.13648	0.986393	0.163319	0.332722	0.501543	0.66364	0.490145	0.728216	0.999634	-0.999114	-0.998373	0.107975	0.735988	-0.200844	0.210912	-0.999972	0.982683	0.834439	0.904096	0.898702	0.570889	-0.381261	-0.212361	-0.235213	-0.86021	0.575391	0.641258	0.587354	0.76159	0.917983	0.99967	0.755844	-0.928006	0.940779	0.519637	0.500804	0.865076	0.486673	-0.145414	-0.0239922	0.370752	0.910261	-0.682789	0.742388	0.842991	0.900377	-0.976933	-0.073023	0.954929
RNPC3///AMY2B	0.198641	0.974072	0.100819	0.391492	0.446024	0.709465	0.434238	0.76996	0.995943	-0.994477	-0.999982	0.170414	0.69186	-0.138707	0.272097	-0.998459	0.992407	0.798048	0.92923	0.869276	0.518012	-0.322241	-0.273524	-0.296	-0.890638	0.522703	0.688341	0.535181	0.719234	0.891162	0.996064	0.713078	-0.902681	0.917543	0.464759	0.445259	0.894971	0.43065	-0.0827731	0.0390594	0.311485	0.882358	-0.635387	0.698689	0.875216	0.871165	-0.988449	-0.135732	0.934324
MIR100HG	0.386198	0.911141	-0.0953996	0.563641	0.262665	0.833423	0.249977	0.87974	0.9592	-0.954837	-0.979558	0.35955	0.537548	0.0573478	0.454763	-0.968399	0.99732	0.665015	0.983495	0.756013	0.341009	-0.131182	-0.456084	-0.476823	-0.962285	0.346168	0.816738	0.359925	0.569719	0.785414	0.959582	0.562448	-0.801276	0.822231	0.282911	0.26184	0.964858	0.246123	0.113422	0.233431	0.11993	0.773481	-0.472367	0.545536	0.952827	0.758518	-0.999015	-0.326584	0.846737
VEGFC	-0.290759	0.964626	0.561321	-0.0926057	0.817645	0.289541	0.810018	0.374436	0.919147	-0.92497	-0.882811	-0.318115	0.9518	-0.59249	-0.217663	-0.904982	0.814864	0.988507	0.642176	0.999756	0.862159	-0.733248	0.216215	0.193265	-0.567738	0.864929	0.261146	0.872215	0.962938	0.99971	0.918612	0.960521	-0.998743	0.9963	0.829579	0.817153	0.57563	0.807678	-0.546232	-0.44029	0.72549	0.999987	-0.925934	0.954672	0.540383	0.999834	-0.797818	0.351187	0.99149
VIM	0.229584	0.966417	0.0692556	0.420441	0.417451	0.73143	0.405488	0.789785	0.992594	-0.990653	-0.99929	0.201539	0.668643	-0.10727	0.302439	-0.9962	0.995805	0.778562	0.940468	0.853183	0.490659	-0.292095	-0.303852	-0.326105	-0.904593	0.495438	0.710972	0.508157	0.696867	0.876345	0.992757	0.690514	-0.888599	0.904488	0.436481	0.416675	0.908652	0.401848	-0.0511666	0.0706893	0.28123	0.86701	-0.61061	0.675679	0.890099	0.855177	-0.992754	-0.167044	0.922566
ZEB1-AS1	0.347034	0.927678	-0.0534204	0.528377	0.303041	0.809426	0.290506	0.85895	0.970249	-0.966496	-0.987156	0.319959	0.572561	0.0152796	0.416877	-0.978038	0.999516	0.695858	0.975009	0.782892	0.380271	-0.172788	-0.418225	-0.439406	-0.949983	0.385346	0.79173	0.398872	0.603803	0.810769	0.970576	0.596748	-0.825746	0.845457	0.323027	0.302227	0.952943	0.286697	0.0715069	0.1923	0.161607	0.799471	-0.509044	0.580325	0.939209	0.785272	-0.999997	-0.286515	0.868378
PTK7	0.283148	0.950697	0.0138858	0.470058	0.366471	0.768083	0.354228	0.822551	0.98434	-0.981576	-0.995668	0.25549	0.626424	-0.0520283	0.354777	-0.989845	0.999345	0.742601	0.957852	0.822977	0.441636	-0.238666	-0.356163	-0.377973	-0.926818	0.446558	0.748836	0.459665	0.656067	0.848316	0.984578	0.649385	-0.861824	0.879472	0.38597	0.365677	0.930388	0.350504	0.00423591	0.125839	0.227638	0.838076	-0.565802	0.633803	0.91398	0.82515	-0.997886	-0.221406	0.899775
AP1M1	-0.0455247	0.99985	0.339609	0.1561	0.650186	0.516901	0.640158	0.591782	0.987948	-0.990166	-0.971456	-0.0741931	0.846605	-0.375251	0.0300554	-0.982008	0.932753	0.920579	0.811557	0.963357	0.710379	-0.542666	-0.0315377	-0.0549626	-0.753411	0.714235	0.491393	0.724448	0.866532	0.974708	0.987738	0.862095	-0.9802	0.986675	0.66603	0.649537	0.759702	0.637096	-0.322509	-0.204979	0.533105	0.970274	-0.804017	0.851624	0.731399	0.964378	-0.921974	0.109142	0.992936
MPP1	0.411421	0.899463	-0.122741	0.586146	0.236028	0.848307	0.223253	0.892483	0.951061	-0.946304	-0.973655	0.385077	0.514153	0.0847839	0.479086	-0.961174	0.994931	0.644224	0.988099	0.737725	0.315025	-0.103867	-0.480387	-0.500818	-0.969403	0.320234	0.832299	0.334129	0.546901	0.768094	0.951479	0.539495	-0.784518	0.806267	0.256424	0.235198	0.97172	0.219373	0.140705	0.260086	0.0925807	0.755756	-0.447947	0.52228	0.960814	0.740309	-0.997416	-0.352455	0.831785
ARSB	-0.287683	0.965468	0.558659	-0.0894059	0.815791	0.292615	0.80813	0.377413	0.920408	-0.926186	-0.884316	-0.315067	0.95081	-0.589899	-0.214526	-0.906344	0.816723	0.988016	0.644636	0.99968	0.860527	-0.73106	0.213077	0.190112	-0.57038	0.863312	0.264246	0.870639	0.962066	0.999782	0.919877	0.959622	-0.998898	0.996571	0.827781	0.815297	0.578255	0.80578	-0.543537	-0.437403	0.723275	0.999998	-0.924715	0.95371	0.543083	0.99977	-0.799751	0.348177	0.991903
MAD1L1	0.595521	0.786201	-0.330612	0.744773	0.0243728	0.941374	0.0112492	0.967896	0.863793	-0.856114	-0.903062	0.572205	0.320369	0.294361	0.654495	-0.880693	0.95091	0.467187	0.998232	0.577607	0.106381	0.109626	-0.655615	-0.673138	-0.999418	0.111841	0.931	0.12644	0.356722	0.614662	0.864475	0.348468	-0.635007	0.662322	0.0454044	0.0235189	0.9997	0.00727068	0.34766	0.459127	-0.120891	0.599525	-0.247954	0.329356	0.997758	0.580733	-0.959435	-0.543075	0.694997
GPR176	0.408015	0.901088	-0.119034	0.583116	0.239655	0.846324	0.226891	0.890793	0.952208	-0.947505	-0.9745	0.381628	0.517352	0.0810624	0.475805	-0.962197	0.995299	0.647075	0.987518	0.740241	0.318567	-0.10758	-0.477108	-0.497582	-0.96848	0.32377	0.830223	0.337646	0.550023	0.770479	0.952621	0.542636	-0.786828	0.80847	0.260032	0.238826	0.970831	0.223015	0.137007	0.256478	0.0962983	0.758197	-0.451283	0.525461	0.959772	0.742814	-0.997677	-0.348958	0.833852
INPP1	0.684499	0.709392	-0.437625	0.817005	-0.0914998	0.974095	-0.104562	0.990483	0.799671	-0.790546	-0.84728	0.663282	0.208573	0.402998	0.737605	-0.819948	0.908701	0.361712	0.984644	0.479242	-0.0094207	0.223935	-0.738606	-0.754208	-0.996648	-0.00392726	0.966991	0.0107764	0.246196	0.519234	0.800484	0.237638	-0.541327	0.571153	-0.0705246	-0.0923504	0.995815	-0.108518	0.453847	0.558864	-0.234973	0.50286	-0.134158	0.217857	0.998798	0.482604	-0.920355	-0.636612	0.607105
MRC2	0.132477	0.987049	0.167303	0.32891	0.505033	0.660613	0.493661	0.725442	0.999736	-0.999276	-0.998134	0.103959	0.738717	-0.204799	0.206962	-0.999933	0.981926	0.836658	0.902363	0.900466	0.574201	-0.384992	-0.208412	-0.231286	-0.858144	0.57869	0.638153	0.590619	0.764201	0.919577	0.999766	0.758483	-0.929503	0.94214	0.523084	0.504296	0.863043	0.490197	-0.149409	-0.02803	0.3745	0.911926	-0.685735	0.745088	0.840811	0.902127	-0.976063	-0.0689941	0.95612
AGPAT4	-0.0984886	0.997523	0.389059	0.103447	0.6896	0.47073	0.680036	0.548157	0.978339	-0.981343	-0.957494	-0.127025	0.873663	-0.423926	-0.0230461	-0.970599	0.9123	0.940013	0.779398	0.976237	0.746738	-0.586488	0.0215635	-0.00188225	-0.717444	0.750381	0.444468	0.760019	0.891805	0.985197	0.978058	0.88778	-0.989329	0.993921	0.704687	0.688982	0.724112	0.677113	-0.372301	-0.256646	0.577264	0.981753	-0.834447	0.878247	0.694168	0.97706	-0.900118	0.161754	0.997835
EBF1	-0.105152	0.997029	0.39522	0.096783	0.694436	0.46481	0.684931	0.542543	0.976931	-0.980033	-0.95554	-0.133666	0.876902	-0.429982	-0.0297418	-0.968965	0.909537	0.942277	0.775184	0.977666	0.751176	-0.5919	0.0282595	0.00481573	-0.712762	0.754791	0.438458	0.764355	0.894815	0.986323	0.97664	0.890843	-0.990283	0.994636	0.709424	0.693821	0.719476	0.682027	-0.37851	-0.263114	0.582721	0.983004	-0.83812	0.88143	0.689331	0.978465	-0.897179	0.16836	0.998253
SLC35G1	0.0113901	0.999215	0.285541	0.212049	0.605901	0.564772	0.595407	0.63669	0.995155	-0.996522	-0.98338	-0.0173297	0.81495	-0.321901	0.086881	-0.991162	0.951755	0.896865	0.843488	0.946534	0.669181	-0.493993	-0.0883582	-0.111688	-0.789605	0.673253	0.540153	0.684052	0.836728	0.960413	0.995021	0.831865	-0.967346	0.975819	0.622508	0.605222	0.795471	0.592206	-0.268127	-0.148955	0.484101	0.954932	-0.768882	0.82042	0.769017	0.947764	-0.942515	0.0524048	0.984577
ACO1	0.596844	0.785182	-0.332167	0.745872	0.0227254	0.941929	0.00960141	0.968309	0.862962	-0.855262	-0.902353	0.573556	0.318808	0.295935	0.65574	-0.879911	0.950399	0.46573	0.998133	0.576261	0.104742	0.111263	-0.656858	-0.674356	-0.999473	0.110204	0.9316	0.124806	0.355182	0.613362	0.863646	0.346923	-0.633733	0.661086	0.0437582	0.0218715	0.999739	0.00562287	0.349205	0.46059	-0.122527	0.598205	-0.246357	0.3278	0.997867	0.57939	-0.958969	-0.544457	0.693811
ITM2C	0.119641	0.989042	0.180046	0.316663	0.516159	0.650844	0.504873	0.716475	0.999949	-0.999685	-0.997261	0.0910809	0.747376	-0.217447	0.194285	-0.9997	0.979395	0.843675	0.896711	0.906018	0.584747	-0.396902	-0.19574	-0.218678	-0.851429	0.589194	0.628137	0.601011	0.772483	0.924584	0.999962	0.766852	-0.934197	0.946399	0.534068	0.515427	0.856434	0.501435	-0.162191	-0.040962	0.386467	0.917159	-0.695095	0.753656	0.833736	0.907634	-0.973167	-0.0560797	0.959831
MIR30C2	-0.0472204	0.99982	0.341206	0.154423	0.651475	0.515447	0.641461	0.590413	0.987684	-0.989927	-0.971052	-0.0758858	0.847507	-0.376824	0.0283586	-0.981686	0.932139	0.921241	0.810564	0.963811	0.711573	-0.544091	-0.0298409	-0.0532676	-0.752294	0.715422	0.489914	0.725617	0.867378	0.975086	0.987471	0.862954	-0.980535	0.98695	0.667295	0.650826	0.758597	0.638403	-0.324116	-0.20664	0.53454	0.970684	-0.805026	0.852512	0.73024	0.964826	-0.921315	0.110829	0.993136
MCAM	0.479059	0.863903	-0.197318	0.645642	0.161989	0.885862	0.149023	0.923992	0.925017	-0.919196	-0.953661	0.453654	0.447931	0.159768	0.543988	-0.937597	0.984499	0.584641	0.996892	0.684651	0.242472	-0.0284806	-0.545232	-0.564736	-0.985169	0.247798	0.871774	0.262016	0.482133	0.717557	0.925531	0.474387	-0.735462	0.759305	0.182719	0.161146	0.986774	0.145088	0.215051	0.332243	0.0171425	0.704159	-0.379169	0.456407	0.978999	0.687441	-0.989145	-0.422103	0.787502
CDH6	-0.137274	0.994015	0.424736	0.0645276	0.717354	0.435918	0.708148	0.515079	0.969509	-0.973087	-0.945499	-0.165662	0.891996	-0.45897	-0.0620686	-0.960459	0.895612	0.952618	0.754338	0.983954	0.772142	-0.617669	0.0605884	0.0371695	-0.689694	0.775621	0.409148	0.784818	0.908792	0.99114	0.969176	0.905076	-0.994264	0.997462	0.731857	0.716759	0.696628	0.705333	-0.408261	-0.294193	0.608711	0.98843	-0.855331	0.896251	0.665529	0.984631	-0.882419	0.200167	0.999642
TNFAIP8L1	-0.242893	0.976526	0.519537	-0.0430527	0.788051	0.336709	0.779903	0.420014	0.937572	-0.942699	-0.905045	-0.27065	0.935397	-0.551761	-0.168933	-0.92499	0.84264	0.979782	0.679445	0.997428	0.83594	-0.698582	0.167471	0.144311	-0.607911	0.838942	0.308753	0.846853	0.948358	0.999673	0.9371	0.945523	-1	0.999338	0.800831	0.787525	0.615521	0.777406	-0.503968	-0.395166	0.690423	0.999004	-0.906039	0.938715	0.581494	0.997695	-0.82677	0.304265	0.996731
NMT2	-0.0506391	0.999749	0.344421	0.15104	0.654068	0.512511	0.644083	0.587647	0.987143	-0.989436	-0.970229	-0.0792984	0.849319	-0.379992	0.024937	-0.981028	0.930895	0.922567	0.808555	0.964717	0.713973	-0.546959	-0.0264194	-0.0498493	-0.750034	0.717809	0.486927	0.727968	0.869076	0.97584	0.986925	0.864679	-0.981201	0.987495	0.669841	0.653421	0.756362	0.641034	-0.327352	-0.209988	0.53743	0.971501	-0.807051	0.854296	0.727898	0.96572	-0.919979	0.11423	0.993531
C8orf88	-0.306151	0.960249	0.574594	-0.108651	0.826823	0.274068	0.819369	0.359434	0.912675	-0.918721	-0.875121	-0.333362	0.956623	-0.605404	-0.233374	-0.898003	0.805411	0.990816	0.629731	0.999982	0.870217	-0.744118	0.231932	0.209062	-0.554388	0.87291	0.245545	0.87999	0.967162	0.999191	0.91212	0.964883	-0.997804	0.994784	0.838476	0.826342	0.562369	0.817082	-0.559669	-0.454712	0.736494	0.999776	-0.931904	0.959348	0.526743	0.999998	-0.787992	0.366241	0.989262
DNAJC18	0.00607384	0.999411	0.290632	0.206851	0.610122	0.560377	0.59967	0.632582	0.994618	-0.996065	-0.982401	-0.0226451	0.818019	-0.32693	0.0815834	-0.990443	0.95011	0.899204	0.84062	0.948236	0.673122	-0.498609	-0.0830614	-0.106403	-0.786332	0.677174	0.535672	0.68792	0.839627	0.96188	0.994477	0.834804	-0.96868	0.976967	0.62666	0.609445	0.792238	0.596482	-0.273245	-0.15421	0.488746	0.956497	-0.77227	0.823448	0.765608	0.949447	-0.940725	0.0577132	0.985493
OSBPL6	0.254514	0.959495	0.0436018	0.443614	0.393967	0.748709	0.381869	0.805284	0.989145	-0.986822	-0.997992	0.226638	0.649318	-0.0816901	0.326829	-0.993633	0.997827	0.762181	0.94889	0.8395	0.46811	-0.267427	-0.32823	-0.350286	-0.915247	0.472957	0.728805	0.485861	0.67821	0.86368	0.989343	0.671702	-0.87652	0.893231	0.413221	0.393181	0.91908	0.378188	-0.0254907	0.0962944	0.256482	0.853922	-0.590062	0.656515	0.901515	0.841577	-0.995513	-0.192321	0.912348
JAZF1	0.386361	0.911068	-0.0955759	0.563787	0.262494	0.833521	0.249806	0.879824	0.95915	-0.954784	-0.979523	0.359715	0.537399	0.0575246	0.454921	-0.968355	0.997307	0.664883	0.983527	0.755898	0.340842	-0.131006	-0.456241	-0.476979	-0.962333	0.346002	0.81684	0.35976	0.569574	0.785305	0.959532	0.562302	-0.80117	0.822131	0.282741	0.261669	0.964904	0.245951	0.113598	0.233603	0.119755	0.773369	-0.472211	0.545388	0.952881	0.758403	-0.999007	-0.326751	0.846643
FBN1	-0.194736	0.985964	0.476746	0.00629303	0.756717	0.382757	0.748071	0.464279	0.95359	-0.958012	-0.924928	-0.222823	0.916811	-0.50994	-0.120097	-0.942612	0.868182	0.968717	0.714819	0.992676	0.807843	-0.662428	0.118625	0.0953125	-0.646346	0.811069	0.355305	0.819582	0.931552	0.997194	0.953181	0.928309	-0.998806	0.999916	0.770307	0.756159	0.653657	0.745425	-0.460739	-0.349362	0.65389	0.995586	-0.884055	0.920564	0.620926	0.993132	-0.853518	0.256894	0.999503
SOAT1	0.0711104	0.995062	0.227774	0.270057	0.55729	0.613067	0.546344	0.681623	0.999251	-0.99972	-0.99247	0.0424368	0.77887	-0.264761	0.146244	-0.997317	0.968388	0.868838	0.874073	0.925569	0.623589	-0.441165	-0.147711	-0.170859	-0.824855	0.627874	0.589467	0.63925	0.802516	0.942054	0.999198	0.797222	-0.950475	0.961017	0.574639	0.55658	0.830255	0.543007	-0.210092	-0.0896109	0.430959	0.935493	-0.729308	0.784795	0.805834	0.927014	-0.960796	-0.00735127	0.972366
FAM92A1	0.147578	0.984488	0.152248	0.343274	0.491812	0.671985	0.480342	0.735854	0.999269	-0.99858	-0.998949	0.119114	0.728352	-0.189849	0.221858	-0.999993	0.984698	0.828208	0.908831	0.893728	0.561649	-0.370872	-0.223303	-0.246095	-0.865873	0.566185	0.64982	0.578244	0.754277	0.913478	0.999319	0.748456	-0.92377	0.936919	0.510026	0.491068	0.870646	0.476848	-0.134313	-0.0127826	0.360316	0.905562	-0.674555	0.73483	0.848969	0.895442	-0.979266	-0.0841999	0.951541
MB21D1	0.442024	0.884162	-0.15625	0.613223	0.203014	0.865737	0.190144	0.907234	0.940061	-0.934824	-0.965382	0.416082	0.484839	0.118448	0.508511	-0.951287	0.990959	0.617977	0.992738	0.714461	0.282733	-0.0701556	-0.509787	-0.529817	-0.977154	0.287998	0.850578	0.302047	0.518261	0.745988	0.940523	0.510698	-0.763088	0.78579	0.223574	0.202178	0.979153	0.186237	0.174123	0.292607	0.0588382	0.733167	-0.417441	0.493128	0.969643	0.717139	-0.994414	-0.383917	0.812527
EXOSC8	0.225468	0.967495	0.0734719	0.416602	0.421289	0.728541	0.409348	0.787185	0.993098	-0.991221	-0.99944	0.197397	0.67178	-0.111472	0.298407	-0.996559	0.995409	0.781207	0.939022	0.85538	0.494338	-0.296135	-0.299822	-0.322107	-0.902783	0.499106	0.707993	0.511793	0.699893	0.878373	0.993256	0.693566	-0.890529	0.906282	0.44028	0.420514	0.906879	0.405715	-0.0553876	0.0664722	0.285284	0.869109	-0.613952	0.678789	0.888164	0.85736	-0.992237	-0.162875	0.924189
ARHGAP23	0.582302	0.796204	-0.315132	0.733759	0.0407205	0.93573	0.0276024	0.963656	0.871919	-0.864452	-0.909966	0.558715	0.33582	0.27869	0.642041	-0.888323	0.955845	0.481586	0.999071	0.590881	0.122629	0.0933538	-0.643177	-0.660953	-0.998727	0.12808	0.924905	0.142648	0.371954	0.627481	0.872581	0.363752	-0.647557	0.674487	0.0617373	0.039867	0.999166	0.0236251	0.332278	0.444535	-0.104639	0.612535	-0.263765	0.344755	0.99653	0.59397	-0.963918	-0.529268	0.706664
HEG1	0.207796	0.971914	0.0915117	0.400079	0.437636	0.716023	0.425796	0.775893	0.995059	-0.993452	-0.999882	0.17962	0.685078	-0.129441	0.281082	-0.997896	0.993514	0.792379	0.932645	0.864616	0.509991	-0.313376	-0.282505	-0.304918	-0.89485	0.514709	0.695094	0.527259	0.712706	0.886881	0.995192	0.706492	-0.898618	0.913785	0.45646	0.436867	0.899103	0.422193	-0.0734515	0.0484007	0.302586	0.87792	-0.628139	0.69197	0.879701	0.866537	-0.989823	-0.144989	0.93095
ADA	0.3418	0.929745	-0.0478517	0.523635	0.30835	0.806139	0.295837	0.856081	0.971584	-0.967912	-0.988032	0.314671	0.577123	0.00970419	0.411803	-0.979185	0.999674	0.699851	0.973755	0.786349	0.385422	-0.178278	-0.413154	-0.434391	-0.948227	0.390485	0.788312	0.403979	0.608238	0.81402	0.971904	0.601213	-0.828878	0.848421	0.328299	0.307537	0.951238	0.292034	0.0659442	0.186825	0.167107	0.802808	-0.513835	0.584857	0.93728	0.788712	-0.999995	-0.281169	0.871129
DFNA5	0.254832	0.959403	0.043274	0.443908	0.393665	0.748927	0.381565	0.805478	0.989097	-0.986769	-0.997971	0.226958	0.649068	-0.081363	0.327139	-0.993596	0.997849	0.761968	0.948993	0.839321	0.46782	-0.267111	-0.32854	-0.350593	-0.915379	0.472668	0.729029	0.485574	0.677969	0.863515	0.989295	0.671459	-0.876362	0.893083	0.412922	0.39288	0.91921	0.377885	-0.0251627	0.096621	0.256165	0.853751	-0.589797	0.656268	0.901657	0.8414	-0.995544	-0.192643	0.912214
IL6	0.660187	0.732157	-0.407858	0.797626	-0.0587456	0.966142	-0.0718433	0.985429	0.81896	-0.810233	-0.864267	0.638346	0.240581	0.372723	0.715031	-0.838306	0.921921	0.392136	0.989846	0.507809	0.0234256	0.191805	-0.716067	-0.732236	-0.998797	0.0289172	0.958101	0.0436113	0.277895	0.547022	0.819737	0.269411	-0.568649	0.597804	-0.0377257	-0.0595983	0.99828	-0.0758111	0.424337	0.531327	-0.202923	0.530977	-0.166632	0.249793	0.999869	0.511108	-0.932703	-0.610941	0.632875
CTGF	0.214197	0.970352	0.0849887	0.406072	0.431738	0.720579	0.419862	0.780008	0.994387	-0.992683	-0.99976	0.186058	0.680293	-0.122945	0.287361	-0.99745	0.994237	0.788367	0.934987	0.861307	0.504347	-0.30715	-0.288781	-0.311148	-0.897754	0.509083	0.699787	0.521684	0.708098	0.883837	0.994529	0.701842	-0.895726	0.911105	0.450624	0.430968	0.90195	0.416248	-0.0669191	0.0549404	0.296338	0.874765	-0.62303	0.687227	0.882796	0.86325	-0.990734	-0.151465	0.928539
HMGA2	0.234389	0.965136	0.0643272	0.424918	0.412958	0.73479	0.400968	0.792805	0.991982	-0.989968	-0.999092	0.206375	0.664962	-0.102358	0.307143	-0.995757	0.996245	0.775452	0.942135	0.850596	0.486349	-0.287368	-0.308554	-0.330771	-0.906688	0.491142	0.714437	0.503896	0.693316	0.873955	0.992152	0.686933	-0.886322	0.90237	0.432031	0.41218	0.910704	0.39732	-0.046233	0.0756156	0.276487	0.864539	-0.606691	0.672029	0.892339	0.852606	-0.993335	-0.171912	0.920649
MVP	0.422266	0.894185	-0.134573	0.595771	0.224417	0.854564	0.211607	0.897802	0.947307	-0.94238	-0.970865	0.396061	0.503883	0.096666	0.489524	-0.957813	0.99366	0.635053	0.989864	0.729618	0.303679	-0.0919929	-0.490817	-0.511109	-0.972263	0.308909	0.838853	0.32286	0.536873	0.760399	0.94774	0.529411	-0.777063	0.799152	0.244874	0.223585	0.974468	0.207717	0.152507	0.271588	0.0806942	0.74789	-0.437248	0.512068	0.964053	0.732235	-0.996488	-0.363596	0.825103
CREB5	0.0940417	0.992515	0.20531	0.292138	0.538038	0.631082	0.526928	0.698278	0.999877	-1	-0.995026	0.0654132	0.764233	-0.242504	0.168967	-0.998737	0.973871	0.857216	0.885019	0.916614	0.605437	-0.4204	-0.170428	-0.193484	-0.837644	0.6098	0.607897	0.621388	0.788576	0.934086	0.999855	0.783121	-0.943072	0.954401	0.555657	0.537318	0.84286	0.523542	-0.187541	-0.0666714	0.410083	0.927115	-0.713373	0.770327	0.819245	0.91814	-0.966921	-0.0303571	0.966737
SCLY	0.242833	0.962823	0.0556476	0.432773	0.405023	0.74066	0.392987	0.798075	0.990845	-0.988702	-0.998683	0.214875	0.658443	-0.0937043	0.315407	-0.994919	0.99696	0.769933	0.945014	0.845992	0.478733	-0.279028	-0.316814	-0.338964	-0.910321	0.483549	0.720494	0.496367	0.687024	0.869696	0.991027	0.680588	-0.882262	0.898588	0.424173	0.404242	0.914261	0.389326	-0.0375454	0.084283	0.26812	0.860136	-0.599756	0.665565	0.89623	0.84803	-0.9943	-0.180471	0.917219
WDR47	0.103613	0.991295	0.195887	0.301323	0.529906	0.638514	0.518729	0.70513	0.999982	-0.99996	-0.995938	0.0750075	0.757995	-0.233162	0.178439	-0.999174	0.97601	0.852224	0.889455	0.912726	0.597754	-0.411654	-0.179897	-0.202911	-0.842859	0.602149	0.615506	0.613823	0.782625	0.930609	0.999972	0.777104	-0.93983	0.951485	0.547635	0.529181	0.847997	0.515324	-0.178085	-0.0570718	0.401292	0.923468	-0.7066	0.764159	0.824722	0.914287	-0.969329	-0.0399692	0.964232
TAGLN	-0.608253	0.810605	0.816209	-0.436384	0.967751	-0.0650443	0.964362	0.0249483	0.722265	-0.732589	-0.661619	-0.630796	0.998891	-0.83766	-0.546565	-0.697927	0.559397	0.978635	0.332069	0.943828	0.985168	-0.925337	0.545323	0.52552	-0.242476	0.986096	-0.0944871	0.988433	0.996327	0.927573	0.721327	0.997044	-0.917522	0.902659	0.972838	0.967536	0.251798	0.963301	-0.805605	-0.72756	0.920978	0.934522	-0.999595	0.998399	0.210469	0.942553	-0.535273	0.657636	0.88262
COL3A1	0.103443	0.991317	0.196054	0.301161	0.53005	0.638383	0.518875	0.70501	0.999981	-0.999961	-0.995923	0.0748378	0.758106	-0.233327	0.178271	-0.999167	0.975973	0.852313	0.889378	0.912796	0.597891	-0.411809	-0.17973	-0.202744	-0.842767	0.602285	0.615372	0.613958	0.782731	0.930671	0.999971	0.777211	-0.939888	0.951538	0.547777	0.529326	0.847906	0.51547	-0.178253	-0.0572417	0.401448	0.923533	-0.70672	0.764268	0.824626	0.914355	-0.969287	-0.0397991	0.964277
TBC1D4	0.08935	0.99308	0.209919	0.287629	0.542004	0.627421	0.530927	0.694898	0.999792	-0.999986	-0.994546	0.060711	0.767263	-0.247072	0.164321	-0.998489	0.97279	0.859633	0.882815	0.918487	0.60918	-0.42467	-0.165784	-0.188859	-0.835061	0.613528	0.60415	0.625072	0.791464	0.935758	0.999763	0.786042	-0.944629	0.955797	0.559568	0.541286	0.840315	0.527551	-0.192167	-0.0713717	0.414376	0.92887	-0.716667	0.773323	0.816534	0.919997	-0.965708	-0.0256474	0.967931
ST3GAL2	0.413537	0.898446	-0.125046	0.588026	0.233771	0.849534	0.220989	0.893528	0.950341	-0.945551	-0.973123	0.38722	0.51216	0.0870976	0.481123	-0.96053	0.994695	0.642446	0.988454	0.736155	0.31282	-0.101557	-0.482422	-0.502827	-0.969971	0.318033	0.833584	0.331939	0.544955	0.766604	0.950762	0.537538	-0.783076	0.804891	0.254179	0.23294	0.972265	0.217107	0.143004	0.262327	0.090268	0.754234	-0.44587	0.520298	0.961455	0.738745	-0.997246	-0.354628	0.830494
EDIL3	0.129639	0.987505	0.170125	0.326205	0.507503	0.658461	0.496149	0.723468	0.999797	-0.999381	-0.997955	0.101111	0.740644	-0.207601	0.20416	-0.999896	0.98138	0.838223	0.901125	0.901707	0.576543	-0.387633	-0.205611	-0.228499	-0.85667	0.581023	0.635946	0.592927	0.766045	0.920698	0.999824	0.760346	-0.930555	0.943096	0.525522	0.506766	0.861593	0.492691	-0.15224	-0.030892	0.377154	0.913097	-0.687816	0.746995	0.839258	0.903359	-0.975436	-0.0661374	0.956955
TMEM158	0.496834	0.853468	-0.217239	0.661058	0.141862	0.895126	0.128857	0.931587	0.917089	-0.910987	-0.947336	0.471707	0.429633	0.179836	0.560961	-0.930322	0.980724	0.568	0.99829	0.669667	0.222667	-0.00812053	-0.562189	-0.581423	-0.988459	0.228019	0.881569	0.242311	0.464194	0.703226	0.917629	0.456363	-0.721513	0.745897	0.162661	0.141017	0.98987	0.124911	0.234892	0.35138	-0.00322047	0.689555	-0.360249	0.438194	0.982948	0.67251	-0.985948	-0.440475	0.77479
DFFA	0.198386	0.97413	0.101078	0.391252	0.446257	0.709281	0.434472	0.769794	0.995967	-0.994504	-0.999983	0.170158	0.692048	-0.138965	0.271846	-0.998473	0.992375	0.798205	0.929134	0.869405	0.518234	-0.322488	-0.273273	-0.295751	-0.890519	0.522925	0.688152	0.535401	0.719415	0.89128	0.996088	0.713261	-0.902793	0.917646	0.46499	0.445492	0.894855	0.430885	-0.0830327	0.0387991	0.311732	0.882481	-0.635588	0.698876	0.87509	0.871293	-0.98841	-0.135474	0.934417
IKBIP	0.181378	0.977899	0.118296	0.375252	0.461691	0.696964	0.450009	0.758622	0.997372	-0.996168	-0.999933	0.153063	0.704448	-0.156098	0.255136	-0.99928	0.990091	0.80852	0.92259	0.877833	0.532971	-0.338836	-0.256569	-0.279159	-0.882505	0.537611	0.675481	0.549951	0.731339	0.899001	0.997469	0.725295	-0.910107	0.924392	0.480255	0.460934	0.886988	0.446452	-0.100283	0.0214843	0.328144	0.890496	-0.648866	0.71116	0.866576	0.879664	-0.985632	-0.118291	0.940446
ECM2	0.283472	0.950592	0.0135479	0.470356	0.366157	0.768299	0.353912	0.822744	0.98428	-0.981511	-0.995637	0.255816	0.626161	-0.0516909	0.355093	-0.989797	0.999357	0.742375	0.957949	0.822785	0.441332	-0.238338	-0.356479	-0.378286	-0.926945	0.446255	0.74906	0.459365	0.655812	0.848137	0.984519	0.649128	-0.861653	0.879311	0.385658	0.365362	0.930512	0.350188	0.00457383	0.126174	0.227309	0.837891	-0.565523	0.633542	0.914117	0.824959	-0.997908	-0.221735	0.899628
MIR503///MIR503HG	-0.373942	0.937643	0.632066	-0.179988	0.865198	0.204068	0.858542	0.291268	0.880859	-0.887881	-0.837984	-0.400421	0.975126	-0.661174	-0.302825	-0.86397	0.760615	0.997983	0.572127	0.997812	0.903451	-0.790315	0.301411	0.278974	-0.492986	0.905792	0.175066	0.911924	0.98296	0.993698	0.880216	0.981301	-0.990439	0.984851	0.875558	0.864769	0.501333	0.856495	-0.61792	-0.517698	0.783316	0.995653	-0.955614	0.977188	0.464133	0.997551	-0.741586	0.43233	0.976161
DAB2	0.1669	0.980867	0.132882	0.361584	0.474683	0.686345	0.46309	0.748961	0.998329	-0.997347	-0.999655	0.138517	0.714807	-0.170604	0.240892	-0.99973	0.987919	0.817085	0.916818	0.88478	0.545354	-0.352632	-0.242331	-0.265011	-0.875495	0.54995	0.664567	0.562171	0.741287	0.905343	0.998406	0.735338	-0.916101	0.9299	0.4931	0.473931	0.880103	0.45956	-0.1149	0.00678276	0.341997	0.897089	-0.659983	0.72142	0.859145	0.886561	-0.983042	-0.103679	0.945343
SACS	-0.204584	0.984236	0.485556	-0.00375701	0.763249	0.373453	0.754703	0.455354	0.950515	-0.955082	-0.921061	-0.232609	0.920778	-0.518559	-0.130068	-0.939209	0.863151	0.971162	0.707755	0.99384	0.813726	-0.669923	0.128598	0.105312	-0.638645	0.816907	0.345893	0.825299	0.935159	0.997896	0.950093	0.931999	-0.999246	0.999996	0.776676	0.762697	0.646018	0.752087	-0.469635	-0.358761	0.66146	0.996479	-0.888708	0.924443	0.613017	0.994258	-0.848238	0.266594	0.999136
SERPINH1	-0.176445	0.988901	0.460301	0.0249054	0.744417	0.399887	0.735589	0.480684	0.959029	-0.963183	-0.931843	-0.204638	0.90922	-0.49384	-0.101597	-0.948663	0.877269	0.96393	0.727712	0.990256	0.796733	-0.648369	0.100122	0.0767669	-0.660438	0.80004	0.372643	0.808775	0.924623	0.995627	0.958644	0.921227	-0.997723	0.999501	0.758304	0.743847	0.667631	0.732888	-0.444138	-0.33186	0.639693	0.993667	-0.875202	0.913135	0.635409	0.990782	-0.863069	0.238861	0.999917
ARHGAP18	0.578777	0.798815	-0.311021	0.730811	0.0450448	0.934195	0.0319288	0.96249	0.87403	-0.86662	-0.911752	0.55512	0.339894	0.274531	0.638717	-0.890302	0.957108	0.485375	0.999248	0.594367	0.126924	0.0890436	-0.639857	-0.657699	-0.998499	0.132371	0.923251	0.146931	0.375968	0.630846	0.874687	0.367781	-0.650849	0.677676	0.0660567	0.0441915	0.99898	0.0279519	0.328193	0.440654	-0.100334	0.615951	-0.267938	0.348815	0.996161	0.597447	-0.965061	-0.525591	0.709719
ZNF512	0.0605285	0.996059	0.238087	0.259831	0.566064	0.604655	0.555195	0.673825	0.998785	-0.999413	-0.991116	0.0318392	0.785477	-0.274973	0.135745	-0.996485	0.965688	0.874039	0.868872	0.929532	0.631844	-0.450657	-0.137214	-0.1604	-0.818813	0.636093	0.580868	0.647369	0.808798	0.945558	0.998717	0.803579	-0.953717	0.963895	0.583286	0.56536	0.824297	0.551882	-0.220448	-0.100168	0.440504	0.939187	-0.736523	0.791323	0.799509	0.930939	-0.957802	0.00325366	0.974787
OPTN	0.104549	0.99117	0.194964	0.302221	0.529107	0.639238	0.517924	0.705798	0.999987	-0.999951	-0.996022	0.0759464	0.75738	-0.232246	0.179365	-0.999212	0.976215	0.851731	0.889885	0.912341	0.596999	-0.410796	-0.180824	-0.203833	-0.843365	0.601397	0.616248	0.61308	0.782038	0.930264	0.999979	0.776511	-0.939508	0.951195	0.546847	0.528382	0.848495	0.514517	-0.177158	-0.0561317	0.400429	0.923106	-0.705933	0.763551	0.825254	0.913905	-0.96956	-0.04091	0.963982
ELP5	-0.013464	0.999891	0.30927	0.187697	0.625485	0.544089	0.61519	0.61733	0.992404	-0.994143	-0.978564	-0.0421728	0.829101	-0.345331	0.062096	-0.987559	0.943835	0.90758	0.829878	0.954259	0.687442	-0.515449	-0.063576	-0.0869564	-0.774112	0.691421	0.519072	0.701969	0.850079	0.96704	0.992237	0.8454	-0.973346	0.98095	0.641765	0.624818	0.780166	0.612049	-0.291987	-0.173484	0.505698	0.962014	-0.784535	0.834376	0.752893	0.955399	-0.933919	0.0772066	0.988621
INHBA	-0.182635	0.987947	0.465878	0.0186147	0.748604	0.394112	0.739837	0.475157	0.957228	-0.961473	-0.929542	-0.210793	0.911821	-0.499301	-0.107855	-0.946655	0.874231	0.965586	0.723382	0.991112	0.800519	-0.653147	0.106381	0.083039	-0.6557	0.8038	0.366797	0.81246	0.927001	0.996195	0.956835	0.923657	-0.998128	0.99968	0.76239	0.748038	0.662933	0.737155	-0.449767	-0.337789	0.644517	0.994354	-0.878229	0.915682	0.630538	0.991615	-0.859874	0.244966	0.999816
SERPINE2	0.341685	0.92979	-0.0477294	0.523531	0.308466	0.806067	0.295954	0.856018	0.971613	-0.967943	-0.988051	0.314555	0.577223	0.00958176	0.411691	-0.97921	0.999677	0.699939	0.973727	0.786424	0.385535	-0.178398	-0.413042	-0.434281	-0.948188	0.390598	0.788236	0.404091	0.608335	0.814091	0.971933	0.601311	-0.828947	0.848486	0.328415	0.307653	0.951201	0.292151	0.065822	0.186705	0.167228	0.802881	-0.51394	0.584956	0.937237	0.788787	-0.999994	-0.281051	0.871189
SP100	0.441645	0.88436	-0.155832	0.612889	0.203428	0.865525	0.19056	0.907056	0.940205	-0.934974	-0.965493	0.415698	0.485209	0.118028	0.508146	-0.951417	0.991015	0.618309	0.992687	0.714757	0.283139	-0.0705775	-0.509423	-0.529458	-0.977064	0.288403	0.850355	0.302451	0.518623	0.74627	0.940666	0.511061	-0.763361	0.786052	0.223986	0.202592	0.979067	0.186652	0.173706	0.292203	0.0592604	0.733454	-0.417825	0.493495	0.969539	0.717434	-0.994459	-0.383526	0.812774
TAF13	0.217947	0.969416	0.0811611	0.409578	0.428271	0.723237	0.416373	0.782405	0.993973	-0.992211	-0.999669	0.189831	0.677473	-0.119133	0.291037	-0.997169	0.994641	0.785999	0.936343	0.85935	0.501027	-0.303493	-0.292456	-0.314796	-0.89944	0.505774	0.702525	0.518403	0.70538	0.882033	0.994121	0.699101	-0.894012	0.909515	0.447191	0.427499	0.903602	0.412752	-0.0630864	0.058775	0.292668	0.872898	-0.620021	0.684432	0.884594	0.861304	-0.991248	-0.155261	0.927107
NDUFAF2	0.122325	0.98864	0.177385	0.319227	0.513841	0.652895	0.502537	0.718359	0.999919	-0.999613	-0.997457	0.0937737	0.745577	-0.214807	0.196937	-0.999762	0.979937	0.84222	0.897905	0.90487	0.582551	-0.394418	-0.198391	-0.221316	-0.852844	0.587007	0.630239	0.598847	0.770763	0.923551	0.999935	0.765113	-0.933229	0.945522	0.53178	0.513108	0.857827	0.499093	-0.159522	-0.0382598	0.383971	0.916078	-0.693149	0.751876	0.835226	0.906496	-0.973786	-0.0587796	0.959069
GJA3	-0.0732748	0.998983	0.365623	0.128584	0.671054	0.492906	0.661265	0.569147	0.983264	-0.985894	-0.964487	-0.101884	0.861071	-0.400871	0.00225979	-0.976379	0.922371	0.93108	0.795003	0.97044	0.729668	-0.565804	-0.00374272	-0.0271868	-0.734842	0.733414	0.466994	0.743329	0.880071	0.980544	0.983016	0.875848	-0.985326	0.990816	0.686507	0.67042	0.741333	0.658275	-0.348696	-0.232106	0.556416	0.976626	-0.820235	0.865864	0.71216	0.971358	-0.910853	0.13673	0.995851
DLK2	-0.172047	0.989555	0.456332	0.02937	0.741428	0.403977	0.732556	0.484596	0.960285	-0.964374	-0.933455	-0.200265	0.907351	-0.489951	-0.0971532	-0.950067	0.879404	0.962732	0.730768	0.989624	0.794026	-0.644962	0.0956772	0.0723131	-0.663785	0.797353	0.376784	0.806141	0.922912	0.9952	0.959906	0.91948	-0.997412	0.99935	0.755384	0.740854	0.670949	0.729842	-0.440132	-0.327644	0.636254	0.993155	-0.873033	0.911305	0.638851	0.990167	-0.865316	0.234521	0.999964
NECTIN3	-0.0817663	0.998563	0.373537	0.120133	0.677344	0.485477	0.66763	0.562123	0.981677	-0.984433	-0.962202	-0.110353	0.865371	-0.408659	-0.00625733	-0.974504	0.919048	0.934153	0.789808	0.97246	0.735466	-0.572806	0.00477441	-0.018672	-0.729039	0.739177	0.459446	0.749	0.884083	0.98218	0.981418	0.879927	-0.986744	0.991932	0.692675	0.676716	0.73559	0.664662	-0.356666	-0.240382	0.563473	0.978422	-0.825077	0.870094	0.706156	0.973347	-0.907305	0.145162	0.99659
TUBB6	0.28791	0.949145	0.0089174	0.474437	0.361844	0.771255	0.349577	0.825367	0.983452	-0.980615	-0.995194	0.26029	0.622544	-0.0470657	0.359418	-0.989126	0.999512	0.739264	0.959267	0.820144	0.437172	-0.233838	-0.360801	-0.382568	-0.928673	0.442106	0.75212	0.455247	0.652309	0.845674	0.983696	0.645598	-0.859294	0.877096	0.381381	0.361047	0.932198	0.345846	0.0092045	0.130766	0.222797	0.835354	-0.561698	0.629952	0.915985	0.822333	-0.998197	-0.226248	0.897596
TRABD2A	0.244616	0.962325	0.0538119	0.434429	0.403341	0.741894	0.391296	0.799181	0.990595	-0.988424	-0.998587	0.21667	0.657058	-0.0918737	0.317151	-0.994733	0.997101	0.768758	0.945614	0.84501	0.477118	-0.277263	-0.318557	-0.340693	-0.911081	0.481939	0.721767	0.49477	0.685687	0.868787	0.99078	0.67924	-0.881395	0.89778	0.422508	0.40256	0.915004	0.387632	-0.0357081	0.0861148	0.266348	0.859197	-0.598284	0.664191	0.897044	0.847054	-0.994494	-0.182279	0.916485
EPG5	0.306057	0.94299	-0.0100872	0.491081	0.344063	0.783212	0.331709	0.835947	0.979831	-0.976714	-0.993153	0.278592	0.607559	-0.0280745	0.377087	-0.986153	0.999925	0.726333	0.964463	0.809123	0.420002	-0.215319	-0.37846	-0.400057	-0.935554	0.424981	0.764508	0.438245	0.637787	0.835379	0.980101	0.630969	-0.849418	0.86781	0.363745	0.34326	0.938908	0.327953	0.0282058	0.149583	0.20423	0.824757	-0.545874	0.615079	0.923444	0.811371	-0.999157	-0.244719	0.889056
MICAL2	0.0637986	0.995763	0.234903	0.262993	0.56336	0.607261	0.552467	0.676243	0.998941	-0.99952	-0.991546	0.0351138	0.783445	-0.271821	0.138991	-0.996754	0.966534	0.872443	0.870489	0.928319	0.629301	-0.44773	-0.140459	-0.163634	-0.82069	0.633561	0.583532	0.644869	0.806866	0.944487	0.998878	0.801625	-0.952727	0.963017	0.580621	0.562654	0.826148	0.549146	-0.217251	-0.0969074	0.437561	0.938057	-0.734303	0.789315	0.801473	0.929738	-0.958738	-2.28458e-05	0.97405
ICAM1	0.558963	0.813076	-0.288034	0.714155	0.0690991	0.925329	0.0559991	0.955675	0.885482	-0.87839	-0.921383	0.53492	0.362453	0.251285	0.619994	-0.901014	0.96381	0.506298	0.999892	0.613569	0.150784	0.0650216	-0.621157	-0.63936	-0.99689	0.156213	0.913727	0.170718	0.398184	0.649356	0.88611	0.390077	-0.668951	0.695196	0.0900768	0.068247	0.997602	0.0520262	0.30534	0.418899	-0.0763342	0.634751	-0.291071	0.371292	0.993762	0.616593	-0.971094	-0.504943	0.726486
PNMAL1	-0.370479	0.938933	0.629171	-0.176317	0.863321	0.207718	0.856623	0.294835	0.882619	-0.889592	-0.840014	-0.397	0.974292	-0.658371	-0.299267	-0.865842	0.763031	0.99774	0.575183	0.998052	0.901845	-0.788024	0.297852	0.275389	-0.496229	0.904205	0.178738	0.910387	0.982268	0.994109	0.881981	0.980576	-0.990947	0.985491	0.873749	0.86289	0.504558	0.854563	-0.614983	-0.514502	0.780991	0.995993	-0.954508	0.976389	0.467434	0.997805	-0.744084	0.428963	0.976964
CHIC2	0.178718	0.978461	0.120981	0.372744	0.464089	0.695022	0.452422	0.756857	0.997564	-0.996401	-0.999898	0.15039	0.706365	-0.158769	0.25252	-0.999379	0.989708	0.810108	0.921543	0.879125	0.535257	-0.341379	-0.253955	-0.276561	-0.88123	0.53989	0.673484	0.552208	0.73318	0.900182	0.997657	0.727154	-0.911225	0.92542	0.482626	0.463332	0.885736	0.44887	-0.102973	0.0187805	0.330698	0.891723	-0.650921	0.713059	0.865223	0.880947	-0.985172	-0.115605	0.941362
NEXN	0.284097	0.95039	0.0128964	0.470931	0.365551	0.768716	0.353302	0.823114	0.984165	-0.981386	-0.995576	0.256446	0.625653	-0.0510401	0.355702	-0.989704	0.99938	0.741938	0.958136	0.822415	0.440748	-0.237705	-0.357087	-0.378889	-0.92719	0.445672	0.749491	0.458786	0.65532	0.847791	0.984404	0.648632	-0.861322	0.879001	0.385057	0.364755	0.93075	0.349577	0.0052254	0.12682	0.226674	0.837535	-0.564986	0.633037	0.914381	0.82459	-0.99795	-0.222371	0.899343
IL6ST	0.379746	0.913997	-0.0884447	0.557858	0.269397	0.829543	0.256734	0.876397	0.961151	-0.956889	-0.980939	0.353023	0.543424	0.0503735	0.448532	-0.970118	0.997807	0.670215	0.982207	0.760567	0.347566	-0.138103	-0.449857	-0.470672	-0.960362	0.352712	0.812688	0.366432	0.575445	0.789718	0.961524	0.568209	-0.805435	0.826187	0.289603	0.268575	0.962999	0.252887	0.10648	0.226633	0.126862	0.777889	-0.478512	0.551377	0.950684	0.763051	-0.9993	-0.319974	0.850433
CXCL1	0.242963	0.962787	0.0555133	0.432894	0.4049	0.74075	0.392864	0.798156	0.990827	-0.988681	-0.998676	0.215006	0.658341	-0.0935704	0.315534	-0.994906	0.99697	0.769847	0.945058	0.84592	0.478615	-0.278899	-0.316941	-0.339091	-0.910377	0.483431	0.720587	0.49625	0.686926	0.86963	0.991009	0.68049	-0.882199	0.898529	0.424051	0.404119	0.914315	0.389202	-0.037411	0.084417	0.267991	0.860067	-0.599648	0.665464	0.89629	0.847959	-0.994314	-0.180604	0.917166
TNFRSF10B	0.25169	0.960314	0.0465181	0.440995	0.396648	0.746771	0.384565	0.803549	0.98957	-0.98729	-0.998173	0.223794	0.651535	-0.0845993	0.324068	-0.993958	0.99763	0.764067	0.947964	0.841082	0.470687	-0.270239	-0.325471	-0.34755	-0.914067	0.475527	0.726803	0.48841	0.680353	0.865148	0.989764	0.673862	-0.877922	0.89454	0.415877	0.395864	0.917926	0.380889	-0.0284089	0.0933883	0.259302	0.855437	-0.592416	0.658714	0.900248	0.84315	-0.995233	-0.189455	0.913539
SH2B3	0.690654	0.703392	-0.445231	0.821864	-0.0999374	0.975977	-0.112989	0.991614	0.794553	-0.785327	-0.842747	0.669602	0.200276	0.410741	0.743302	-0.815066	0.90513	0.353797	0.983129	0.471785	-0.0178965	0.232188	-0.744294	-0.759747	-0.995919	-0.0124035	0.969116	0.00230005	0.237972	0.511971	0.795375	0.229395	-0.53418	0.564175	-0.0789774	-0.100787	0.995005	-0.116941	0.461384	0.565873	-0.243204	0.495515	-0.125754	0.209576	0.998347	0.475163	-0.917007	-0.643126	0.600347
CCDC169	0.470572	0.86872	-0.187855	0.638248	0.171498	0.881347	0.158552	0.920261	0.928638	-0.922951	-0.956518	0.445039	0.456532	0.150241	0.535871	-0.940907	0.986145	0.592438	0.996086	0.691648	0.251817	-0.0381188	-0.537123	-0.556751	-0.983469	0.257129	0.867009	0.27131	0.490559	0.72424	0.92914	0.482854	-0.741962	0.765545	0.192191	0.170656	0.985165	0.154622	0.205623	0.323132	0.0267837	0.710974	-0.388075	0.464966	0.976988	0.694412	-0.990516	-0.413341	0.793409
KRTAP2-3	-0.439665	0.91022	0.686152	-0.250255	0.899015	0.133145	0.893189	0.221725	0.844539	-0.8525	-0.796575	-0.465276	0.98854	-0.71341	-0.370572	-0.825524	0.711963	0.999964	0.51167	0.990474	0.931938	-0.832327	0.369194	0.347304	-0.429148	0.933916	0.103816	0.939071	0.993633	0.983065	0.843812	0.992601	-0.977956	0.969832	0.908031	0.89864	0.437817	0.891393	-0.672857	-0.577879	0.825987	0.986377	-0.974326	0.98993	0.399238	0.989939	-0.691427	0.496051	0.958027
FLRT2	-0.0368258	0.999963	0.331408	0.164693	0.643547	0.524334	0.633445	0.598778	0.989259	-0.991346	-0.973484	-0.0655081	0.841939	-0.367166	0.0387565	-0.983615	0.935856	0.917144	0.816613	0.960985	0.704224	-0.535332	-0.0402383	-0.0636536	-0.759107	0.708114	0.498957	0.718419	0.862153	0.972726	0.98906	0.857651	-0.978439	0.985221	0.659511	0.642893	0.765334	0.630361	-0.314256	-0.19645	0.525719	0.96813	-0.79881	0.847028	0.737308	0.962039	-0.925311	0.100483	0.991866
DST	0.367817	0.91914	-0.0756273	0.547139	0.28176	0.822292	0.269142	0.870131	0.964621	-0.960545	-0.983357	0.340962	0.554175	0.0375252	0.437	-0.973158	0.998576	0.679704	0.979711	0.768854	0.359596	-0.150829	-0.438334	-0.459286	-0.956697	0.364717	0.805127	0.378368	0.585916	0.797542	0.964978	0.578745	-0.812991	0.833364	0.301888	0.28094	0.959453	0.265308	0.0936841	0.214089	0.139608	0.785906	-0.489765	0.56206	0.946616	0.7713	-0.999699	-0.307764	0.857128
ZEB2	-0.327653	0.953675	0.593	-0.131158	0.839361	0.252196	0.832154	0.338187	0.903176	-0.909532	-0.863927	-0.354649	0.962981	-0.623292	-0.255358	-0.887798	0.791767	0.993627	0.611959	0.99986	0.881162	-0.759071	0.253924	0.231177	-0.535379	0.883746	0.223507	0.890531	0.972675	0.998023	0.902593	0.97059	-0.996046	0.992217	0.850614	0.838897	0.543479	0.829941	-0.578311	-0.474785	0.751639	0.999039	-0.939887	0.965499	0.507338	0.999789	-0.773832	0.387241	0.985694
AAED1	-0.0811968	0.998594	0.373007	0.1207	0.676924	0.485977	0.667204	0.562595	0.981786	-0.984533	-0.962358	-0.109785	0.865085	-0.408138	-0.00568593	-0.974632	0.919273	0.933949	0.790158	0.972327	0.735078	-0.572337	0.00420301	-0.0192433	-0.72943	0.738792	0.459953	0.748621	0.883816	0.982072	0.981527	0.879655	-0.986651	0.99186	0.692263	0.676295	0.735977	0.664235	-0.356132	-0.239827	0.563001	0.978303	-0.824754	0.869812	0.70656	0.973216	-0.907545	0.144597	0.996542
MAP1B	0.304228	0.943628	-0.00816627	0.489406	0.345866	0.782016	0.33352	0.834892	0.980213	-0.977124	-0.993376	0.276746	0.609084	-0.0299947	0.375307	-0.98647	0.9999	0.727652	0.963953	0.810251	0.421744	-0.217195	-0.376681	-0.398296	-0.934873	0.426719	0.763268	0.43997	0.639266	0.836434	0.980481	0.632458	-0.850431	0.868763	0.365534	0.345064	0.938245	0.329767	0.0262855	0.147684	0.20611	0.825842	-0.547483	0.616593	0.922705	0.812492	-0.999076	-0.242856	0.889934
RBMS3	0.222277	0.968317	0.076736	0.413624	0.424255	0.726295	0.412333	0.785162	0.993477	-0.991649	-0.999544	0.194187	0.674201	-0.114724	0.295281	-0.996825	0.99509	0.783247	0.937892	0.857071	0.497181	-0.29926	-0.296698	-0.319006	-0.901371	0.501939	0.705677	0.514602	0.702227	0.879933	0.993631	0.69592	-0.892014	0.907661	0.443217	0.423481	0.905495	0.408705	-0.0586556	0.0632058	0.28842	0.870723	-0.616533	0.681189	0.886655	0.85904	-0.991824	-0.159645	0.925434
DSEL	-0.0650109	0.999323	0.3579	0.136794	0.664889	0.500096	0.655028	0.575938	0.98474	-0.987247	-0.966642	-0.0936403	0.85683	-0.393268	0.0105434	-0.978136	0.92554	0.928026	0.800001	0.968408	0.723979	-0.558954	-0.0120262	-0.0354665	-0.740435	0.727757	0.474303	0.737763	0.876107	0.978884	0.984503	0.87182	-0.983878	0.989662	0.68046	0.664251	0.746867	0.652017	-0.34092	-0.224041	0.549514	0.974812	-0.815468	0.861691	0.717951	0.969357	-0.914241	0.128519	0.995063
CYTH3	0.147055	0.984581	0.152771	0.342777	0.492273	0.671593	0.480805	0.735496	0.999289	-0.998608	-0.998925	0.118589	0.728714	-0.190368	0.221342	-0.999995	0.984606	0.828504	0.90861	0.893965	0.562086	-0.371364	-0.222788	-0.245582	-0.865609	0.566621	0.649418	0.578675	0.754624	0.913694	0.999339	0.748807	-0.923973	0.937103	0.510481	0.491529	0.870385	0.477313	-0.134837	-0.0133116	0.36081	0.905786	-0.674946	0.735189	0.848689	0.895677	-0.979159	-0.0836727	0.951704
GLIPR1	-0.2057	0.984034	0.486553	-0.00489724	0.763985	0.372395	0.75545	0.454339	0.95016	-0.954744	-0.920616	-0.233718	0.921222	-0.519534	-0.131199	-0.938816	0.862575	0.971434	0.706949	0.993966	0.814388	-0.670769	0.129729	0.106446	-0.637767	0.817564	0.344823	0.825942	0.935563	0.997969	0.949737	0.932411	-0.99929	0.999998	0.777394	0.763434	0.645147	0.752838	-0.470641	-0.359825	0.662315	0.996574	-0.88923	0.924878	0.612115	0.994379	-0.847634	0.267693	0.999088
RUNX1-IT1	0.543365	0.823816	-0.270083	0.700945	0.0877355	0.918079	0.0746531	0.950004	0.894013	-0.887171	-0.928487	0.519033	0.379811	0.233148	0.605219	-0.908966	0.968625	0.522329	0.999992	0.628223	0.169237	0.0463566	-0.606399	-0.624875	-0.995243	0.174649	0.905972	0.189107	0.415261	0.663458	0.894619	0.407221	-0.682729	0.708511	0.108678	0.0868846	0.996134	0.070685	0.287486	0.401852	-0.0576823	0.649085	-0.308904	0.388584	0.991504	0.631202	-0.975386	-0.488719	0.739204
CTNNAL1	0.198275	0.974156	0.10119	0.391148	0.446358	0.709201	0.434574	0.769722	0.995977	-0.994516	-0.999984	0.170046	0.692129	-0.139077	0.271738	-0.998479	0.992361	0.798273	0.929092	0.869461	0.518331	-0.322595	-0.273164	-0.295643	-0.890468	0.523021	0.688071	0.535497	0.719493	0.891331	0.996097	0.71334	-0.902842	0.917691	0.46509	0.445593	0.894804	0.430987	-0.0831452	0.0386864	0.311839	0.882534	-0.635675	0.698956	0.875036	0.871349	-0.988393	-0.135362	0.934457
FLJ32255	0.157024	0.982766	0.142795	0.352235	0.483468	0.679032	0.471937	0.742292	0.998857	-0.998025	-0.999342	0.128598	0.72177	-0.180456	0.231167	-0.999912	0.986319	0.822814	0.912776	0.8894	0.553715	-0.36198	-0.232609	-0.255347	-0.870615	0.558282	0.657055	0.57042	0.747967	0.909548	0.998921	0.742084	-0.920068	0.933535	0.501782	0.48272	0.875307	0.468426	-0.124836	-0.00322539	0.351385	0.901466	-0.667469	0.728314	0.85398	0.891146	-0.981158	-0.0937195	0.948559
MYL12B///MYL12A	0.409741	0.900266	-0.120913	0.584653	0.237817	0.84733	0.225048	0.891651	0.951628	-0.946898	-0.974073	0.383377	0.515732	0.0829485	0.477468	-0.96168	0.995114	0.645631	0.987814	0.738967	0.316773	-0.105699	-0.478771	-0.499223	-0.968949	0.321979	0.831276	0.335864	0.548442	0.769272	0.952044	0.541045	-0.785659	0.807355	0.258204	0.236988	0.971283	0.22117	0.138881	0.258307	0.0944145	0.756961	-0.449593	0.52385	0.960302	0.741546	-0.997547	-0.350731	0.832806
RIMS2	-0.101537	0.997302	0.39188	0.100399	0.691816	0.468025	0.682279	0.545592	0.9777	-0.980749	-0.956606	-0.130064	0.87515	-0.426699	-0.0261094	-0.969857	0.911041	0.941054	0.777475	0.976896	0.748773	-0.588967	0.024627	0.00118199	-0.715306	0.752403	0.441721	0.762007	0.893187	0.985718	0.977415	0.889186	-0.989771	0.994254	0.706858	0.691199	0.721995	0.679365	-0.375144	-0.259606	0.579764	0.982331	-0.836132	0.879708	0.691959	0.977708	-0.898778	0.164777	0.998032
TMEFF1	-0.251284	0.974624	0.526916	-0.0517021	0.793352	0.328543	0.785293	0.41214	0.934525	-0.939774	-0.901329	-0.278976	0.938424	-0.558962	-0.177461	-0.921665	0.837946	0.981477	0.673066	0.998011	0.840661	-0.704752	0.176002	0.152874	-0.601013	0.843623	0.300505	0.851427	0.951069	0.999857	0.934042	0.948306	-0.999958	0.998986	0.805986	0.792831	0.608674	0.782824	-0.511428	-0.403106	0.696661	0.999353	-0.909669	0.941664	0.574428	0.998245	-0.821867	0.312502	0.995994
TSR1	0.286279	0.949679	0.01062	0.472938	0.363431	0.77017	0.351171	0.824404	0.983759	-0.980947	-0.995359	0.258646	0.623875	-0.0487665	0.357828	-0.989375	0.999458	0.74041	0.958785	0.821118	0.438703	-0.235493	-0.359213	-0.380995	-0.92804	0.443633	0.750996	0.456762	0.653598	0.846582	0.984001	0.646897	-0.860163	0.877913	0.382955	0.362635	0.93158	0.347443	0.00750185	0.129078	0.224456	0.836289	-0.563106	0.631273	0.9153	0.8233	-0.998093	-0.22459	0.898345
TBC1D2	0.0124278	0.999173	0.284546	0.213063	0.605075	0.565628	0.594573	0.63749	0.995257	-0.996608	-0.983568	-0.0162921	0.814348	-0.320918	0.0879148	-0.991299	0.952073	0.896406	0.844045	0.946199	0.668409	-0.493091	-0.0893919	-0.112719	-0.790241	0.672485	0.541026	0.683294	0.836159	0.960123	0.995124	0.831288	-0.967082	0.975591	0.621695	0.604395	0.7961	0.59137	-0.267127	-0.147929	0.483193	0.954623	-0.768218	0.819826	0.76968	0.947433	-0.942861	0.0513684	0.984395
COL6A1	0.596321	0.785585	-0.331552	0.745437	0.023377	0.94171	0.0102531	0.968146	0.863291	-0.855599	-0.902634	0.573022	0.319425	0.295313	0.655247	-0.880221	0.950602	0.466306	0.998172	0.576793	0.10539	0.110616	-0.656367	-0.673875	-0.999452	0.110851	0.931363	0.125452	0.355791	0.613876	0.863974	0.347534	-0.634237	0.661575	0.0444093	0.022523	0.999724	0.00627454	0.348594	0.460011	-0.12188	0.598727	-0.246988	0.328415	0.997824	0.579922	-0.959154	-0.543911	0.69428
SAMD9	0.314618	0.939955	-0.0190916	0.498905	0.335593	0.78878	0.3232	0.840856	0.977992	-0.974742	-0.992061	0.287229	0.600382	-0.0190717	0.385412	-0.984619	0.999995	0.720114	0.966803	0.803799	0.411812	-0.206516	-0.38678	-0.408294	-0.938696	0.416812	0.770282	0.430132	0.630825	0.830396	0.978274	0.623957	-0.844632	0.8633	0.355342	0.334788	0.941969	0.319432	0.0372063	0.158481	0.195407	0.819631	-0.538307	0.607954	0.926862	0.806074	-0.999486	-0.25344	0.884898
MIR22HG	-0.220186	0.981287	0.499452	-0.0197226	0.773468	0.358595	0.765082	0.441081	0.945434	-0.950229	-0.914726	-0.248107	0.926889	-0.532145	-0.145882	-0.933607	0.854979	0.974845	0.696385	0.995483	0.822903	-0.681692	0.144415	0.121176	-0.626278	0.826012	0.330869	0.83421	0.940696	0.998804	0.944991	0.937667	-0.999739	0.999915	0.786634	0.772926	0.633749	0.762514	-0.483671	-0.373618	0.67335	0.997691	-0.895915	0.930414	0.600324	0.99584	-0.839674	0.281948	0.998345
DDR2	-0.00365716	0.999698	0.299929	0.197321	0.617803	0.552291	0.607429	0.625015	0.993563	-0.995155	-0.980537	-0.0323724	0.823578	-0.33611	0.0718811	-0.989054	0.94703	0.903419	0.83531	0.951281	0.680286	-0.50702	-0.0733602	-0.0967221	-0.780283	0.684302	0.527429	0.69495	0.844873	0.964496	0.993409	0.840121	-0.97105	0.978997	0.634213	0.617131	0.786263	0.604264	-0.282593	-0.163817	0.497213	0.95929	-0.778416	0.82893	0.759311	0.952456	-0.93738	0.0674251	0.987098
SPARC	-0.0792035	0.998698	0.371151	0.122685	0.67545	0.487724	0.665713	0.564248	0.982164	-0.984882	-0.962899	-0.107798	0.86408	-0.406311	-0.00368622	-0.975077	0.920058	0.933232	0.791382	0.971858	0.733721	-0.570696	0.00220328	-0.0212426	-0.730797	0.737443	0.461728	0.747294	0.882878	0.981693	0.981908	0.878702	-0.986323	0.991603	0.690818	0.67482	0.737329	0.662739	-0.354263	-0.237886	0.561347	0.977887	-0.823622	0.868824	0.707974	0.972754	-0.908383	0.142618	0.996374
COL5A1	-0.105768	0.996981	0.395789	0.0961663	0.694881	0.464262	0.685383	0.542023	0.976798	-0.97991	-0.955357	-0.13428	0.8772	-0.430542	-0.0303611	-0.968812	0.909279	0.942484	0.774793	0.977796	0.751585	-0.592399	0.0288788	0.00543536	-0.712327	0.755198	0.437901	0.764754	0.895092	0.986425	0.976507	0.891124	-0.990369	0.9947	0.70986	0.694267	0.719046	0.68248	-0.379083	-0.263711	0.583224	0.983118	-0.838458	0.881723	0.688882	0.978593	-0.896906	0.168971	0.998289
PLAC8	0.108671	0.990612	0.190896	0.30617	0.525585	0.642421	0.514373	0.708729	1	-0.999901	-0.996383	0.0800796	0.754667	-0.228212	0.183442	-0.999368	0.977105	0.849551	0.891769	0.910636	0.593668	-0.407012	-0.1849	-0.20789	-0.845586	0.59808	0.619508	0.609799	0.779448	0.928735	0.999997	0.773892	-0.93808	0.949908	0.543371	0.524858	0.850682	0.510957	-0.173077	-0.0519919	0.396627	0.921504	-0.702991	0.760867	0.827588	0.912214	-0.970567	-0.045052	0.962871
TNFSF9	0.199962	0.973766	0.0994776	0.392732	0.444817	0.710414	0.433023	0.77082	0.995821	-0.994334	-0.999973	0.171742	0.690886	-0.137372	0.273393	-0.998383	0.992572	0.797235	0.929727	0.868609	0.516858	-0.320965	-0.27482	-0.297287	-0.89125	0.521553	0.689318	0.534042	0.718297	0.89055	0.995944	0.712132	-0.9021	0.917006	0.463565	0.444052	0.895571	0.429434	-0.08143	0.0404061	0.310204	0.881723	-0.634346	0.697725	0.875867	0.870503	-0.988653	-0.137067	0.933843
MAP4K4	-0.101496	0.997305	0.391842	0.10044	0.691787	0.468061	0.682249	0.545627	0.977709	-0.980757	-0.956618	-0.130023	0.87513	-0.426662	-0.0260683	-0.969867	0.911058	0.94104	0.777501	0.976887	0.748745	-0.588934	0.0245858	0.0011408	-0.715335	0.752376	0.441758	0.76198	0.893168	0.985711	0.977423	0.889167	-0.989765	0.994249	0.706829	0.69117	0.722024	0.679335	-0.375105	-0.259566	0.57973	0.982323	-0.83611	0.879688	0.691989	0.9777	-0.898796	0.164736	0.998029
FAM208A	0.12501	0.988229	0.174722	0.32179	0.511518	0.654941	0.500196	0.720238	0.99988	-0.999534	-0.997646	0.0964667	0.743771	-0.212164	0.199589	-0.999818	0.980473	0.840758	0.899092	0.903715	0.58035	-0.391931	-0.201042	-0.223953	-0.854253	0.584815	0.632338	0.596678	0.769036	0.92251	0.9999	0.763369	-0.932254	0.944638	0.529487	0.510784	0.859215	0.496747	-0.156851	-0.0355563	0.381472	0.91499	-0.691196	0.750089	0.836711	0.90535	-0.974398	-0.06148	0.958299
WNT5B	-0.377698	0.936226	0.635202	-0.183973	0.867223	0.200099	0.860613	0.287389	0.878933	-0.88601	-0.835765	-0.404132	0.976016	-0.664209	-0.306685	-0.861922	0.757977	0.998232	0.568799	0.997536	0.905181	-0.792791	0.305273	0.282863	-0.489457	0.907502	0.171075	0.91358	0.983697	0.993235	0.878286	0.982073	-0.989872	0.98414	0.877509	0.866797	0.497823	0.85858	-0.621101	-0.52116	0.785828	0.995267	-0.9568	0.978041	0.46054	0.997259	-0.738862	0.435981	0.975274
PPP1R18	0.423199	0.893724	-0.135593	0.596597	0.223414	0.855098	0.210601	0.898254	0.946976	-0.942035	-0.970618	0.397006	0.502994	0.0976902	0.490421	-0.957517	0.993544	0.634257	0.99001	0.728914	0.302699	-0.0909681	-0.491713	-0.511993	-0.972503	0.30793	0.839413	0.321886	0.536005	0.75973	0.947411	0.528538	-0.776415	0.798533	0.243876	0.222581	0.974698	0.20671	0.153524	0.272578	0.0796685	0.747206	-0.436323	0.511184	0.964326	0.731534	-0.996401	-0.364554	0.824521
CHN1	0.257399	0.958651	0.0406205	0.446286	0.391222	0.750684	0.379109	0.807049	0.988702	-0.986335	-0.997799	0.229543	0.647046	-0.0787157	0.329647	-0.993292	0.998019	0.760245	0.949827	0.837874	0.465471	-0.26455	-0.331047	-0.353079	-0.916445	0.470326	0.730845	0.483251	0.676015	0.862172	0.988904	0.669489	-0.87508	0.891885	0.410502	0.390436	0.920252	0.375424	-0.0225076	0.0992641	0.253596	0.852365	-0.58765	0.654261	0.902802	0.839962	-0.995791	-0.195248	0.911122
AHNAK2	0.124201	0.988354	0.175525	0.321017	0.512219	0.654325	0.500902	0.719672	0.999893	-0.999559	-0.99759	0.0956548	0.744316	-0.212961	0.198789	-0.999802	0.980312	0.8412	0.898735	0.904064	0.581014	-0.392681	-0.200243	-0.223158	-0.853829	0.585476	0.631705	0.597333	0.769558	0.922824	0.999912	0.763895	-0.932549	0.944905	0.530179	0.511485	0.858797	0.497455	-0.157656	-0.0363715	0.382226	0.915319	-0.691785	0.750628	0.836264	0.905696	-0.974214	-0.0606658	0.958532
EOGT	-0.0630481	0.999393	0.356063	0.138742	0.663419	0.501799	0.653541	0.577545	0.98508	-0.987558	-0.967143	-0.091682	0.855814	-0.391459	0.01251	-0.978543	0.926283	0.927291	0.801179	0.967915	0.722621	-0.557322	-0.0139929	-0.037432	-0.741756	0.726407	0.476034	0.736434	0.875157	0.97848	0.984846	0.870855	-0.983524	0.989378	0.679018	0.662779	0.748173	0.650524	-0.339071	-0.222123	0.54787	0.974372	-0.814328	0.860691	0.719319	0.968872	-0.915036	0.126569	0.994866
NRG1	-0.21706	0.981899	0.496675	-0.01652	0.771433	0.361583	0.763015	0.443954	0.946473	-0.951222	-0.916015	-0.245003	0.925682	-0.52943	-0.142713	-0.93475	0.856636	0.974126	0.69868	0.995174	0.821078	-0.679345	0.141245	0.117996	-0.628772	0.824202	0.33389	0.832439	0.939604	0.998642	0.946034	0.936549	-0.99966	0.999952	0.784653	0.77089	0.636223	0.760437	-0.480865	-0.370645	0.670979	0.997468	-0.894487	0.929235	0.602883	0.995543	-0.841409	0.278874	0.998524
TGFBI	0.316295	0.93935	-0.0208586	0.500436	0.333928	0.789865	0.321527	0.841811	0.977622	-0.974346	-0.991837	0.288922	0.598968	-0.0173046	0.387042	-0.984309	0.999999	0.718886	0.967253	0.802746	0.410201	-0.204787	-0.388409	-0.409907	-0.939304	0.415205	0.771408	0.428536	0.629453	0.82941	0.977906	0.622575	-0.843684	0.862407	0.353689	0.333122	0.942561	0.317757	0.0389724	0.160226	0.193673	0.818617	-0.536817	0.60655	0.927524	0.805027	-0.999541	-0.255149	0.884073
SNAI2	-0.195892	0.985767	0.477782	0.00511425	0.757487	0.381668	0.748853	0.463234	0.953234	-0.957674	-0.924479	-0.223972	0.917281	-0.510954	-0.121267	-0.942218	0.867596	0.969009	0.713994	0.992818	0.808538	-0.663311	0.119795	0.0964859	-0.645447	0.811758	0.354203	0.820257	0.93198	0.997281	0.952824	0.928746	-0.998863	0.99993	0.771058	0.756929	0.652764	0.74621	-0.461784	-0.350466	0.654781	0.995696	-0.884606	0.921024	0.620001	0.993269	-0.852903	0.258033	0.999465
GAD1	0.671687	0.72157	-0.421884	0.806829	-0.0741271	0.970005	-0.0872101	0.987934	0.810016	-0.801101	-0.85641	0.650136	0.22559	0.386983	0.725723	-0.829802	0.91584	0.377909	0.987538	0.494468	0.00801184	0.206911	-0.726742	-0.742647	-0.997923	0.0135051	0.962403	0.0282057	0.263054	0.534053	0.81081	0.254534	-0.555901	0.585375	-0.0531254	-0.074979	0.997257	-0.0911729	0.438245	0.544323	-0.217993	0.517851	-0.151412	0.234837	0.999501	0.497798	-0.927033	-0.623073	0.620864
ITPRIP	0.200075	0.973739	0.0993625	0.392838	0.444713	0.710495	0.432919	0.770893	0.995811	-0.994322	-0.999972	0.171856	0.690802	-0.137258	0.273505	-0.998376	0.992586	0.797166	0.92977	0.868552	0.516759	-0.320856	-0.274931	-0.297397	-0.891302	0.521455	0.689402	0.533945	0.718217	0.890497	0.995934	0.712051	-0.90205	0.91696	0.463463	0.443948	0.895623	0.429329	-0.0813147	0.0405216	0.310094	0.881669	-0.634256	0.697642	0.875923	0.870446	-0.98867	-0.137181	0.933801
SH2D5	0.214027	0.970394	0.0851624	0.405912	0.431895	0.720458	0.42002	0.779898	0.994405	-0.992704	-0.999764	0.185887	0.680421	-0.123118	0.287194	-0.997462	0.994218	0.788475	0.934925	0.861396	0.504498	-0.307316	-0.288614	-0.310982	-0.897677	0.509234	0.699662	0.521833	0.708221	0.883918	0.994548	0.701966	-0.895803	0.911177	0.450779	0.431125	0.901875	0.416406	-0.0670931	0.0547663	0.296505	0.87485	-0.623167	0.687354	0.882714	0.863338	-0.99071	-0.151293	0.928604
CD274	-0.164328	0.990653	0.44935	0.0371957	0.736151	0.411127	0.727204	0.49143	0.96244	-0.966416	-0.936235	-0.192587	0.904032	-0.48311	-0.0893572	-0.952481	0.883104	0.960585	0.73609	0.988468	0.789241	-0.638959	0.0878801	0.0645014	-0.669621	0.792603	0.384025	0.801483	0.919869	0.994403	0.962071	0.916374	-0.996819	0.999037	0.75023	0.735573	0.676734	0.724467	-0.433088	-0.320236	0.630194	0.99221	-0.869188	0.908053	0.644856	0.989042	-0.869214	0.226903	1
FKBP1A	0.283056	0.950727	0.0139814	0.469973	0.36656	0.768022	0.354317	0.822497	0.984357	-0.981594	-0.995677	0.255397	0.626499	-0.0521238	0.354687	-0.989858	0.999341	0.742665	0.957824	0.823032	0.441721	-0.238759	-0.356074	-0.377884	-0.926783	0.446643	0.748773	0.45975	0.656139	0.848366	0.984595	0.649457	-0.861873	0.879518	0.386058	0.365766	0.930353	0.350594	0.00414032	0.125744	0.227731	0.838128	-0.565881	0.633877	0.913941	0.825204	-0.99788	-0.221313	0.899817
NEK3	0.288123	0.949075	0.00869542	0.474633	0.361637	0.771396	0.349369	0.825492	0.983412	-0.980571	-0.995172	0.260505	0.62237	-0.046844	0.359625	-0.989094	0.999519	0.739114	0.95933	0.820017	0.436973	-0.233622	-0.361008	-0.382773	-0.928755	0.441907	0.752266	0.455049	0.652141	0.845556	0.983656	0.645429	-0.85918	0.87699	0.381176	0.36084	0.932278	0.345638	0.00942648	0.130986	0.22258	0.835232	-0.561515	0.62978	0.916074	0.822206	-0.99821	-0.226465	0.897498
FOSL1	0.501715	0.850519	-0.222735	0.665275	0.136283	0.897623	0.123268	0.93362	0.914829	-0.908649	-0.945517	0.476667	0.424539	0.185375	0.565617	-0.928241	0.979607	0.563354	0.998603	0.665473	0.217171	-0.0024867	-0.566839	-0.585998	-0.989297	0.22253	0.884214	0.236841	0.459196	0.699209	0.915375	0.451343	-0.7176	0.742133	0.1571	0.135437	0.990655	0.119319	0.240364	0.356649	-0.00885427	0.685464	-0.354987	0.433123	0.983968	0.66833	-0.984991	-0.445526	0.771215
PRKCA	0.0881117	0.993225	0.211134	0.286438	0.543048	0.626452	0.53198	0.694003	0.999766	-0.999978	-0.994415	0.0594701	0.76806	-0.248277	0.163095	-0.99842	0.972501	0.860268	0.882231	0.918978	0.610166	-0.425796	-0.164558	-0.187638	-0.834377	0.614509	0.603158	0.626042	0.792224	0.936195	0.999736	0.78681	-0.945036	0.956161	0.560598	0.54233	0.83964	0.528606	-0.193387	-0.0726117	0.415507	0.92933	-0.717533	0.774111	0.815815	0.920483	-0.965385	-0.0244046	0.968242
LOC730101	0.200817	0.973567	0.0986091	0.393534	0.444035	0.711028	0.432236	0.771375	0.995741	-0.994241	-0.999966	0.172602	0.690255	-0.136508	0.274233	-0.998333	0.992678	0.796708	0.930048	0.868176	0.516111	-0.320138	-0.275659	-0.29812	-0.891645	0.520809	0.68995	0.533304	0.71769	0.890152	0.995865	0.711519	-0.901723	0.916657	0.462792	0.44327	0.895959	0.428645	-0.0805601	0.0412781	0.309374	0.881311	-0.633671	0.697099	0.876288	0.870073	-0.988783	-0.137931	0.93353
LOC100507507	0.0599355	0.996111	0.238664	0.259257	0.566554	0.604182	0.555689	0.673386	0.998755	-0.999393	-0.991037	0.0312454	0.785845	-0.275544	0.135157	-0.996435	0.965534	0.874328	0.868578	0.929751	0.632305	-0.451188	-0.136626	-0.159814	-0.818472	0.636551	0.580384	0.647822	0.809147	0.945751	0.998687	0.803933	-0.953896	0.964053	0.583768	0.565849	0.823961	0.552377	-0.221027	-0.100759	0.441038	0.939391	-0.736925	0.791686	0.799152	0.931156	-0.957631	0.00384771	0.974919
ZNF788	0.344582	0.92865	-0.0508109	0.526157	0.30553	0.807889	0.293006	0.857609	0.970878	-0.967164	-0.987571	0.317482	0.574701	0.0126669	0.414501	-0.978579	0.999594	0.697732	0.974425	0.784515	0.382686	-0.175362	-0.41585	-0.437058	-0.949164	0.387756	0.790131	0.401267	0.605884	0.812296	0.971202	0.598843	-0.827217	0.846849	0.325499	0.304716	0.952148	0.289199	0.0689003	0.189735	0.164185	0.801038	-0.511291	0.582451	0.938308	0.786887	-1	-0.284011	0.869671
SLC35B4	0.457926	0.875703	-0.173812	0.627191	0.185547	0.874511	0.172633	0.91458	0.93384	-0.928353	-0.960585	0.432208	0.469189	0.13611	0.523762	-0.945646	0.988413	0.60388	0.994723	0.701889	0.265609	-0.0523825	-0.525024	-0.544834	-0.980783	0.270901	0.859806	0.285025	0.502951	0.734012	0.934324	0.495308	-0.751459	0.774653	0.206183	0.184707	0.982615	0.168713	0.191629	0.309587	0.0410539	0.720942	-0.401194	0.477559	0.973843	0.704616	-0.992377	-0.400297	0.802019
BIRC3	0.597264	0.784858	-0.332661	0.746221	0.0222018	0.942105	0.00907763	0.96844	0.862697	-0.85499	-0.902127	0.573985	0.318311	0.296436	0.656135	-0.879662	0.950236	0.465266	0.998101	0.575832	0.104221	0.111784	-0.657253	-0.674743	-0.99949	0.109683	0.93179	0.124286	0.354692	0.612948	0.863382	0.346432	-0.633328	0.660693	0.0432349	0.0213478	0.999751	0.00509907	0.349696	0.461055	-0.123047	0.597785	-0.245849	0.327305	0.997901	0.578963	-0.95882	-0.544897	0.693433
WASF1	-0.978636	-0.177883	0.873699	-0.999988	0.645309	-0.928037	0.655281	-0.890784	-0.311667	0.297335	0.390378	-0.972328	0.389128	-0.854501	-0.991369	0.344325	-0.505845	0.237408	-0.707195	0.109788	0.580401	-0.741733	0.991562	0.994329	0.770166	0.575919	-0.938633	0.563836	0.353254	0.0638023	-0.312954	0.361491	-0.0377772	0.00189013	0.629091	0.645962	-0.763994	0.658281	-0.882371	-0.933055	0.749291	0.082801	-0.457548	0.380357	-0.790708	0.105976	0.530498	0.963531	-0.0425988
IRAK1	-0.908292	-0.39252	0.743454	-0.973818	0.459021	-0.987677	0.470643	-0.969603	-0.515407	0.502454	0.585565	-0.895904	0.174255	-0.717395	-0.937294	0.544719	-0.685213	0.0151609	-0.846862	-0.114275	0.384518	-0.573781	0.937809	0.945691	0.892851	0.379441	-0.991868	0.365797	0.136088	-0.159999	-0.516567	0.144821	0.185665	-0.22081	0.440224	0.45978	-0.888477	0.474149	-0.755451	-0.829538	0.583032	-0.141166	-0.248083	0.16489	-0.907166	-0.118084	0.705921	0.879763	-0.26398
ANP32E	-0.854779	-0.494646	0.662509	-0.941618	0.354926	-0.999072	0.367167	-0.991151	-0.609587	0.597591	0.674018	-0.839522	0.0610534	-0.633445	-0.891536	0.636624	-0.763654	-0.0987353	-0.901886	-0.226598	0.276959	-0.476841	0.892206	0.90255	0.938304	0.271676	-0.999908	0.257497	0.0224518	-0.271304	-0.610661	0.0312691	0.296291	-0.330377	0.335175	0.355725	-0.934934	0.370865	-0.675974	-0.760591	0.486779	-0.25292	-0.136218	0.0515661	-0.94916	-0.230331	0.781946	0.819939	-0.372039
FIBCD1	-0.997945	0.0922283	0.972083	-0.964726	0.826365	-0.794337	0.833685	-0.736495	-0.0457371	0.0307014	0.129484	-0.999374	0.621674	-0.962422	-0.990256	0.0802392	-0.256275	0.488954	-0.49195	0.372038	0.777333	-0.894291	0.990048	0.986477	0.571151	0.773865	-0.811931	0.764469	0.590954	0.328807	-0.0470908	0.598046	-0.304087	0.269703	0.814332	0.826846	-0.563228	0.835876	-0.976175	-0.99532	0.899308	0.346737	-0.679022	0.614203	-0.597813	0.368476	0.284029	1	0.226597
ZIC2	-0.938202	-0.319454	0.793438	-0.988604	0.527036	-0.972428	0.538145	-0.94752	-0.446872	0.433361	0.520436	-0.927876	0.250663	-0.769636	-0.961662	0.477527	-0.626208	0.0932419	-0.802719	-0.0363012	0.455472	-0.636021	0.962067	0.968199	0.854932	0.450574	-0.978892	0.437399	0.213081	-0.0823798	-0.448084	0.221691	0.10832	-0.143927	0.509036	0.527762	-0.849902	0.541494	-0.804337	-0.870637	0.644732	-0.0633805	-0.323019	0.241453	-0.871515	-0.0401332	0.64842	0.91422	-0.187809
LOC105374290	-0.857154	-0.490648	0.665943	-0.943155	0.359218	-0.998863	0.371436	-0.99053	-0.605939	0.593901	0.670618	-0.842009	0.0656384	-0.636993	-0.893607	0.633074	-0.76068	-0.0941625	-0.899892	-0.222121	0.281371	-0.480874	0.894272	0.904518	0.936706	0.276095	-0.999835	0.261933	0.0270446	-0.266879	-0.607016	0.0358607	0.2919	-0.326037	0.339499	0.360015	-0.933294	0.375127	-0.679352	-0.763565	0.490787	-0.248472	-0.140768	0.0561537	-0.947704	-0.225858	0.779073	0.822561	-0.367771
ZNF280C	-0.998374	-0.0287877	0.9366	-0.989471	0.75225	-0.861931	0.760834	-0.812848	-0.16613	0.151274	0.248372	-0.996325	0.522455	-0.922548	-0.999828	0.200116	-0.371216	0.379947	-0.593564	0.257131	0.695607	-0.833655	0.999799	0.999054	0.666168	0.691649	-0.876529	0.680955	0.489128	0.212261	-0.167467	0.496802	-0.186726	0.151349	0.738219	0.752813	-0.658962	0.76341	-0.942796	-0.976345	0.839865	0.230838	-0.585323	0.514329	-0.690313	0.253424	0.397825	0.992706	0.107225
PLIN2	-0.998614	0.0808034	0.969328	-0.967681	0.819853	-0.801251	0.827298	-0.744203	-0.0571898	0.0421616	0.140846	-0.999714	0.612651	-0.959244	-0.991788	0.0916646	-0.267343	0.478919	-0.501902	0.361369	0.770068	-0.8891	0.991597	0.988291	0.580526	0.766551	-0.818572	0.757026	0.581664	0.317955	-0.0585426	0.588816	-0.293143	0.258642	0.807623	0.820342	-0.572667	0.829526	-0.973623	-0.994146	0.894234	0.335958	-0.670559	0.605113	-0.606967	0.357791	0.295006	0.999938	0.215413
SRSF11	-0.91109	-0.386314	0.747943	-0.975328	0.464997	-0.9866	0.476577	-0.967932	-0.509621	0.496618	0.58009	-0.898876	0.180886	-0.722072	-0.939621	0.539057	-0.68029	0.0218973	-0.84326	-0.107579	0.390729	-0.579286	0.940127	0.947859	0.889796	0.385666	-0.990988	0.372059	0.14276	-0.153344	-0.510787	0.151484	0.179041	-0.214234	0.446264	0.465753	-0.885365	0.480071	-0.759849	-0.833282	0.588493	-0.134493	-0.254605	0.171532	-0.90431	-0.111391	0.701133	0.882946	-0.257476
CCDC18	-0.943494	-0.304612	0.802849	-0.990835	0.540248	-0.968667	0.551247	-0.94241	-0.432842	0.419229	0.507033	-0.933588	0.265756	-0.779517	-0.965828	0.463743	-0.613952	0.108784	-0.793305	-0.0206851	0.469324	-0.647998	0.966212	0.971989	0.846724	0.464466	-0.975579	0.451394	0.228319	-0.0668008	-0.434063	0.236897	0.0927765	-0.12845	0.52242	0.540967	-0.841567	0.554562	-0.813521	-0.878216	0.656594	-0.0477822	-0.337764	0.256583	-0.863748	-0.0245189	0.636448	0.920439	-0.172442
PRRG1	-0.97168	-0.208764	0.857957	-0.999342	0.620948	-0.9393	0.631183	-0.904644	-0.341416	0.327235	0.419159	-0.964494	0.359944	-0.837731	-0.986752	0.373701	-0.532742	0.206719	-0.729095	0.0784528	0.554486	-0.720258	0.986992	0.99049	0.789858	0.549906	-0.949023	0.537566	0.323637	0.0323638	-0.34269	0.33197	-0.00630991	-0.0295818	0.604316	0.621618	-0.783922	0.634264	-0.867125	-0.921272	0.728079	0.0513971	-0.429338	0.351063	-0.809582	0.0746292	0.556913	0.954632	-0.0740201
KLHL7	-0.886084	-0.438315	0.70885	-0.961142	0.413723	-0.994302	0.425636	-0.98069	-0.557886	0.545335	0.625624	-0.872408	0.124472	-0.68142	-0.918563	0.586239	-0.721004	-0.0351851	-0.872557	-0.164133	0.337568	-0.531831	0.919148	0.92813	0.914386	0.332392	-0.997017	0.318489	0.0860512	-0.20948	-0.55901	0.0948354	0.234887	-0.26962	0.394473	0.4145	-0.91045	0.429233	-0.721516	-0.800378	0.541401	-0.190816	-0.19901	0.115038	-0.927195	-0.167915	0.740677	0.854719	-0.312193
ALDH1L2	-0.97137	-0.210043	0.857284	-0.999294	0.619922	-0.939748	0.630168	-0.905201	-0.342645	0.328471	0.420346	-0.964147	0.358724	-0.837015	-0.986539	0.374914	-0.533848	0.205439	-0.72999	0.0771487	0.553397	-0.71935	0.98678	0.990309	0.790659	0.548813	-0.949435	0.536462	0.322399	0.0310564	-0.343918	0.330735	-0.00500184	-0.0308892	0.603273	0.620592	-0.784733	0.633252	-0.866473	-0.920763	0.727181	0.0500906	-0.428157	0.349837	-0.81035	0.0733247	0.557999	0.954242	-0.0753246
IL27RA	-0.800524	-0.576454	0.586886	-0.904604	0.262759	-0.99855	0.2754	-0.999346	-0.683462	0.672401	0.742363	-0.782984	-0.035856	-0.555565	-0.843502	0.708286	-0.822566	-0.194602	-0.939467	-0.319819	0.182642	-0.389512	0.844297	0.856629	0.967373	0.177238	-0.996524	0.162748	-0.0744325	-0.363202	-0.684451	-0.0656337	0.387356	-0.420193	0.242397	0.263583	-0.964891	0.279223	-0.601462	-0.694171	0.399932	-0.345388	-0.0396777	-0.0453505	-0.975176	-0.32345	0.838615	0.760673	-0.460146
AHR	-0.881229	-0.447613	0.701497	-0.958227	0.404258	-0.995354	0.416229	-0.982665	-0.566463	0.553999	0.633681	-0.867292	0.114175	-0.673793	-0.914414	0.594609	-0.728151	-0.045548	-0.877576	-0.174355	0.327788	-0.523019	0.915013	0.92422	0.918536	0.322593	-0.997764	0.30864	0.0757138	-0.21961	-0.567579	0.0845059	0.244956	-0.279593	0.384922	0.40504	-0.91469	0.419843	-0.714296	-0.794118	0.532652	-0.200986	-0.188835	0.104729	-0.93103	-0.17813	0.747605	0.849289	-0.322029
MICALL1	-0.999895	0.0137795	0.950664	-0.982414	0.77961	-0.839572	0.787763	-0.787322	-0.124013	0.109068	0.206922	-0.999068	0.55827	-0.938135	-0.998132	0.158237	-0.331362	0.41897	-0.558775	0.298026	0.725551	-0.856404	0.99804	0.996299	0.633824	0.72176	-0.85525	0.711505	0.525805	0.253658	-0.125357	0.533287	-0.228368	0.19328	0.766259	0.780144	-0.626353	0.790207	-0.95613	-0.984663	0.862204	0.272038	-0.6193	0.550361	-0.658896	0.294363	0.358419	0.996937	0.149441
ZNF667	-0.990209	-0.111574	0.90432	-0.998064	0.695026	-0.901005	0.704403	-0.858347	-0.247326	0.232719	0.327839	-0.985792	0.449952	-0.887374	-0.997924	0.28067	-0.446932	0.301937	-0.658252	0.176114	0.633639	-0.784988	0.998018	0.999219	0.725715	0.62938	-0.913424	0.617886	0.415119	0.1305	-0.248639	0.423128	-0.104622	0.0688631	0.679742	0.69564	-0.719063	0.707221	-0.911906	-0.955054	0.791964	0.149362	-0.516076	0.441446	-0.747929	0.172338	0.472531	0.97929	0.0244134
ZNF354C	-0.910315	-0.388043	0.746697	-0.974912	0.463335	-0.986904	0.474927	-0.968402	-0.511234	0.498245	0.581617	-0.898053	0.179041	-0.720773	-0.938977	0.540635	-0.681663	0.0200223	-0.844267	-0.109443	0.389002	-0.577756	0.939486	0.94726	0.89065	0.383935	-0.991238	0.370317	0.140903	-0.155197	-0.512398	0.14963	0.180885	-0.216065	0.444585	0.464092	-0.886235	0.478425	-0.758628	-0.832244	0.586976	-0.136351	-0.252791	0.169684	-0.905109	-0.113254	0.702469	0.882064	-0.259288
JPH2	-0.904407	-0.40096	0.737274	-0.971687	0.450833	-0.989074	0.46251	-0.971812	-0.523264	0.510383	0.592994	-0.891781	0.165194	-0.710959	-0.934049	0.552407	-0.691881	0.00596675	-0.851716	-0.123405	0.376014	-0.566226	0.934578	0.942662	0.896954	0.370918	-0.992997	0.357224	0.126973	-0.169068	-0.524418	0.135717	0.194692	-0.229768	0.43195	0.451595	-0.892659	0.466034	-0.749395	-0.824368	0.575537	-0.150263	-0.239166	0.155815	-0.910997	-0.127209	0.712404	0.875354	-0.272838
RBM26	-0.952584	-0.277253	0.819568	-0.994292	0.564089	-0.961169	0.574878	-0.932461	-0.406889	0.393099	0.48218	-0.943453	0.293212	-0.797108	-0.972844	0.438221	-0.591131	0.137164	-0.775573	0.00791059	0.49438	-0.669511	0.973187	0.978312	0.831165	0.489598	-0.9689	0.476724	0.256063	-0.0382441	-0.408127	0.26458	0.0642686	-0.100041	0.546588	0.564794	-0.825778	0.578129	-0.829817	-0.891532	0.677892	-0.019202	-0.364538	0.284115	-0.848986	0.0040758	0.614133	0.931239	-0.144206
ELAVL2	-0.990738	0.163715	0.986459	-0.943257	0.864783	-0.748515	0.871299	-0.685855	0.0263395	-0.0413776	0.0577206	-0.994229	0.676481	-0.979483	-0.977652	0.0082298	-0.185982	0.550519	-0.427959	0.437934	0.820629	-0.924202	0.977339	0.972108	0.510539	0.817477	-0.767772	0.80892	0.647528	0.39598	0.0249848	0.654224	-0.371919	0.338366	0.854025	0.865211	-0.502244	0.873245	-0.989269	-0.999695	0.928473	0.413401	-0.730139	0.669453	-0.538516	0.434483	0.214225	0.997381	0.296168
PGM1	-0.875573	-0.458166	0.693012	-0.954775	0.393404	-0.996424	0.405438	-0.984791	-0.576177	0.563814	0.642793	-0.861339	0.102408	-0.665	-0.909559	0.604084	-0.736213	-0.0573685	-0.883189	-0.185997	0.316583	-0.512895	0.910174	0.919635	0.923151	0.311367	-0.998485	0.297361	0.0639065	-0.231142	-0.577284	0.0727064	0.256414	-0.290937	0.373971	0.39419	-0.91941	0.409071	-0.705963	-0.786869	0.522597	-0.212566	-0.177199	0.0929511	-0.935284	-0.189764	0.755413	0.842981	-0.333212
NTN4	-0.952277	-0.278219	0.818991	-0.994184	0.563258	-0.961446	0.574054	-0.932824	-0.407808	0.394024	0.483061	-0.943119	0.29225	-0.7965	-0.972611	0.439125	-0.591942	0.136167	-0.776207	0.00690451	0.493506	-0.668764	0.972955	0.978103	0.831724	0.48872	-0.969148	0.47584	0.255091	-0.0392494	-0.409045	0.263609	0.0652726	-0.101042	0.545745	0.563963	-0.826345	0.577308	-0.829255	-0.891076	0.677152	-0.0202079	-0.363601	0.28315	-0.849517	0.0030697	0.614927	0.930872	-0.145202
ZNF518B	-0.970364	-0.214146	0.855115	-0.999127	0.616623	-0.941175	0.626903	-0.906977	-0.346587	0.332434	0.424152	-0.963025	0.354802	-0.834711	-0.985844	0.378803	-0.537393	0.201328	-0.732853	0.0729623	0.549895	-0.716427	0.986091	0.989717	0.793223	0.545298	-0.950745	0.532914	0.318422	0.0268599	-0.347857	0.326771	-0.000803577	-0.0350852	0.59992	0.617295	-0.787328	0.629998	-0.86437	-0.919117	0.724293	0.0458972	-0.424359	0.345901	-0.812802	0.0691371	0.561478	0.952978	-0.0795103
MIR17HG	-0.91661	-0.373737	0.7569	-0.978239	0.476991	-0.98429	0.488486	-0.964427	-0.497875	0.48477	0.568961	-0.904752	0.194242	-0.731412	-0.944187	0.527554	-0.670261	0.0354893	-0.835874	-0.0940508	0.403209	-0.590316	0.944674	0.952105	0.883509	0.398176	-0.989075	0.384646	0.156205	-0.139894	-0.49905	0.164911	0.165647	-0.200932	0.458391	0.477742	-0.878962	0.491954	-0.768618	-0.840722	0.599432	-0.121007	-0.26773	0.184912	-0.898423	-0.0978679	0.691373	0.889248	-0.244313
SH3BGRL2	-0.995576	-0.0658101	0.922972	-0.994154	0.727317	-0.880128	0.736263	-0.833875	-0.202559	0.187802	0.284098	-0.992467	0.490498	-0.907615	-0.999829	0.236287	-0.40537	0.345408	-0.622979	0.221143	0.668506	-0.812616	0.999855	0.999979	0.693348	0.66441	-0.893765	0.653349	0.45647	0.175902	-0.203886	0.4643	-0.150192	0.114614	0.712714	0.727903	-0.686383	0.738949	-0.929795	-0.967662	0.819173	0.194623	-0.554875	0.482195	-0.71665	0.217402	0.431551	0.987556	0.070307
SPDL1	-0.990671	-0.10824	0.905746	-0.99785	0.697434	-0.899545	0.70678	-0.856622	-0.244074	0.229456	0.324668	-0.98635	0.452945	-0.888915	-0.998134	0.277449	-0.443929	0.305133	-0.655724	0.179415	0.636231	-0.787062	0.998224	0.999346	0.723403	0.631983	-0.912054	0.62052	0.418169	0.133825	-0.245388	0.426165	-0.107957	0.0722091	0.682198	0.698045	-0.716728	0.709589	-0.913278	-0.956043	0.794007	0.152678	-0.518946	0.444453	-0.745698	0.175641	0.469572	0.979964	0.0277666
WNT5A	-0.781117	-0.602076	0.560915	-0.890632	0.232029	-0.996341	0.244777	-0.99999	-0.706267	0.695535	0.763236	-0.762864	-0.0675288	-0.528918	-0.826044	0.730316	-0.840186	-0.225609	-0.94986	-0.349704	0.151372	-0.36011	0.826879	0.839837	0.974921	0.14594	-0.993382	0.131378	-0.106018	-0.392565	-0.707226	-0.0972436	0.416397	-0.448757	0.211509	0.23286	-0.972735	0.248632	-0.575825	-0.670996	0.370666	-0.374974	-0.00797153	-0.0770063	-0.981707	-0.353294	0.855467	0.739706	-0.488069
C1GALT1	-0.957169	-0.262384	0.828318	-0.995821	0.576771	-0.956793	0.587444	-0.926772	-0.392736	0.378854	0.468595	-0.948459	0.30794	-0.806337	-0.976302	0.424289	-0.578606	0.152442	-0.765733	0.0233503	0.507744	-0.680901	0.976622	0.981394	0.82248	0.503003	-0.964963	0.490241	0.270959	-0.0228097	-0.393982	0.279439	0.0488518	-0.0846657	0.559453	0.577469	-0.816971	0.590659	-0.838334	-0.89842	0.689163	-0.00376144	-0.378874	0.298886	-0.840725	0.0195163	0.601874	0.936755	-0.128909
ZNF542P	-0.989084	-0.119363	0.900945	-0.998521	0.689366	-0.904379	0.698815	-0.862344	-0.254916	0.240338	0.335237	-0.984444	0.442935	-0.883731	-0.997388	0.288188	-0.453934	0.294452	-0.664135	0.168389	0.627553	-0.780106	0.997494	0.998879	0.731088	0.623267	-0.916588	0.611701	0.407973	0.122721	-0.256227	0.41601	-0.09682	0.061038	0.67397	0.689985	-0.724491	0.701656	-0.90866	-0.9527	0.787151	0.141604	-0.509344	0.434396	-0.753111	0.164608	0.479427	0.977672	0.0165734
DLEU2	-0.998984	-0.0168407	0.940721	-0.98767	0.76007	-0.855811	0.768534	-0.805829	-0.154335	0.139451	0.236779	-0.997277	0.532607	-0.927094	-0.999534	0.188394	-0.360093	0.390974	-0.583904	0.268661	0.704142	-0.840195	0.999488	0.998463	0.657208	0.700231	-0.870715	0.689658	0.499516	0.223924	-0.155673	0.507137	-0.198453	0.16315	0.746227	0.760625	-0.649927	0.771074	-0.946713	-0.978859	0.846291	0.242449	-0.594971	0.52454	-0.681618	0.264965	0.386833	0.994076	0.119098
ZNF677	-0.68855	-0.705454	0.442627	-0.820205	0.0970458	-0.97534	0.110101	-0.991235	-0.796314	0.787122	0.844308	-0.667441	-0.203122	-0.40809	-0.741355	0.816746	-0.906361	-0.356513	-0.983656	-0.474345	0.0149911	-0.22936	0.74235	0.757854	0.996177	0.00949794	-0.968396	-0.0052058	-0.240793	-0.514465	-0.797133	-0.232223	0.536634	-0.566572	0.0760804	0.0978959	-0.995291	0.114055	-0.458804	-0.563475	0.240384	-0.498037	0.128636	-0.212417	-0.99851	-0.477717	0.918162	0.640899	-0.602669
CDKN2B	-0.961326	0.302451	0.999759	-0.886394	0.927446	-0.646518	0.932275	-0.5753	0.168345	-0.183157	-0.0849525	-0.968839	0.77441	-0.998194	-0.937779	-0.134172	-0.044249	0.663729	-0.294971	0.561425	0.893607	-0.969147	0.937263	0.928832	0.382965	0.891128	-0.668767	0.88436	0.749392	0.522639	0.167009	0.755203	-0.500247	0.468849	0.919372	0.927766	-0.374061	0.933707	-0.999993	-0.993032	0.97188	0.538784	-0.819956	0.768363	-0.41311	0.558248	0.0730255	0.976934	0.42909
NDC80	-0.857078	-0.490777	0.665833	-0.943106	0.35908	-0.99887	0.371299	-0.990551	-0.606057	0.59402	0.670727	-0.84193	0.0654908	-0.636879	-0.893541	0.633189	-0.760776	-0.0943098	-0.899956	-0.222265	0.281229	-0.480744	0.894206	0.904455	0.936758	0.275953	-0.999838	0.261791	0.0268968	-0.267021	-0.607134	0.0357129	0.292041	-0.326177	0.33936	0.359877	-0.933347	0.37499	-0.679243	-0.76347	0.490658	-0.248616	-0.140622	0.056006	-0.947751	-0.226002	0.779166	0.822476	-0.367908
PLS3	-0.996909	-0.0503819	0.928809	-0.992367	0.737836	-0.872686	0.746632	-0.825245	-0.187401	0.1726	0.269247	-0.994241	0.503907	-0.913994	-0.999995	0.221242	-0.391195	0.359869	-0.610816	0.236188	0.679919	-0.821525	0.999999	0.999761	0.682129	0.67588	-0.886727	0.664971	0.470165	0.191094	-0.188732	0.477931	-0.165453	0.129953	0.723469	0.738413	-0.675063	0.749273	-0.935372	-0.971445	0.827939	0.209758	-0.567666	0.495676	-0.705787	0.23246	0.417558	0.989869	0.0857143
LZTS3	-0.973208	-0.20235	0.861305	-0.999558	0.626072	-0.937031	0.636253	-0.901832	-0.335249	0.321035	0.413199	-0.966204	0.366051	-0.841291	-0.987794	0.367614	-0.527184	0.213127	-0.724594	0.0849849	0.559928	-0.724789	0.988024	0.99137	0.785821	0.555368	-0.946937	0.54308	0.329831	0.0389136	-0.336525	0.338145	-0.0128635	-0.0230301	0.609525	0.626738	-0.779836	0.639318	-0.870371	-0.923801	0.732556	0.0579412	-0.435248	0.357192	-0.805718	0.0811633	0.551457	0.956563	-0.0674826
GYG2	-0.910474	-0.387689	0.746953	-0.974997	0.463676	-0.986842	0.475265	-0.968306	-0.510904	0.497911	0.581304	-0.898222	0.179419	-0.72104	-0.939109	0.540312	-0.681382	0.0204064	-0.844061	-0.109061	0.389356	-0.57807	0.939618	0.947383	0.890476	0.38429	-0.991187	0.370674	0.141284	-0.154818	-0.512068	0.15001	0.180508	-0.21569	0.444929	0.464433	-0.886057	0.478762	-0.758879	-0.832457	0.587287	-0.13597	-0.253162	0.170063	-0.904946	-0.112873	0.702196	0.882245	-0.258917
PPP4R1	-0.890286	-0.430077	0.715271	-0.963626	0.422031	-0.993286	0.433894	-0.97886	-0.550273	0.537647	0.618464	-0.876841	0.13354	-0.688085	-0.922139	0.578806	-0.714637	-0.0260447	-0.868053	-0.155106	0.346162	-0.539553	0.922711	0.931496	0.910646	0.341003	-0.996269	0.327144	0.0951583	-0.20053	-0.551404	0.103935	0.225989	-0.260803	0.40286	0.422805	-0.906629	0.437475	-0.727817	-0.805827	0.549066	-0.181831	-0.207963	0.124117	-0.923731	-0.158893	0.734502	0.85943	-0.303492
GALNT10	-0.88648	-0.437546	0.709453	-0.961378	0.414501	-0.994211	0.42641	-0.980522	-0.557176	0.544618	0.624957	-0.872826	0.12532	-0.682046	-0.9189	0.585546	-0.720411	-0.0343304	-0.872138	-0.163289	0.338373	-0.532555	0.919484	0.928448	0.91404	0.333198	-0.996951	0.319299	0.0869032	-0.208644	-0.5583	0.0956868	0.234056	-0.268797	0.395259	0.415278	-0.910096	0.430006	-0.722108	-0.800891	0.542119	-0.189976	-0.199848	0.115887	-0.926874	-0.167072	0.740102	0.855162	-0.31138
ZIK1	-0.956968	-0.263051	0.82793	-0.995758	0.576207	-0.956994	0.586885	-0.927031	-0.393371	0.379493	0.469205	-0.94824	0.307282	-0.805928	-0.976153	0.424915	-0.579169	0.15176	-0.766177	0.0226595	0.507148	-0.680395	0.976474	0.981261	0.822873	0.502406	-0.965145	0.489639	0.270294	-0.0235005	-0.394617	0.278775	0.0495418	-0.0853542	0.55888	0.576905	-0.817369	0.590101	-0.837957	-0.898116	0.688662	-0.00445236	-0.378234	0.298226	-0.841099	0.0188255	0.602425	0.936513	-0.129594
ZNF608	-0.783303	-0.599271	0.563817	-0.892222	0.235441	-0.996634	0.248177	-0.999968	-0.703779	0.69301	0.760964	-0.765128	-0.0640279	-0.531893	-0.828017	0.727915	-0.838278	-0.22219	-0.948757	-0.346415	0.154839	-0.36338	0.828847	0.841736	0.974134	0.14941	-0.993778	0.134855	-0.102529	-0.389336	-0.704741	-0.0937512	0.413204	-0.445619	0.214937	0.236271	-0.971915	0.252029	-0.57869	-0.673593	0.373923	-0.371719	-0.0114798	-0.0735078	-0.981033	-0.350009	0.853645	0.742062	-0.485004
DEPDC1	-0.962423	-0.244266	0.838665	-0.997357	0.591969	-0.95118	0.602497	-0.919574	-0.375444	0.361455	0.451968	-0.954228	0.325704	-0.817273	-0.980184	0.407256	-0.563229	0.170925	-0.753553	0.0420691	0.523789	-0.694498	0.980477	0.984817	0.811684	0.519101	-0.95988	0.506478	0.288939	-0.00408253	-0.376699	0.297372	0.0301375	-0.0659901	0.574878	0.592657	-0.806027	0.605667	-0.848397	-0.906486	0.702613	0.0149671	-0.396139	0.316705	-0.830437	0.0382374	0.586812	0.943145	-0.110315
SLC1A6	-0.475674	-0.865837	0.19354	-0.642696	-0.165789	-0.884069	-0.152831	-0.922512	-0.926474	0.920706	0.954813	-0.450218	-0.451372	-0.155964	-0.540752	0.93893	-0.985167	-0.587762	-0.996581	-0.687454	-0.246208	0.0323311	0.541999	0.561553	0.984501	-0.251528	-0.86988	-0.265732	-0.485504	-0.720235	-0.926983	-0.477774	0.738067	-0.761806	-0.186505	-0.164947	-0.986142	-0.148898	-0.211287	-0.328607	-0.0209941	-0.706889	0.382731	-0.459831	-0.978207	-0.690233	0.989704	0.418607	-0.789871
ME2	-0.991621	-0.101126	0.908755	-0.997356	0.702542	-0.896397	0.711823	-0.852909	-0.237131	0.222487	0.317893	-0.987502	0.459312	-0.89217	-0.998545	0.270569	-0.437508	0.311938	-0.650306	0.186448	0.641734	-0.791455	0.998624	0.999579	0.718446	0.637511	-0.909097	0.626114	0.424656	0.140911	-0.238447	0.432625	-0.115066	0.0793424	0.687412	0.70315	-0.711721	0.714611	-0.916168	-0.958116	0.798336	0.159744	-0.525048	0.45085	-0.740913	0.182679	0.463244	0.981364	0.034917
SYCP2L	-0.988109	-0.125786	0.898118	-0.998852	0.684664	-0.907122	0.694172	-0.865603	-0.261168	0.246615	0.341326	-0.983287	0.437125	-0.880684	-0.9969	0.294378	-0.45969	0.288262	-0.668959	0.162007	0.622502	-0.776041	0.997015	0.998551	0.735488	0.618193	-0.919156	0.606569	0.402056	0.116297	-0.262476	0.410117	-0.0903775	0.0545778	0.669175	0.685287	-0.728936	0.69703	-0.905939	-0.950714	0.783144	0.135195	-0.503764	0.428559	-0.757353	0.158222	0.485096	0.976292	0.010103
PAX6	-0.991844	-0.0993946	0.90948	-0.997228	0.703779	-0.895625	0.713043	-0.851999	-0.23544	0.22079	0.316243	-0.987775	0.460856	-0.892954	-0.998638	0.268893	-0.435943	0.313591	-0.648983	0.188157	0.643067	-0.792517	0.998714	0.999628	0.717235	0.63885	-0.908371	0.627469	0.426231	0.142633	-0.236757	0.434193	-0.116794	0.0810765	0.688674	0.704386	-0.710498	0.715827	-0.916864	-0.958613	0.799382	0.161461	-0.526528	0.452402	-0.739743	0.184389	0.461702	0.981696	0.0366556
KLHL15	-0.94627	-0.296524	0.807876	-0.991944	0.547364	-0.966526	0.558302	-0.93954	-0.425183	0.411516	0.499706	-0.936593	0.273921	-0.7848	-0.967991	0.456214	-0.607236	0.11721	-0.788114	-0.0122068	0.476794	-0.654433	0.968363	0.973947	0.842182	0.471958	-0.973682	0.458944	0.236566	-0.0583381	-0.426409	0.245127	0.0843305	-0.120037	0.529632	0.548079	-0.836956	0.561598	-0.818423	-0.88224	0.662966	-0.0393108	-0.345732	0.26477	-0.859444	-0.0160413	0.629885	0.92372	-0.164083
EGFR	-0.728949	-0.663709	0.493252	-0.851619	0.153883	-0.986378	0.166838	-0.997174	-0.760367	0.750509	0.812235	-0.70899	-0.146716	-0.459701	-0.778571	0.782363	-0.880678	-0.302424	-0.971731	-0.423153	0.0722264	-0.284724	0.779501	0.793973	0.98954	0.0667462	-0.98109	0.0520684	-0.184816	-0.464514	-0.761247	-0.176141	0.487431	-0.518454	0.133056	0.154727	-0.988106	0.17076	-0.508934	-0.60986	0.295577	-0.447561	0.0716341	-0.156109	-0.993746	-0.426624	0.893966	0.683806	-0.555982
CARD10	-0.995857	0.119019	0.978051	-0.957284	0.841235	-0.777684	0.848259	-0.718005	-0.0188099	0.00376417	0.102725	-0.998058	0.642549	-0.969388	-0.986145	0.0533582	-0.230143	0.512276	-0.468318	0.396908	0.793998	-0.906021	0.985898	0.981703	0.548831	0.790646	-0.795911	0.781558	0.612471	0.354128	-0.0201648	0.619419	-0.32964	0.295545	0.829672	0.841697	-0.540764	0.85036	-0.981666	-0.997562	0.910763	0.371879	-0.698552	0.635239	-0.576001	0.393385	0.258097	0.999629	0.252753
ZNF285	-0.81482	-0.556472	0.606346	-0.914674	0.286076	-0.999562	0.298629	-0.998175	-0.665561	0.654256	0.725899	-0.797836	-0.0116139	-0.575562	-0.856277	0.690961	-0.808536	-0.170761	-0.930882	-0.296751	0.206428	-0.41173	0.857042	0.868887	0.960946	0.201049	-0.998251	0.186624	-0.0502308	-0.340504	-0.666572	-0.0414196	0.364888	-0.398067	0.265849	0.286895	-0.958239	0.302423	-0.620656	-0.71142	0.422038	-0.322531	-0.0638941	-0.021115	-0.96952	-0.300411	0.825161	0.776189	-0.438483
PGAP1	-0.996714	-0.0528144	0.927904	-0.992665	0.73619	-0.873873	0.74501	-0.826618	-0.189793	0.174999	0.271592	-0.993978	0.501801	-0.913003	-0.999985	0.223617	-0.393435	0.357596	-0.612743	0.23382	0.678131	-0.820134	0.999992	0.999811	0.683908	0.674083	-0.88785	0.66315	0.468014	0.188703	-0.191124	0.47579	-0.16305	0.127537	0.721786	0.736768	-0.676858	0.747658	-0.934508	-0.970864	0.82657	0.207376	-0.565659	0.493559	-0.70751	0.23009	0.41977	0.98952	0.0832872
GPR161	-0.999573	-0.000988468	0.945979	-0.985065	0.770276	-0.847503	0.77858	-0.796341	-0.138653	0.123736	0.221348	-0.998321	0.545956	-0.932919	-0.998925	0.172802	-0.345259	0.405515	-0.570961	0.283897	0.71531	-0.848686	0.998855	0.997459	0.645177	0.71146	-0.862809	0.70105	0.513186	0.239345	-0.139995	0.520736	-0.213965	0.17877	0.756686	0.770821	-0.637797	0.781071	-0.951699	-0.981979	0.85463	0.257797	-0.607637	0.537971	-0.669933	0.280218	0.372166	0.995674	0.134822
MCOLN3	-0.743488	-0.647485	0.511827	-0.862684	0.175075	-0.989685	0.187983	-0.998558	-0.746238	0.736138	0.799515	-0.723977	-0.12543	-0.478674	-0.791874	0.768802	-0.870298	-0.281876	-0.966434	-0.403589	0.0936379	-0.305253	0.792779	0.806851	0.986212	0.088167	-0.985022	0.0735114	-0.16366	-0.445381	-0.74714	-0.154952	0.46856	-0.499963	0.154318	0.175916	-0.984575	0.191889	-0.52731	-0.626745	0.316033	-0.428245	0.0501885	-0.134852	-0.991117	-0.407095	0.884132	0.699324	-0.537996
MPP6	-0.92976	-0.341761	0.778831	-0.984769	0.506804	-0.977668	0.518075	-0.954811	-0.46789	0.45454	0.540472	-0.918804	0.227714	-0.754331	-0.954912	0.498159	-0.644459	0.0696848	-0.81659	-0.0599095	0.434304	-0.617606	0.955351	0.962016	0.866953	0.429349	-0.983448	0.416024	0.189931	-0.105911	-0.469088	0.198583	0.131785	-0.167275	0.488551	0.50754	-0.862119	0.521474	-0.79007	-0.858768	0.626485	-0.0869493	-0.300561	0.218451	-0.882861	-0.0637371	0.666231	0.904388	-0.21097
ZNF880	-0.997158	-0.0471518	0.930003	-0.991963	0.740015	-0.871103	0.74878	-0.823415	-0.184224	0.169414	0.266131	-0.994583	0.506697	-0.915301	-1	0.218087	-0.388217	0.362885	-0.608253	0.239329	0.682287	-0.823365	0.999999	0.999685	0.67976	0.67826	-0.885227	0.667383	0.473017	0.194268	-0.185555	0.48077	-0.168642	0.133159	0.725698	0.74059	-0.672673	0.751411	-0.936511	-0.972207	0.829748	0.212919	-0.570325	0.498482	-0.703492	0.235604	0.414618	0.990323	0.0889358
SCLT1	-0.945515	-0.298746	0.806502	-0.991647	0.545415	-0.96712	0.55637	-0.940334	-0.427288	0.413636	0.50172	-0.935776	0.271682	-0.783356	-0.967405	0.458284	-0.609084	0.114898	-0.789544	-0.0145335	0.474748	-0.652672	0.967779	0.973417	0.843435	0.469905	-0.974209	0.456876	0.234304	-0.0606609	-0.428513	0.24287	0.0866488	-0.122346	0.527657	0.546131	-0.838228	0.559671	-0.817084	-0.881142	0.661222	-0.0416358	-0.343548	0.262525	-0.860631	-0.0183679	0.63169	0.922826	-0.166378
MTAP	-0.99819	0.0883042	0.971151	-0.965756	0.82414	-0.796724	0.831503	-0.739154	-0.0496728	0.0346394	0.13339	-0.999505	0.618583	-0.961344	-0.990797	0.084166	-0.260082	0.485513	-0.495377	0.368378	0.774848	-0.892521	0.990595	0.987115	0.574381	0.771364	-0.814225	0.761923	0.587771	0.325083	-0.0510262	0.594884	-0.300331	0.265906	0.812039	0.824623	-0.566479	0.833707	-0.975312	-0.994931	0.897578	0.343038	-0.676125	0.611089	-0.600967	0.36481	0.287805	0.999993	0.222757
ZNF415	-0.942289	-0.308055	0.800688	-0.99034	0.537201	-0.969559	0.548225	-0.943613	-0.4361	0.42251	0.510147	-0.932286	0.262267	-0.777246	-0.964885	0.466945	-0.616803	0.105188	-0.795502	-0.0243011	0.466127	-0.645239	0.965273	0.971133	0.848643	0.46126	-0.976367	0.448164	0.224796	-0.0704093	-0.437319	0.233382	0.0963773	-0.132036	0.519333	0.537921	-0.843515	0.551548	-0.811412	-0.87648	0.653862	-0.0513947	-0.334357	0.253086	-0.865565	-0.0281346	0.639234	0.919019	-0.176003
GALNT14	-0.914406	-0.378812	0.753308	-0.977088	0.472169	-0.985243	0.483699	-0.965861	-0.502618	0.489554	0.573458	-0.902405	0.188865	-0.727665	-0.942368	0.5322	-0.674316	0.030014	-0.838868	-0.0995033	0.39819	-0.585885	0.942863	0.950416	0.886062	0.393145	-0.989868	0.379583	0.150791	-0.145316	-0.50379	0.159505	0.171047	-0.206296	0.453515	0.472922	-0.881561	0.487177	-0.765102	-0.837743	0.595038	-0.126443	-0.262448	0.179525	-0.900815	-0.103318	0.695321	0.886729	-0.249622
ADORA2B	-0.955682	-0.267294	0.825454	-0.995343	0.572604	-0.958262	0.583315	-0.928672	-0.397413	0.383561	0.473087	-0.946833	0.303091	-0.803315	-0.975188	0.428895	-0.582751	0.147408	-0.768998	0.0182593	0.50335	-0.677163	0.975515	0.980403	0.825366	0.498596	-0.966287	0.485796	0.266054	-0.0279001	-0.398657	0.274546	0.0539371	-0.0897384	0.555225	0.573304	-0.819897	0.586542	-0.835547	-0.896172	0.685465	-0.00885339	-0.374156	0.294022	-0.843472	0.014425	0.605932	0.934961	-0.133957
L3HYPDH	-0.82433	-0.542604	0.619461	-0.921257	0.301942	-0.999915	0.314429	-0.997035	-0.653081	0.641613	0.714383	-0.807733	0.00498509	-0.589057	-0.864733	0.678867	-0.798657	-0.154383	-0.92469	-0.280859	0.22264	-0.426799	0.865477	0.876984	0.95622	0.217281	-0.999095	0.202906	-0.0336462	-0.32485	-0.654107	-0.0248296	0.349384	-0.382785	0.281814	0.302756	-0.95336	0.318203	-0.633585	-0.722987	0.437028	-0.306775	-0.0804499	-0.00451728	-0.965319	-0.284538	0.81567	0.786548	-0.423505
GAS1	-0.995426	0.123609	0.979004	-0.955937	0.843727	-0.774768	0.850699	-0.714779	-0.0141863	-0.000860107	0.0981238	-0.997759	0.646085	-0.970513	-0.985367	0.0487399	-0.225641	0.516242	-0.464228	0.401148	0.7968	-0.907968	0.985113	0.980812	0.544959	0.793469	-0.793103	0.784435	0.61612	0.358449	-0.0155413	0.623043	-0.334002	0.29996	0.832244	0.844185	-0.536868	0.852784	-0.982537	-0.997874	0.912662	0.376167	-0.701854	0.638804	-0.572215	0.397633	0.253627	0.999492	0.257224
PLPP3	-0.851929	-0.499389	0.658405	-0.939764	0.349811	-0.999292	0.362077	-0.991861	-0.613911	0.601964	0.678046	-0.83654	0.0555969	-0.629206	-0.889047	0.640829	-0.767171	-0.104173	-0.904233	-0.231918	0.271703	-0.472029	0.889725	0.900183	0.94018	0.266412	-0.999967	0.252211	0.0169871	-0.27656	-0.61498	0.0258055	0.301507	-0.335531	0.33002	0.350611	-0.93686	0.365783	-0.671936	-0.757031	0.481997	-0.258204	-0.130802	0.0461068	-0.950867	-0.235647	0.785341	0.816798	-0.377107
ZCCHC11	-0.887606	-0.435352	0.71117	-0.962046	0.416719	-0.993946	0.428615	-0.98004	-0.555149	0.542571	0.623051	-0.874013	0.12774	-0.683827	-0.91986	0.583567	-0.718717	-0.0318929	-0.870943	-0.160883	0.340667	-0.534617	0.92044	0.929352	0.913048	0.335497	-0.996757	0.321609	0.0893325	-0.206258	-0.556275	0.0981141	0.231684	-0.266447	0.397498	0.417496	-0.909082	0.432206	-0.723793	-0.802349	0.544167	-0.187581	-0.202237	0.118309	-0.925956	-0.164667	0.738459	0.856424	-0.309062
GJC1	-0.981316	-0.164611	0.880173	-0.999962	0.655541	-0.922936	0.665396	-0.884582	-0.298839	0.284447	0.377941	-0.975386	0.401501	-0.861421	-0.993045	0.331647	-0.494179	0.250472	-0.697607	0.123167	0.591318	-0.7507	0.993219	0.995671	0.761504	0.586879	-0.933902	0.57491	0.365823	0.0772395	-0.300132	0.374018	-0.0512345	0.0153603	0.639505	0.656186	-0.755233	0.668361	-0.88863	-0.937817	0.758144	0.0962176	-0.469485	0.39278	-0.78239	0.11936	0.519031	0.967048	-0.0291367
MAGEA12	-0.829537	-0.534801	0.626705	-0.924819	0.310758	-0.999993	0.323206	-0.996279	-0.64604	0.634482	0.707872	-0.813158	0.0142457	-0.596515	-0.869347	0.672038	-0.79305	-0.145226	-0.921125	-0.271959	0.231659	-0.435156	0.870079	0.881396	0.953469	0.226312	-0.999446	0.211965	-0.0243892	-0.316078	-0.647074	-0.0155705	0.340691	-0.374213	0.290687	0.311569	-0.950524	0.326969	-0.640723	-0.729354	0.445339	-0.297948	-0.0896773	0.00474372	-0.96286	-0.275648	0.810278	0.792233	-0.415097
TET1	-0.816292	-0.554356	0.608366	-0.915699	0.288513	-0.999634	0.301055	-0.998018	-0.663661	0.652331	0.724147	-0.799367	-0.00907066	-0.57764	-0.857588	0.68912	-0.807036	-0.168254	-0.92995	-0.294321	0.208916	-0.414046	0.85835	0.870143	0.960239	0.20354	-0.998398	0.189123	-0.0476904	-0.338111	-0.664674	-0.0388783	0.362519	-0.395732	0.2683	0.28933	-0.957509	0.304847	-0.622648	-0.713205	0.424343	-0.320123	-0.0664321	-0.0185721	-0.968893	-0.297984	0.823721	0.77779	-0.436196
DMD	-0.900882	-0.408448	0.731716	-0.969719	0.443508	-0.990248	0.455234	-0.97371	-0.530225	0.517408	0.599568	-0.888046	0.157112	-0.705176	-0.931093	0.559215	-0.69777	-0.00222264	-0.855979	-0.131527	0.368414	-0.559457	0.931633	0.939897	0.900544	0.363301	-0.993931	0.349563	0.118846	-0.177134	-0.531374	0.127599	0.202718	-0.237731	0.424549	0.444274	-0.89632	0.458773	-0.743948	-0.819705	0.568821	-0.158354	-0.231206	0.14772	-0.914343	-0.135328	0.718127	0.871366	-0.280707
CENPI	-0.999174	-0.0123988	0.942218	-0.986965	0.76295	-0.853504	0.771369	-0.803191	-0.149944	0.135051	0.232461	-0.997595	0.536361	-0.92875	-0.999389	0.184029	-0.355945	0.395059	-0.580292	0.272937	0.707289	-0.842596	0.999336	0.998207	0.653853	0.703395	-0.868521	0.692868	0.503359	0.228251	-0.151284	0.510961	-0.202805	0.167532	0.749177	0.763501	-0.646544	0.773895	-0.948134	-0.979758	0.848649	0.246756	-0.598535	0.528317	-0.678361	0.269246	0.382733	0.994549	0.123507
KLHL5	-0.853014	-0.49759	0.659965	-0.940471	0.351754	-0.999212	0.364011	-0.991595	-0.612272	0.600306	0.676519	-0.837675	0.0576687	-0.630818	-0.889995	0.639235	-0.765839	-0.102109	-0.903345	-0.229899	0.2737	-0.473858	0.89067	0.901085	0.939472	0.268412	-0.999948	0.254219	0.0190618	-0.274566	-0.613343	0.0278798	0.299528	-0.333575	0.331978	0.352554	-0.936132	0.367713	-0.673471	-0.758385	0.483814	-0.256199	-0.132859	0.0481796	-0.950222	-0.233629	0.784055	0.817993	-0.375184
PLEKHF1	-0.941505	-0.310276	0.799286	-0.990013	0.535229	-0.970128	0.54627	-0.944384	-0.438201	0.424627	0.512155	-0.931439	0.260012	-0.775774	-0.964268	0.469009	-0.61864	0.102865	-0.796916	-0.0266364	0.464059	-0.643453	0.96466	0.970573	0.849876	0.459186	-0.97687	0.446074	0.222519	-0.0727394	-0.439419	0.231109	0.0987022	-0.134352	0.517335	0.53595	-0.844767	0.549598	-0.810045	-0.875353	0.652093	-0.0537276	-0.332154	0.250825	-0.866733	-0.0304697	0.641028	0.918095	-0.178303
MTCP1	-0.972398	-0.205775	0.859522	-0.999448	0.62334	-0.938248	0.63355	-0.903338	-0.338543	0.324347	0.416383	-0.965296	0.362793	-0.839395	-0.987243	0.370866	-0.530154	0.209707	-0.727001	0.0814978	0.557025	-0.722373	0.987478	0.990905	0.787981	0.552455	-0.948056	0.540139	0.326525	0.0354168	-0.339818	0.33485	-0.00936459	-0.0265282	0.606747	0.624008	-0.782021	0.636623	-0.868643	-0.922456	0.730169	0.0544475	-0.432095	0.353921	-0.807786	0.0776751	0.554373	0.955537	-0.0709734
UPF3B	-0.788338	-0.592734	0.570522	-0.895869	0.243346	-0.997269	0.256055	-0.99987	-0.697972	0.687118	0.755657	-0.770345	-0.0559011	-0.538769	-0.832554	0.722308	-0.833811	-0.214244	-0.946153	-0.338766	0.162878	-0.370953	0.833375	0.846104	0.972262	0.157455	-0.994652	0.142918	-0.0944271	-0.381824	-0.698942	-0.0856425	0.405777	-0.438316	0.222881	0.244174	-0.969967	0.259899	-0.585311	-0.679588	0.381461	-0.364149	-0.0196203	-0.065386	-0.979422	-0.342371	0.849376	0.747495	-0.477868
ZNF404	-0.952133	-0.278671	0.818721	-0.994133	0.562869	-0.961576	0.573669	-0.932994	-0.408238	0.394456	0.483473	-0.942962	0.2918	-0.796216	-0.972502	0.439548	-0.592321	0.135701	-0.776504	0.0064338	0.493096	-0.668414	0.972846	0.978005	0.831985	0.48831	-0.969264	0.475426	0.254635	-0.0397198	-0.409475	0.263155	0.0657423	-0.101511	0.545351	0.563574	-0.82661	0.576923	-0.828991	-0.890862	0.676806	-0.0206785	-0.363163	0.282698	-0.849765	0.00259898	0.615298	0.9307	-0.145667
IGFBP3	-0.995979	-0.0614273	0.924653	-0.993671	0.730324	-0.878035	0.739227	-0.831443	-0.198256	0.183486	0.279884	-0.992995	0.49432	-0.90945	-0.9999	0.232017	-0.401352	0.349526	-0.619538	0.225424	0.671765	-0.815168	0.99992	0.999941	0.690176	0.667686	-0.891786	0.656668	0.460373	0.180224	-0.199584	0.468185	-0.154533	0.118976	0.715788	0.730908	-0.683183	0.741901	-0.931402	-0.968761	0.821684	0.198928	-0.558523	0.486038	-0.71358	0.221686	0.427585	0.988237	0.0746872
GPX1	-0.947641	-0.292447	0.810383	-0.992476	0.550929	-0.965423	0.561836	-0.938071	-0.421318	0.407624	0.496006	-0.93808	0.278021	-0.787437	-0.969053	0.452414	-0.603841	0.121445	-0.785481	-0.00794086	0.48054	-0.657653	0.969418	0.974906	0.839874	0.475715	-0.972701	0.462731	0.240709	-0.0540786	-0.422546	0.24926	0.0800787	-0.1158	0.533246	0.551642	-0.834614	0.565123	-0.820867	-0.88424	0.666154	-0.0350476	-0.349732	0.268881	-0.857255	-0.0117755	0.626566	0.925346	-0.159873
TMLHE	-0.952887	-0.276294	0.820139	-0.994398	0.564912	-0.960893	0.575694	-0.9321	-0.405977	0.392181	0.481305	-0.943783	0.294166	-0.797711	-0.973075	0.437324	-0.590325	0.138152	-0.774942	0.00890854	0.495248	-0.670252	0.973416	0.978518	0.83061	0.490468	-0.968652	0.477601	0.257028	-0.0372468	-0.407215	0.265542	0.0632726	-0.0990483	0.547423	0.565617	-0.825215	0.578943	-0.830373	-0.891984	0.678626	-0.0182042	-0.365468	0.285071	-0.848458	0.00507378	0.613345	0.931602	-0.143219
LOC100310756	-0.913616	-0.380613	0.752026	-0.976672	0.470452	-0.985574	0.481994	-0.966363	-0.504301	0.491251	0.575052	-0.901564	0.186953	-0.726328	-0.941715	0.533848	-0.675753	0.0280678	-0.839926	-0.10144	0.396403	-0.584306	0.942213	0.949808	0.886962	0.391354	-0.990143	0.377781	0.148866	-0.147242	-0.50547	0.157582	0.172965	-0.208201	0.451779	0.471206	-0.882479	0.485476	-0.763847	-0.836678	0.593472	-0.128374	-0.260569	0.17761	-0.901658	-0.105255	0.696719	0.885827	-0.251507
PARP9	-0.91548	-0.37635	0.755054	-0.977651	0.474512	-0.984784	0.486025	-0.965168	-0.500318	0.487233	0.571277	-0.903547	0.191476	-0.729487	-0.943255	0.529947	-0.67235	0.0326719	-0.837418	-0.0968569	0.400628	-0.588038	0.943746	0.951239	0.884826	0.395589	-0.989487	0.382042	0.15342	-0.142684	-0.501491	0.162129	0.168426	-0.203693	0.455883	0.475264	-0.880303	0.489498	-0.766812	-0.839192	0.597173	-0.123804	-0.265013	0.182141	-0.899657	-0.100673	0.693407	0.887955	-0.247046
HINT1	-0.955947	-0.266427	0.825962	-0.995429	0.573342	-0.958004	0.584046	-0.928338	-0.396587	0.38273	0.472294	-0.947123	0.303949	-0.803851	-0.975387	0.428082	-0.58202	0.148298	-0.768422	0.0191592	0.504128	-0.677825	0.975713	0.98058	0.824858	0.499376	-0.966055	0.486583	0.266922	-0.0270004	-0.397831	0.275411	0.0530383	-0.088842	0.555974	0.574041	-0.819381	0.587271	-0.836042	-0.896571	0.68612	-0.00795339	-0.374991	0.294882	-0.842988	0.0153249	0.605216	0.93528	-0.133065
BMP5	-0.999314	-0.00880914	0.943415	-0.986381	0.765265	-0.851628	0.773648	-0.801047	-0.146394	0.131493	0.228968	-0.997838	0.539387	-0.930074	-0.999257	0.1805	-0.352588	0.398354	-0.577365	0.276389	0.709823	-0.844524	0.999199	0.997986	0.651133	0.705942	-0.866737	0.695452	0.506458	0.231745	-0.147734	0.514044	-0.206319	0.17107	0.75155	0.765815	-0.643801	0.776163	-0.949269	-0.980471	0.850543	0.250233	-0.601407	0.531362	-0.675719	0.272702	0.379414	0.994917	0.127069
ARSJ	-0.955096	0.32315	1	-0.876096	0.935375	-0.62974	0.939937	-0.557339	0.189785	-0.204537	-0.106645	-0.963211	0.788013	-0.999266	-0.92999	-0.155735	-0.0224682	0.679871	-0.274079	0.579325	0.903176	-0.974288	0.929444	0.920538	0.362744	0.900804	-0.652407	0.894322	0.763643	0.541093	0.188455	0.769308	-0.518997	0.487986	0.927726	0.935677	-0.353762	0.941287	-0.999839	-0.990229	0.976781	0.557014	-0.832235	0.782127	-0.393167	0.576195	0.0512748	0.972049	0.448672
ERC1	-0.992358	-0.0953186	0.911175	-0.996915	0.706683	-0.893795	0.715909	-0.849848	-0.231458	0.216794	0.312355	-0.988405	0.464487	-0.89479	-0.998843	0.264947	-0.432253	0.317477	-0.645862	0.192178	0.646198	-0.795008	0.998913	0.999731	0.714375	0.641996	-0.906651	0.630653	0.429932	0.146685	-0.232776	0.437879	-0.120861	0.0851578	0.691638	0.707287	-0.70761	0.718681	-0.918492	-0.959771	0.801836	0.165502	-0.530006	0.456051	-0.736981	0.188413	0.458065	0.982468	0.0407479
CYP1B1	-0.784313	-0.597968	0.565159	-0.892955	0.237021	-0.996766	0.249752	-0.999954	-0.702623	0.691837	0.759908	-0.766174	-0.0624048	-0.533269	-0.828928	0.726798	-0.83739	-0.220604	-0.948242	-0.344888	0.156446	-0.364895	0.829756	0.842613	0.973765	0.151018	-0.993958	0.136467	-0.100911	-0.387837	-0.703586	-0.0921318	0.411723	-0.444163	0.216525	0.237851	-0.971531	0.253603	-0.580016	-0.674794	0.375431	-0.370209	-0.0131061	-0.0718857	-0.980716	-0.348485	0.852797	0.743152	-0.483581
B3GNT5	-0.817482	-0.552638	0.610003	-0.916526	0.290488	-0.999687	0.303023	-0.997886	-0.662116	0.650765	0.722723	-0.800605	-0.0070068	-0.579324	-0.858648	0.687623	-0.805816	-0.16622	-0.929189	-0.292348	0.210933	-0.415924	0.859407	0.871158	0.95966	0.20556	-0.998513	0.191149	-0.0456287	-0.336168	-0.66313	-0.0368158	0.360594	-0.393836	0.270288	0.291305	-0.956911	0.306812	-0.624262	-0.71465	0.426211	-0.318167	-0.0684913	-0.0165085	-0.968381	-0.296013	0.822549	0.779086	-0.434338
CEP70	-0.999892	0.0135508	0.950593	-0.982457	0.779467	-0.839696	0.787622	-0.787463	-0.124239	0.109296	0.207146	-0.999058	0.55808	-0.938056	-0.998146	0.158463	-0.331577	0.418763	-0.558965	0.297808	0.725394	-0.856286	0.998054	0.996318	0.634	0.721602	-0.855368	0.711344	0.52561	0.253437	-0.125584	0.533094	-0.228145	0.193056	0.766112	0.780001	-0.626532	0.790067	-0.956063	-0.984623	0.862089	0.271818	-0.61912	0.55017	-0.659068	0.294145	0.358632	0.996919	0.149215
MDFIC	-0.706596	-0.68738	0.465071	-0.834353	0.122082	-0.980589	0.135099	-0.994248	-0.780827	0.771338	0.830544	-0.685984	-0.178397	-0.430953	-0.758023	0.801955	-0.895432	-0.332869	-0.978809	-0.452022	0.0401692	-0.253802	0.758989	0.774046	0.993661	0.0346795	-0.97437	0.0199813	-0.216272	-0.492705	-0.781673	-0.207652	0.515212	-0.545639	0.101169	0.12293	-0.992534	0.13904	-0.481037	-0.584103	0.264755	-0.476039	0.103618	-0.187738	-0.996818	-0.45544	0.907892	0.660029	-0.582379
MALT1	-0.986293	0.192791	0.990874	-0.933034	0.879242	-0.728595	0.885419	-0.664054	0.055864	-0.0708804	0.0281984	-0.990625	0.697945	-0.98501	-0.971014	-0.021319	-0.15687	0.574945	-0.401068	0.464305	0.837155	-0.935082	0.970658	0.964753	0.484911	0.834138	-0.748506	0.825938	0.669761	0.422939	0.0545109	0.676285	-0.399184	0.366021	0.869023	0.879648	-0.476475	0.887261	-0.993154	-0.999988	0.939041	0.440123	-0.750009	0.691109	-0.513385	0.460905	0.185271	0.994808	0.324259
ECHDC1	-0.844943	-0.510781	0.648412	-0.93517	0.337415	-0.999702	0.349742	-0.993455	-0.624277	0.612452	0.687689	-0.829235	0.042413	-0.618892	-0.882926	0.650907	-0.775571	-0.117292	-0.909791	-0.244737	0.258976	-0.460352	0.883622	0.894356	0.944595	0.253666	-0.999987	0.239417	0.00378797	-0.289221	-0.625335	0.0126081	0.314066	-0.347936	0.317531	0.338219	-0.941394	0.353466	-0.662101	-0.74834	0.47039	-0.270934	-0.117704	0.0329173	-0.95487	-0.248454	0.793444	0.809112	-0.389299
GPR180	-0.958858	-0.256695	0.831604	-0.996342	0.581573	-0.955064	0.592201	-0.924543	-0.387311	0.373396	0.463383	-0.95031	0.313539	-0.809807	-0.97756	0.418948	-0.573791	0.158262	-0.761931	0.029239	0.51281	-0.685204	0.977872	0.982508	0.819116	0.508086	-0.963401	0.495367	0.276625	-0.0169201	-0.38856	0.28509	0.0429672	-0.0787947	0.564326	0.582268	-0.81356	0.595402	-0.841531	-0.900991	0.69342	0.00212929	-0.384319	0.304502	-0.837521	0.0254055	0.597159	0.9388	-0.123066
DPYSL2	-0.999919	0.041	0.958759	-0.976966	0.796373	-0.824469	0.804243	-0.770243	-0.0969485	0.0819622	0.180206	-0.999873	0.580653	-0.947216	-0.996098	0.131293	-0.305549	0.443538	-0.535987	0.323907	0.74402	-0.870145	0.995966	0.993589	0.612528	0.740338	-0.840822	0.730374	0.54877	0.279902	-0.0982972	0.556123	-0.254792	0.219924	0.783469	0.796889	-0.604896	0.806601	-0.963752	-0.989048	0.875677	0.298139	-0.640449	0.57289	-0.638169	0.320276	0.332867	0.998697	0.176308
ZNF347	-0.979558	-0.173417	0.875897	-1	0.648768	-0.926338	0.6587	-0.888713	-0.307354	0.293001	0.386198	-0.973377	0.393302	-0.856849	-0.991954	0.340062	-0.501926	0.241812	-0.70398	0.114296	0.584089	-0.744767	0.99214	0.994801	0.767264	0.579621	-0.937059	0.567577	0.357494	0.0683287	-0.308643	0.365717	-0.0423098	0.00642636	0.632611	0.649418	-0.761059	0.661689	-0.884497	-0.934678	0.752287	0.0873208	-0.461577	0.384548	-0.787923	0.110485	0.526647	0.964735	-0.0380662
ST6GALNAC5	-0.831714	-0.531495	0.629746	-0.926299	0.31447	-1	0.326902	-0.995935	-0.643052	0.631457	0.705106	-0.815427	0.0181533	-0.599647	-0.871272	0.669139	-0.790663	-0.141358	-0.919597	-0.268196	0.235459	-0.438672	0.871998	0.883235	0.952283	0.230117	-0.999568	0.215783	-0.0204819	-0.312368	-0.644089	-0.0116627	0.337014	-0.370586	0.294425	0.315281	-0.949303	0.33066	-0.643719	-0.732022	0.448835	-0.294215	-0.0935691	0.00865183	-0.961798	-0.271889	0.807981	0.794612	-0.411539
ANKRD10	-0.981724	-0.162507	0.881183	-0.999942	0.65715	-0.922113	0.666987	-0.883585	-0.296804	0.282402	0.375966	-0.975854	0.403453	-0.862502	-0.993294	0.329634	-0.492324	0.252535	-0.696077	0.125283	0.593036	-0.752107	0.993464	0.995867	0.76012	0.588604	-0.933138	0.576654	0.367807	0.0793653	-0.298098	0.375995	-0.053364	0.0174924	0.641143	0.657794	-0.753834	0.669946	-0.889606	-0.938555	0.759533	0.0983399	-0.471366	0.39474	-0.78106	0.121477	0.517207	0.967589	-0.0270052
KLHL23	-0.972036	-0.207289	0.858731	-0.999396	0.62213	-0.938782	0.632352	-0.904	-0.339998	0.32581	0.417789	-0.964891	0.361351	-0.838553	-0.986996	0.372302	-0.531465	0.208194	-0.728062	0.0799561	0.55574	-0.721303	0.987233	0.990696	0.788932	0.551165	-0.948547	0.538837	0.325063	0.033871	-0.341273	0.333392	-0.00781787	-0.0280744	0.605517	0.622798	-0.782984	0.635429	-0.867875	-0.921858	0.729111	0.052903	-0.4307	0.352474	-0.808696	0.0761329	0.55566	0.95508	-0.0725162
ATP11A	-0.902071	-0.405941	0.733585	-0.970386	0.445967	-0.989862	0.457677	-0.973081	-0.527895	0.515056	0.597368	-0.889305	0.159823	-0.70712	-0.932091	0.556937	-0.695801	0.000523179	-0.854556	-0.128805	0.370965	-0.561731	0.932627	0.940831	0.899347	0.365858	-0.993625	0.352134	0.121572	-0.174431	-0.529046	0.130322	0.200029	-0.235063	0.427034	0.446732	-0.895099	0.461211	-0.74578	-0.821275	0.571077	-0.155642	-0.233877	0.150435	-0.913228	-0.132607	0.716213	0.872709	-0.278071
PM20D2	-0.951925	-0.279326	0.818329	-0.994059	0.562305	-0.961763	0.57311	-0.933239	-0.40886	0.395083	0.48407	-0.942735	0.291148	-0.795803	-0.972342	0.44016	-0.59287	0.135025	-0.776934	0.0057518	0.492503	-0.667906	0.972688	0.977862	0.832364	0.487714	-0.969432	0.474825	0.253976	-0.0404012	-0.410097	0.262497	0.0664228	-0.102189	0.544779	0.563011	-0.826994	0.576366	-0.82861	-0.890552	0.676304	-0.0213604	-0.362527	0.282044	-0.850125	0.00191697	0.615835	0.93045	-0.146342
CSTF3	-0.868705	-0.4706	0.682823	-0.950507	0.380459	-0.997512	0.392564	-0.987133	-0.587595	0.575353	0.653484	-0.854122	0.0884329	-0.65445	-0.903635	0.615212	-0.745641	-0.0713785	-0.889687	-0.199773	0.303235	-0.500792	0.904269	0.914031	0.928457	0.297995	-0.999159	0.283928	0.0498901	-0.244777	-0.588691	0.0586975	0.269958	-0.30434	0.360914	0.381249	-0.924841	0.396221	-0.69595	-0.778128	0.510577	-0.226263	-0.163365	0.0789639	-0.94016	-0.203529	0.764538	0.835346	-0.346416
FOXC1	-0.97128	-0.210413	0.857089	-0.99928	0.619625	-0.939878	0.629874	-0.905362	-0.343001	0.328829	0.42069	-0.964047	0.35837	-0.836808	-0.986477	0.375265	-0.534168	0.205068	-0.730249	0.076771	0.553081	-0.719086	0.986719	0.990256	0.790891	0.548496	-0.949554	0.536142	0.32204	0.0306778	-0.344274	0.330378	-0.00462304	-0.0312679	0.602971	0.620295	-0.784968	0.632959	-0.866284	-0.920615	0.726921	0.0497123	-0.427814	0.349483	-0.810572	0.0729469	0.558313	0.954128	-0.0757023
DTX3L	-0.998656	-0.0236051	0.938404	-0.988707	0.755656	-0.859291	0.764188	-0.809817	-0.161016	0.146148	0.243347	-0.996756	0.526868	-0.924536	-0.999718	0.195034	-0.366397	0.384738	-0.589383	0.262138	0.699322	-0.836507	0.999682	0.998815	0.662292	0.695384	-0.874022	0.684743	0.493643	0.217325	-0.162353	0.501294	-0.191817	0.156472	0.741706	0.756215	-0.655054	0.766748	-0.944512	-0.977453	0.842667	0.235879	-0.589519	0.518768	-0.686553	0.258435	0.393063	0.993318	0.112378
SKP2	-0.718702	-0.674744	0.480279	-0.843741	0.139192	-0.983827	0.152178	-0.995948	-0.769929	0.76024	0.820808	-0.698438	-0.161389	-0.446462	-0.769166	0.791526	-0.887616	-0.316546	-0.97513	-0.436561	0.0574067	-0.270456	0.770112	0.784857	0.991573	0.0519214	-0.978107	0.0372322	-0.199391	-0.477614	-0.770793	-0.19074	0.500344	-0.531095	0.118323	0.140038	-0.990281	0.156109	-0.496095	-0.598023	0.281357	-0.460792	0.0864386	-0.17076	-0.995294	-0.440008	0.900523	0.672895	-0.568264
EXO5	-0.788835	-0.592082	0.571186	-0.896228	0.24413	-0.997328	0.256837	-0.999857	-0.697393	0.68653	0.755127	-0.77086	-0.0550937	-0.53945	-0.833002	0.721749	-0.833364	-0.213454	-0.945891	-0.338005	0.163675	-0.371704	0.833821	0.846535	0.972073	0.158253	-0.994735	0.143718	-0.093622	-0.381076	-0.698363	-0.0848368	0.405037	-0.437589	0.223669	0.244958	-0.96977	0.26068	-0.585966	-0.680181	0.382208	-0.363396	-0.0204288	-0.064579	-0.979259	-0.341612	0.848949	0.748032	-0.477158
SLCO3A1	-0.945121	-0.2999	0.805787	-0.99149	0.544401	-0.967427	0.555364	-0.940745	-0.428381	0.414737	0.502766	-0.935348	0.270518	-0.782603	-0.967098	0.459358	-0.610042	0.113697	-0.790286	-0.0157429	0.473683	-0.651755	0.967474	0.973139	0.844084	0.468837	-0.974482	0.4558	0.233128	-0.0618681	-0.429605	0.241696	0.0878537	-0.123547	0.526629	0.545117	-0.838886	0.558668	-0.816386	-0.880569	0.660315	-0.0428442	-0.342412	0.261358	-0.861247	-0.0195771	0.632627	0.92236	-0.167571
ZNF836	-0.953884	-0.273116	0.822026	-0.994742	0.567637	-0.959973	0.578394	-0.930898	-0.402955	0.389138	0.478406	-0.944871	0.297324	-0.799699	-0.973831	0.434349	-0.587654	0.141425	-0.772849	0.0122135	0.498116	-0.672702	0.974167	0.979194	0.828765	0.493345	-0.967826	0.480503	0.260221	-0.0339438	-0.404195	0.268727	0.0599738	-0.0957589	0.550186	0.56834	-0.823343	0.581635	-0.83221	-0.893473	0.68105	-0.0148995	-0.368542	0.288238	-0.846704	0.00837884	0.610731	0.932799	-0.139947
CAMK2D	-0.999824	0.00947437	0.94932	-0.983209	0.776906	-0.841903	0.785103	-0.789969	-0.128284	0.113347	0.211132	-0.998872	0.554692	-0.936636	-0.998386	0.162487	-0.335421	0.415057	-0.562341	0.293914	0.722582	-0.854173	0.9983	0.996659	0.637148	0.718773	-0.857473	0.708473	0.522138	0.249491	-0.129627	0.52964	-0.224174	0.189054	0.763485	0.777444	-0.629704	0.787561	-0.95486	-0.983902	0.860015	0.267892	-0.615914	0.546761	-0.662128	0.290246	0.362435	0.996591	0.145182
SDHAF3	-0.848352	-0.505264	0.653276	-0.93742	0.343438	-0.999525	0.355736	-0.992703	-0.61926	0.607376	0.683024	-0.832798	0.0488119	-0.623911	-0.885916	0.64603	-0.771512	-0.110928	-0.907114	-0.238522	0.265158	-0.466029	0.886602	0.897203	0.942473	0.259857	-0.999999	0.245631	0.0101934	-0.283083	-0.620324	0.0190129	0.307978	-0.341923	0.323599	0.34424	-0.939214	0.359451	-0.666888	-0.752574	0.476033	-0.264762	-0.124063	0.0393188	-0.952948	-0.242244	0.789529	0.812859	-0.383391
HOXB3	-0.735386	-0.656609	0.501451	-0.856535	0.163215	-0.987889	0.17615	-0.997839	-0.754195	0.744229	0.806686	-0.715623	-0.13736	-0.468074	-0.784468	0.776442	-0.876162	-0.293402	-0.969456	-0.41457	0.0816499	-0.293771	0.785386	0.799683	0.988132	0.0761735	-0.982875	0.0615046	-0.17552	-0.456124	-0.755084	-0.166829	0.479157	-0.510348	0.142417	0.164057	-0.986609	0.180065	-0.517047	-0.617323	0.304593	-0.439089	0.0622038	-0.146766	-0.992646	-0.418057	0.889691	0.690672	-0.548101
CMC4	-0.923661	-0.356971	0.768547	-0.981817	0.492743	-0.980951	0.504122	-0.95951	-0.482175	0.468939	0.554058	-0.912276	0.211877	-0.743575	-0.949966	0.512169	-0.656787	0.0534819	-0.825852	-0.0761057	0.419625	-0.604757	0.950429	0.957457	0.874929	0.414632	-0.98626	0.401207	0.173968	-0.122038	-0.483362	0.182647	0.147859	-0.183257	0.474322	0.493486	-0.870231	0.507554	-0.780014	-0.850337	0.61375	-0.10311	-0.285039	0.202581	-0.890368	-0.0799288	0.678249	0.897342	-0.22681
POU4F1	-0.931828	-0.33644	0.782367	-0.985737	0.511671	-0.976464	0.522905	-0.953115	-0.462884	0.449494	0.535704	-0.921022	0.233218	-0.758032	-0.956576	0.493247	-0.640124	0.075326	-0.813312	-0.0542626	0.439392	-0.622044	0.957007	0.963544	0.86412	0.434451	-0.982408	0.421161	0.195481	-0.100285	-0.464085	0.204123	0.126176	-0.161696	0.493478	0.512405	-0.859239	0.526292	-0.793524	-0.861652	0.630884	-0.0813133	-0.305951	0.223967	-0.88019	-0.0580914	0.662002	0.906787	-0.205438
ERAP1	-0.966122	-0.2307	0.846189	-0.998274	0.603167	-0.946777	0.613584	-0.913998	-0.362463	0.348399	0.439467	-0.958312	0.338876	-0.82524	-0.982855	0.394462	-0.551635	0.184668	-0.744299	0.0560177	0.535634	-0.704478	0.983127	0.987146	0.803448	0.530987	-0.955871	0.51847	0.30228	0.00988284	-0.363726	0.310676	0.0161758	-0.052049	0.586249	0.603848	-0.797683	0.616721	-0.855707	-0.912295	0.712481	0.0289292	-0.408923	0.32992	-0.822576	0.0521885	0.575447	0.947695	-0.0964243
ADGRL2	-0.839099	-0.520065	0.640127	-0.931278	0.327197	-0.999908	0.339572	-0.994635	-0.632704	0.62098	0.695514	-0.823131	0.0315865	-0.610346	-0.877788	0.659093	-0.782365	-0.128044	-0.914235	-0.255227	0.248497	-0.450707	0.878497	0.889457	0.948096	0.243172	-0.999873	0.228884	-0.00704589	-0.299575	-0.633752	0.0017745	0.324333	-0.358072	0.307239	0.328004	-0.944993	0.343311	-0.653944	-0.74111	0.460802	-0.281346	-0.106939	0.0220876	-0.958032	-0.258933	0.799991	0.802698	-0.399255
PAPPA	-0.981083	0.221217	0.994372	-0.922187	0.89271	-0.708389	0.898548	-0.642052	0.084847	-0.0998295	-0.000853935	-0.986238	0.718456	-0.989605	-0.96366	-0.0503554	-0.128111	0.598472	-0.374286	0.48984	0.852692	-0.944984	0.963262	0.956701	0.459298	0.849809	-0.728925	0.841968	0.691052	0.449086	0.0834967	0.6974	-0.425652	0.392903	0.88303	0.893095	-0.450732	0.900287	-0.996129	-0.999425	0.948633	0.466024	-0.768909	0.711814	-0.488237	0.486493	0.156644	0.991432	0.351605
MID1	-0.9979	0.0929271	0.972247	-0.964541	0.82676	-0.79391	0.834073	-0.73602	-0.045036	0.0299999	0.128788	-0.999349	0.622224	-0.962612	-0.990158	0.0795396	-0.255597	0.489566	-0.491339	0.372689	0.777774	-0.894605	0.989949	0.986361	0.570574	0.77431	-0.811521	0.764921	0.59152	0.329469	-0.0463897	0.598608	-0.304756	0.270378	0.814739	0.82724	-0.562648	0.836261	-0.976327	-0.995387	0.899615	0.347395	-0.679537	0.614757	-0.59725	0.369128	0.283356	1	0.22728
PARP14	-0.779698	-0.603886	0.559036	-0.889599	0.229823	-0.996144	0.242577	-0.999998	-0.707871	0.697163	0.7647	-0.761396	-0.0697917	-0.526992	-0.824764	0.731863	-0.841413	-0.227818	-0.950567	-0.351828	0.14913	-0.357993	0.825602	0.838604	0.975423	0.143696	-0.993118	0.129129	-0.108273	-0.39465	-0.708828	-0.0995008	0.418458	-0.450783	0.209292	0.230654	-0.973258	0.246435	-0.573969	-0.669312	0.368559	-0.377076	-0.00570337	-0.0792676	-0.982136	-0.355415	0.85664	0.738178	-0.490048
CPNE2	-0.997536	-0.0419589	0.931901	-0.991292	0.743502	-0.868538	0.752215	-0.820454	-0.179112	0.164289	0.261117	-0.99511	0.511172	-0.917383	-0.999986	0.213012	-0.383421	0.367723	-0.604119	0.244373	0.686078	-0.826304	0.999976	0.999541	0.675939	0.682071	-0.882797	0.671245	0.47759	0.199364	-0.180445	0.485321	-0.173763	0.138309	0.729265	0.744073	-0.668818	0.754831	-0.938321	-0.973411	0.832638	0.217995	-0.574587	0.502982	-0.699788	0.240653	0.409882	0.991031	0.094112
PPP3CC	-0.983551	-0.152781	0.885797	-0.999787	0.664542	-0.918257	0.674293	-0.87893	-0.287383	0.272939	0.366821	-0.977958	0.412446	-0.867445	-0.994385	0.320319	-0.483727	0.262054	-0.688972	0.135049	0.600938	-0.758562	0.99454	0.996714	0.753683	0.596538	-0.929551	0.584673	0.376949	0.0891801	-0.288681	0.385104	-0.0631971	0.0273398	0.648671	0.66518	-0.747326	0.677226	-0.894061	-0.941909	0.765903	0.108137	-0.48003	0.403771	-0.774871	0.131248	0.508752	0.970029	-0.0171578
SRR	-0.954353	-0.27161	0.822916	-0.994901	0.568924	-0.959533	0.579669	-0.930325	-0.401522	0.387697	0.477031	-0.945382	0.298817	-0.800638	-0.974186	0.432939	-0.586388	0.142973	-0.771855	0.0137777	0.499472	-0.673858	0.974519	0.97951	0.827888	0.494705	-0.967431	0.481874	0.261731	-0.0323802	-0.402763	0.270233	0.0584122	-0.0942016	0.551492	0.569626	-0.822454	0.582906	-0.833076	-0.894174	0.682194	-0.0133353	-0.369996	0.289735	-0.845871	0.00994314	0.609492	0.933361	-0.138398
ZNF585B	-0.969005	-0.219575	0.852219	-0.99888	0.612235	-0.94304	0.62256	-0.909306	-0.351798	0.337674	0.429182	-0.961512	0.349596	-0.831635	-0.984896	0.383944	-0.542076	0.195877	-0.736626	0.067414	0.545241	-0.712535	0.985152	0.988906	0.796597	0.540628	-0.952454	0.5282	0.313144	0.0212995	-0.353067	0.321509	0.00475839	-0.0406432	0.595461	0.61291	-0.790745	0.625668	-0.861559	-0.916911	0.720447	0.0403404	-0.419316	0.340677	-0.81603	0.0635874	0.566072	0.951278	-0.0850534
SIM1	-0.99241	0.150954	0.984258	-0.947469	0.858222	-0.75702	0.864885	-0.695201	0.0134207	-0.0284641	0.0706153	-0.995532	0.666909	-0.976797	-0.980287	0.0211498	-0.198662	0.539686	-0.439601	0.426281	0.813176	-0.91919	0.979993	0.975057	0.521607	0.809967	-0.775987	0.801256	0.637628	0.384082	0.0120657	0.644398	-0.359894	0.326179	0.847231	0.85866	-0.513375	0.866876	-0.987299	-0.999293	0.923597	0.401601	-0.721249	0.659798	-0.549358	0.422809	0.226828	0.998232	0.283802
ZIC1	-0.960819	-0.249932	0.835466	-0.996915	0.587247	-0.952968	0.59782	-0.921856	-0.380856	0.366901	0.457176	-0.952463	0.32017	-0.813889	-0.979009	0.412589	-0.568051	0.165161	-0.757384	0.0362267	0.518799	-0.690279	0.97931	0.983786	0.815085	0.514095	-0.961503	0.501428	0.283337	-0.00992933	-0.382109	0.291784	0.0359812	-0.0718231	0.570084	0.587938	-0.809474	0.601005	-0.845287	-0.904002	0.69844	0.00912062	-0.390764	0.311154	-0.833681	0.0323941	0.591536	0.941186	-0.116124
TTLL7	-0.861796	-0.482714	0.672691	-0.946135	0.367679	-0.998389	0.379853	-0.989242	-0.598689	0.586569	0.663853	-0.846874	0.0746983	-0.643968	-0.897647	0.626018	-0.754753	-0.0851168	-0.895894	-0.213256	0.290075	-0.488817	0.898299	0.908354	0.933487	0.284813	-0.999629	0.270688	0.0361224	-0.258115	-0.599774	0.0449356	0.283201	-0.317438	0.348028	0.368473	-0.929994	0.383531	-0.685989	-0.769398	0.498679	-0.239665	-0.149754	0.0652193	-0.944766	-0.217001	0.773347	0.827691	-0.35931
RSRP1	-0.990197	-0.111656	0.904284	-0.99807	0.694966	-0.901041	0.704344	-0.85839	-0.247406	0.2328	0.327917	-0.985778	0.449878	-0.887336	-0.997918	0.280749	-0.447006	0.301858	-0.658315	0.176032	0.633575	-0.784937	0.998013	0.999216	0.725772	0.629316	-0.913458	0.617821	0.415044	0.130418	-0.248719	0.423053	-0.10454	0.0687805	0.679681	0.69558	-0.719121	0.707163	-0.911872	-0.95503	0.791913	0.149281	-0.516005	0.441372	-0.747984	0.172256	0.472604	0.979273	0.0243306
PDE8A	-0.917516	-0.371628	0.758383	-0.978708	0.478987	-0.983887	0.490468	-0.963824	-0.495903	0.482781	0.567091	-0.905717	0.19647	-0.73296	-0.944933	0.525623	-0.668573	0.0377599	-0.834624	-0.0917884	0.405288	-0.592148	0.945417	0.952797	0.882442	0.400259	-0.988738	0.386742	0.158448	-0.137644	-0.497079	0.167151	0.163405	-0.198706	0.460409	0.479737	-0.877876	0.493931	-0.77007	-0.84195	0.601249	-0.118751	-0.269919	0.187144	-0.897422	-0.0956064	0.68973	0.890285	-0.242109
RIMS3	-0.944131	-0.302776	0.803997	-0.991093	0.541869	-0.968186	0.552854	-0.941764	-0.431104	0.417479	0.505371	-0.934277	0.267613	-0.780722	-0.966326	0.462035	-0.612429	0.1107	-0.79213	-0.0187583	0.471025	-0.649465	0.966707	0.97244	0.845697	0.466171	-0.975154	0.453113	0.230194	-0.0648779	-0.432327	0.238769	0.0908576	-0.126539	0.524063	0.542586	-0.840524	0.556164	-0.81464	-0.879136	0.658047	-0.0458572	-0.339577	0.258446	-0.862775	-0.0225924	0.63496	0.92119	-0.170543
VLDLR	-0.968577	-0.221262	0.851312	-0.998796	0.610866	-0.943614	0.621205	-0.910024	-0.353417	0.339302	0.430744	-0.961035	0.347975	-0.830673	-0.984595	0.385541	-0.543529	0.194181	-0.737794	0.065688	0.54379	-0.711321	0.984853	0.988648	0.797642	0.539172	-0.95298	0.52673	0.311501	0.01957	-0.354684	0.31987	0.00648819	-0.0423716	0.59407	0.611542	-0.791803	0.624318	-0.86068	-0.916219	0.719246	0.0386119	-0.417745	0.339051	-0.817029	0.061861	0.567497	0.950743	-0.0867768
FAM229B	-0.998545	-0.0256977	0.937679	-0.989018	0.754283	-0.86036	0.762836	-0.811043	-0.163081	0.148218	0.245377	-0.996585	0.525088	-0.923737	-0.999766	0.197087	-0.368344	0.382805	-0.591073	0.260117	0.697824	-0.835358	0.999732	0.998915	0.663859	0.693879	-0.875037	0.683216	0.491822	0.215281	-0.164418	0.499482	-0.189762	0.154404	0.740301	0.754844	-0.656634	0.765403	-0.943822	-0.977009	0.841538	0.233844	-0.587827	0.516977	-0.688073	0.256413	0.394987	0.993074	0.110297
RWDD3	-0.95112	-0.281837	0.816823	-0.993771	0.56014	-0.962476	0.570964	-0.934176	-0.411246	0.397485	0.486358	-0.941859	0.288644	-0.794216	-0.971728	0.442508	-0.594975	0.132432	-0.778578	0.00313582	0.490224	-0.665957	0.972077	0.977312	0.833811	0.485429	-0.97007	0.472521	0.251445	-0.043015	-0.412481	0.259972	0.0690328	-0.104791	0.542583	0.560847	-0.828461	0.574226	-0.827143	-0.889359	0.674374	-0.0239757	-0.360088	0.279533	-0.851499	-0.000699032	0.617894	0.929489	-0.148929
WDR4	-0.91251	-0.383121	0.750235	-0.976086	0.468057	-0.98603	0.479615	-0.967057	-0.506641	0.493612	0.577269	-0.900387	0.184287	-0.724461	-0.940799	0.53614	-0.67775	0.0253559	-0.841396	-0.104139	0.393911	-0.582103	0.941301	0.948956	0.888212	0.388856	-0.990519	0.375268	0.146183	-0.149925	-0.507809	0.154903	0.175636	-0.210853	0.449357	0.468811	-0.883751	0.483103	-0.762093	-0.83519	0.591286	-0.131064	-0.257949	0.174939	-0.902828	-0.107952	0.698662	0.884565	-0.254131
CDCA7	-0.931899	-0.336256	0.782488	-0.98577	0.511839	-0.976422	0.52307	-0.953056	-0.462712	0.449321	0.53554	-0.921098	0.233407	-0.758159	-0.956632	0.493078	-0.639975	0.07552	-0.813198	-0.0540683	0.439567	-0.622197	0.957063	0.963596	0.864022	0.434626	-0.982372	0.421337	0.195672	-0.100091	-0.463913	0.204314	0.125983	-0.161504	0.493647	0.512572	-0.859139	0.526457	-0.793643	-0.861751	0.631035	-0.0811193	-0.306136	0.224157	-0.880098	-0.0578972	0.661856	0.906869	-0.205247
RND3	-0.89894	-0.412509	0.728674	-0.968622	0.439512	-0.990859	0.451264	-0.974715	-0.533996	0.521214	0.603126	-0.885989	0.152712	-0.702011	-0.929459	0.562901	-0.700953	-0.00667593	-0.858273	-0.135941	0.36427	-0.55576	0.930005	0.938367	0.902472	0.359148	-0.994411	0.345387	0.114423	-0.181515	-0.535141	0.123181	0.207077	-0.242054	0.420513	0.440279	-0.898286	0.454811	-0.740964	-0.817146	0.565153	-0.162749	-0.226871	0.143314	-0.916138	-0.139739	0.721219	0.869172	-0.284979
DENND5B	-0.996021	-0.0609568	0.924833	-0.993618	0.730646	-0.877809	0.739545	-0.831181	-0.197794	0.183023	0.279432	-0.993051	0.49473	-0.909646	-0.999907	0.231559	-0.40092	0.349967	-0.619168	0.225883	0.672115	-0.81544	0.999926	0.999936	0.689835	0.668037	-0.891573	0.657023	0.460791	0.180688	-0.199122	0.468601	-0.154999	0.119444	0.716117	0.731229	-0.682839	0.742217	-0.931574	-0.968877	0.821953	0.19939	-0.558914	0.48645	-0.71325	0.222146	0.427159	0.988309	0.0751572
C20orf196	-0.935822	-0.325904	0.789272	-0.987555	0.521232	-0.973995	0.532389	-0.949676	-0.452958	0.439493	0.526243	-0.925314	0.24406	-0.765267	-0.95977	0.483504	-0.631506	0.0864547	-0.806765	-0.0431106	0.449394	-0.630748	0.960186	0.966472	0.858447	0.44448	-0.980262	0.431261	0.206418	-0.0891694	-0.454166	0.215041	0.115092	-0.150668	0.503158	0.521961	-0.853474	0.535753	-0.800269	-0.867265	0.639507	-0.0701801	-0.316562	0.234834	-0.874836	-0.0469416	0.653593	0.911437	-0.194498
ZNF599	-0.95849	-0.257945	0.830885	-0.99623	0.580521	-0.955446	0.591158	-0.925035	-0.388503	0.374595	0.464528	-0.949906	0.312311	-0.809048	-0.977287	0.420122	-0.57485	0.156985	-0.762768	0.0279463	0.511699	-0.684261	0.9776	0.982266	0.819857	0.506972	-0.963747	0.494243	0.275382	-0.0182131	-0.389752	0.28385	0.0442592	-0.0800838	0.563258	0.581216	-0.814311	0.594363	-0.840832	-0.900429	0.692487	0.000836118	-0.383124	0.30327	-0.838227	0.0241128	0.598196	0.938354	-0.124349
AK2	-0.998086	-0.033628	0.934892	-0.99016	0.749051	-0.864376	0.757682	-0.815659	-0.170904	0.15606	0.25306	-0.995899	0.518319	-0.920669	-0.999906	0.204859	-0.375708	0.375463	-0.597454	0.252448	0.692119	-0.830971	0.999884	0.999253	0.669771	0.688144	-0.87885	0.677401	0.484898	0.207527	-0.172239	0.492593	-0.181967	0.14656	0.734944	0.749616	-0.662597	0.760273	-0.941171	-0.975287	0.837226	0.226123	-0.58139	0.51017	-0.693809	0.248736	0.402263	0.99211	0.102409
RAB31	-0.883022	-0.444208	0.704203	-0.959309	0.407736	-0.994981	0.419686	-0.981953	-0.563323	0.550827	0.630733	-0.86918	0.117954	-0.6766	-0.915947	0.591546	-0.725538	-0.0417465	-0.875745	-0.170607	0.33138	-0.526259	0.916541	0.925666	0.917025	0.326192	-0.997502	0.312257	0.0795074	-0.215896	-0.564442	0.0882968	0.241265	-0.275938	0.388431	0.408516	-0.913146	0.423294	-0.716954	-0.796425	0.535868	-0.197257	-0.19257	0.108513	-0.929634	-0.174384	0.745072	0.851292	-0.318424
B3GLCT	-0.980816	-0.167158	0.878944	-0.999981	0.653588	-0.923927	0.663466	-0.885784	-0.301303	0.286922	0.380331	-0.974814	0.399134	-0.860106	-0.992738	0.334083	-0.496423	0.24797	-0.699455	0.120603	0.589233	-0.748991	0.992915	0.995428	0.763176	0.584785	-0.934823	0.572795	0.363418	0.0746639	-0.302595	0.371621	-0.0486547	0.0127775	0.637517	0.654235	-0.756924	0.666438	-0.887442	-0.936917	0.756457	0.0936462	-0.467202	0.390403	-0.783996	0.116795	0.521237	0.966387	-0.0317186
KPNA5	-0.97806	-0.18062	0.872342	-0.999971	0.643181	-0.92907	0.653176	-0.892045	-0.31431	0.29999	0.392938	-0.971674	0.386563	-0.853053	-0.991	0.346936	-0.508243	0.234704	-0.709159	0.107022	0.578133	-0.739863	0.991198	0.994029	0.771938	0.573642	-0.93959	0.561536	0.350649	0.0610253	-0.315596	0.358896	-0.0349966	-0.0008923	0.626926	0.643835	-0.765786	0.656184	-0.881059	-0.932051	0.747446	0.0800278	-0.455073	0.377782	-0.792408	0.103208	0.532855	0.962783	-0.0453785
ARNTL	-0.950204	-0.284669	0.815116	-0.993438	0.557691	-0.963273	0.568538	-0.935225	-0.413936	0.400192	0.488935	-0.940863	0.285816	-0.792419	-0.971027	0.445154	-0.597345	0.129506	-0.780427	0.000183544	0.487649	-0.663752	0.97138	0.976682	0.835437	0.482846	-0.970783	0.469918	0.248586	-0.0459643	-0.415169	0.25712	0.0719778	-0.107727	0.540101	0.5584	-0.830111	0.571807	-0.82548	-0.888005	0.672191	-0.026927	-0.357332	0.276697	-0.853044	-0.00365131	0.620213	0.928396	-0.151848
SLC9B2	-0.869632	-0.468944	0.684192	-0.951088	0.382192	-0.997378	0.394288	-0.986831	-0.586076	0.573819	0.652063	-0.855096	0.0903005	-0.655866	-0.904436	0.613733	-0.74439	-0.0695081	-0.888829	-0.197935	0.305021	-0.502415	0.905068	0.91479	0.927759	0.299785	-0.99908	0.285725	0.0517628	-0.242959	-0.587174	0.0605693	0.268152	-0.302553	0.362662	0.382981	-0.924126	0.397942	-0.697295	-0.779304	0.512188	-0.224436	-0.165215	0.080833	-0.93952	-0.201693	0.763328	0.836375	-0.344656
NSDHL	-0.847158	-0.507204	0.65157	-0.936634	0.341324	-0.999591	0.353632	-0.992972	-0.621025	0.609162	0.684666	-0.83155	0.0465644	-0.622151	-0.88487	0.647746	-0.772941	-0.113164	-0.908059	-0.240706	0.262988	-0.464037	0.88556	0.896207	0.943223	0.257684	-1	0.243449	0.00794345	-0.285241	-0.622087	0.0167632	0.310118	-0.344037	0.321469	0.342127	-0.939984	0.357351	-0.66521	-0.75109	0.474053	-0.266931	-0.12183	0.0370703	-0.953628	-0.244426	0.790908	0.811547	-0.385468
FBXO43	-0.999931	0.0400037	0.958475	-0.977178	0.795769	-0.825033	0.80365	-0.770878	-0.0979409	0.0829559	0.181187	-0.999856	0.579841	-0.946895	-0.996186	0.132282	-0.306498	0.442644	-0.536829	0.322963	0.743353	-0.869653	0.996055	0.993701	0.613316	0.739668	-0.841362	0.729693	0.547936	0.278944	-0.0992895	0.555294	-0.253827	0.218951	0.782849	0.796286	-0.60569	0.806011	-0.963485	-0.9889	0.875195	0.297187	-0.639682	0.572073	-0.638937	0.319331	0.333807	0.998646	0.175326
MRPL43	-0.955375	-0.268297	0.824866	-0.995242	0.571751	-0.958559	0.58247	-0.929058	-0.398368	0.384522	0.474004	-0.946498	0.3021	-0.802695	-0.974957	0.429835	-0.583597	0.146379	-0.769663	0.0172189	0.502451	-0.676397	0.975286	0.980198	0.825953	0.497693	-0.966554	0.484887	0.265051	-0.0289403	-0.399611	0.273545	0.0549761	-0.0907747	0.55436	0.572451	-0.820492	0.585699	-0.834975	-0.89571	0.684707	-0.00989394	-0.373191	0.293028	-0.84403	0.0133845	0.60676	0.934591	-0.134988
DLL3	-0.989866	0.169906	0.98747	-0.941153	0.867919	-0.744336	0.874364	-0.681272	0.0326163	-0.0476509	0.0514504	-0.993535	0.681092	-0.980729	-0.976312	0.00195039	-0.179808	0.555751	-0.422275	0.443571	0.824201	-0.926581	0.975991	0.970616	0.505129	0.821078	-0.763734	0.812596	0.652301	0.401739	0.0312618	0.658961	-0.377741	0.344268	0.857275	0.868343	-0.496804	0.876288	-0.990167	-0.999831	0.930787	0.41911	-0.734416	0.674104	-0.533214	0.44013	0.208087	0.996907	0.30216
C19orf66	-0.888178	-0.434234	0.712043	-0.962384	0.417848	-0.993809	0.429737	-0.979792	-0.554115	0.541527	0.622079	-0.874616	0.128971	-0.684733	-0.920346	0.582558	-0.717853	-0.0306515	-0.870332	-0.159657	0.341834	-0.535667	0.920925	0.92981	0.912541	0.336667	-0.996657	0.322785	0.0905696	-0.205042	-0.555243	0.0993502	0.230476	-0.265249	0.398637	0.418624	-0.908564	0.433326	-0.724649	-0.80309	0.545209	-0.186361	-0.203453	0.119543	-0.925486	-0.163441	0.737621	0.857065	-0.30788
TNC	-0.945097	-0.299968	0.805744	-0.991481	0.544341	-0.967445	0.555305	-0.940769	-0.428445	0.414801	0.502827	-0.935323	0.27045	-0.782559	-0.96708	0.459422	-0.610099	0.113626	-0.79033	-0.015814	0.47362	-0.651701	0.967456	0.973123	0.844122	0.468775	-0.974498	0.455736	0.233059	-0.061939	-0.429669	0.241627	0.0879246	-0.123617	0.526568	0.545058	-0.838925	0.558609	-0.816345	-0.880535	0.660261	-0.0429153	-0.342345	0.261289	-0.861283	-0.0196482	0.632683	0.922332	-0.167641
MIR181A2HG	-0.985641	-0.140954	0.891282	-0.999468	0.673429	-0.913457	0.683074	-0.873165	-0.275911	0.261418	0.355672	-0.980385	0.423308	-0.873331	-0.995579	0.30897	-0.473228	0.273573	-0.680257	0.146886	0.610452	-0.766298	0.995717	0.997611	0.745771	0.606091	-0.925077	0.594331	0.387996	0.101082	-0.277213	0.39611	-0.0751249	0.0392897	0.657724	0.67406	-0.739328	0.685975	-0.899353	-0.945857	0.773535	0.120016	-0.490485	0.41468	-0.767258	0.143092	0.498423	0.972865	-0.00520203
MARCKS	-0.999332	-0.00832142	0.943576	-0.986301	0.765579	-0.851372	0.773957	-0.800755	-0.145911	0.13101	0.228493	-0.99787	0.539798	-0.930253	-0.999238	0.18002	-0.352132	0.398801	-0.576966	0.276858	0.710166	-0.844785	0.999179	0.997955	0.650762	0.706288	-0.866493	0.695802	0.506878	0.232219	-0.147252	0.514462	-0.206796	0.17155	0.751872	0.766128	-0.643428	0.776471	-0.949422	-0.980566	0.850799	0.250705	-0.601797	0.531775	-0.675359	0.273171	0.378963	0.994966	0.127553
PXDC1	-0.993231	0.14416	0.98302	-0.949643	0.854676	-0.761491	0.861417	-0.700122	0.00655193	-0.0215972	0.0774656	-0.996157	0.661775	-0.975303	-0.981621	0.0280168	-0.20539	0.533891	-0.44576	0.420058	0.809159	-0.916463	0.981337	0.976558	0.527455	0.805919	-0.780302	0.797127	0.632321	0.377731	0.00519682	0.63913	-0.353477	0.319678	0.843562	0.85512	-0.519258	0.863431	-0.986184	-0.999011	0.920942	0.3953	-0.716474	0.654621	-0.555085	0.416574	0.233513	0.998617	0.277208
ZNF229	-0.966801	-0.228126	0.847596	-0.998426	0.605274	-0.945922	0.61567	-0.912921	-0.359997	0.345919	0.437089	-0.959064	0.341363	-0.826731	-0.983339	0.39203	-0.549427	0.187267	-0.74253	0.0586583	0.537866	-0.706353	0.983608	0.987565	0.80187	0.533226	-0.95509	0.52073	0.3048	0.0125276	-0.361261	0.313189	0.0135312	-0.0494075	0.588389	0.605954	-0.796085	0.618801	-0.857072	-0.913375	0.714335	0.0315729	-0.411335	0.332416	-0.821069	0.0548296	0.573282	0.948536	-0.0937914
ID4	-0.69842	-0.695678	0.45487	-0.827965	0.110672	-0.978272	0.123707	-0.992951	-0.787952	0.778599	0.836887	-0.67758	-0.189689	-0.420558	-0.75048	0.808765	-0.900488	-0.34368	-0.981097	-0.46224	0.0286878	-0.242673	0.751459	0.766721	0.994887	0.023196	-0.971722	0.00849412	-0.227474	-0.502669	-0.788786	-0.218876	0.525024	-0.55523	0.0897332	0.111521	-0.99387	0.127654	-0.470933	-0.57474	0.253659	-0.48611	0.115038	-0.19901	-0.997668	-0.465637	0.912648	0.651355	-0.59168
NFIX	-0.988238	-0.124956	0.898485	-0.998812	0.685273	-0.90677	0.694773	-0.865184	-0.260361	0.245804	0.34054	-0.983438	0.437876	-0.88108	-0.996965	0.293579	-0.458947	0.289062	-0.668338	0.162832	0.623156	-0.776568	0.997079	0.998596	0.734921	0.61885	-0.918826	0.607234	0.402822	0.117127	-0.261669	0.410879	-0.0912101	0.0554126	0.669796	0.685895	-0.728363	0.69763	-0.906293	-0.950973	0.783664	0.136024	-0.504486	0.429314	-0.756806	0.159047	0.484365	0.976473	0.010939
AK4	-0.749455	-0.640626	0.51951	-0.867184	0.183897	-0.990929	0.196783	-0.998999	-0.740239	0.730039	0.794097	-0.730134	-0.116528	-0.486529	-0.797318	0.763036	-0.865846	-0.273261	-0.964091	-0.395368	0.102562	-0.31378	0.798213	0.812116	0.984689	0.0970961	-0.986528	0.0824517	-0.154806	-0.437334	-0.741149	-0.146086	0.460619	-0.492176	0.163172	0.184737	-0.982966	0.200682	-0.534909	-0.633708	0.324528	-0.420124	0.0412303	-0.125961	-0.989885	-0.398887	0.879907	0.705706	-0.530415
AXIN2	-0.877895	-0.45387	0.696485	-0.956199	0.397838	-0.996005	0.409846	-0.98394	-0.572225	0.55982	0.639087	-0.863782	0.107209	-0.668598	-0.911554	0.60023	-0.732937	-0.0525482	-0.880915	-0.181252	0.321158	-0.517033	0.912163	0.921521	0.921284	0.315951	-0.998208	0.301966	0.0687235	-0.226442	-0.573335	0.0775203	0.251745	-0.286315	0.378444	0.398622	-0.9175	0.413472	-0.709374	-0.789839	0.526707	-0.207847	-0.181948	0.0977567	-0.933565	-0.185022	0.752241	0.845568	-0.328656
SLC9A6	-0.998907	-0.0185055	0.940155	-0.98793	0.758987	-0.856671	0.767468	-0.806814	-0.15598	0.1411	0.238396	-0.997153	0.531197	-0.926468	-0.999584	0.190029	-0.361646	0.389441	-0.585255	0.267057	0.702959	-0.839291	0.99954	0.998554	0.658462	0.699041	-0.871532	0.688451	0.498072	0.222301	-0.157318	0.505702	-0.196821	0.161507	0.745118	0.759543	-0.651191	0.770012	-0.946175	-0.978517	0.845403	0.240833	-0.593632	0.523122	-0.682835	0.263359	0.388368	0.993893	0.117444
ACAT2	-0.964041	-0.238423	0.841929	-0.997776	0.596811	-0.949304	0.607292	-0.917192	-0.369856	0.355835	0.446589	-0.956012	0.331391	-0.820727	-0.981359	0.401749	-0.558244	0.176854	-0.749581	0.0480843	0.528909	-0.698817	0.981643	0.985845	0.808152	0.524238	-0.958174	0.511661	0.294698	0.00193875	-0.371115	0.303115	0.0241184	-0.0599808	0.579794	0.597497	-0.802449	0.610448	-0.851569	-0.909012	0.706885	0.0209874	-0.40166	0.322411	-0.827068	0.0442535	0.581926	0.94513	-0.104328
NAV1	-0.998831	-0.0201112	0.939606	-0.988177	0.75794	-0.857498	0.766437	-0.807762	-0.157566	0.14269	0.239956	-0.997031	0.529835	-0.925863	-0.999629	0.191605	-0.363143	0.387961	-0.586557	0.265509	0.701816	-0.838417	0.999587	0.998639	0.65967	0.697892	-0.872319	0.687285	0.496679	0.220735	-0.158904	0.504315	-0.195246	0.159922	0.744046	0.758497	-0.652409	0.768987	-0.945654	-0.978185	0.844544	0.239274	-0.592338	0.521752	-0.684008	0.26181	0.389848	0.993715	0.115849
PRR5L	-0.973733	0.2551	0.997462	-0.908136	0.907886	-0.683337	0.91331	-0.614918	0.119552	-0.134476	-0.0357353	-0.97987	0.742282	-0.994019	-0.953755	-0.0851624	-0.093439	0.626053	-0.341711	0.519952	0.870396	-0.955819	0.953308	0.945966	0.428034	0.867678	-0.704602	0.860275	0.715844	0.479979	0.118206	0.721975	-0.456957	0.424741	0.898863	0.908244	-0.41932	0.914923	-0.998589	-0.997634	0.959092	0.496603	-0.790743	0.735881	-0.457498	0.516673	0.122097	0.986272	0.384045
GCFC2	-0.942892	-0.306336	0.801769	-0.990588	0.538723	-0.969115	0.549735	-0.943014	-0.434474	0.420873	0.508593	-0.932938	0.26401	-0.778381	-0.965358	0.465347	-0.61538	0.106984	-0.794406	-0.0224955	0.467724	-0.646618	0.965743	0.971562	0.847686	0.462861	-0.975975	0.449778	0.226555	-0.0686075	-0.435694	0.235137	0.0945794	-0.130246	0.520875	0.539443	-0.842544	0.553054	-0.812467	-0.877348	0.655228	-0.0495909	-0.336059	0.254833	-0.864659	-0.0263292	0.637844	0.919729	-0.174225
SNHG17	-0.993936	0.13799	0.981858	-0.951578	0.851424	-0.765516	0.858235	-0.704559	0.000319049	-0.0153653	0.0836782	-0.996684	0.657089	-0.973907	-0.982791	0.0342467	-0.211486	0.52861	-0.451331	0.414393	0.805481	-0.913951	0.982516	0.977881	0.53274	0.802214	-0.784184	0.793348	0.62748	0.371953	-0.00103609	0.634324	-0.347639	0.313765	0.840199	0.851872	-0.524574	0.86027	-0.985133	-0.998714	0.918495	0.389568	-0.712112	0.649896	-0.560259	0.4109	0.239569	0.998925	0.271214
WNK3	-0.946851	0.348285	0.999648	-0.86292	0.944479	-0.608789	0.94871	-0.534987	0.215915	-0.230582	-0.133137	-0.955698	0.804159	-0.999932	-0.919851	-0.182036	0.00421496	0.699196	-0.248321	0.600867	0.914308	-0.979953	0.919268	0.909786	0.33775	0.912069	-0.631953	0.905942	0.780598	0.563339	0.214591	0.786081	-0.541619	0.511102	0.937355	0.944759	-0.32868	0.94996	-0.999003	-0.986155	0.982149	0.578976	-0.846732	0.798475	-0.368494	0.597797	0.0246097	0.965438	0.472358
MAP2	-0.723593	-0.669516	0.486459	-0.847509	0.14618	-0.985067	0.159151	-0.996558	-0.765405	0.755635	0.816755	-0.703474	-0.154418	-0.452768	-0.773658	0.787192	-0.884342	-0.309842	-0.973541	-0.430199	0.0644534	-0.277246	0.774597	0.789212	0.990634	0.0589703	-0.979552	0.0442862	-0.192468	-0.4714	-0.766276	-0.183805	0.494219	-0.5251	0.12533	0.147025	-0.989275	0.163078	-0.502212	-0.603667	0.288125	-0.454514	0.0794031	-0.1638	-0.994586	-0.433658	0.897431	0.6781	-0.562441
C21orf91	-0.919394	-0.367216	0.761469	-0.979672	0.48315	-0.983027	0.4946	-0.962548	-0.491775	0.478618	0.563174	-0.907719	0.201123	-0.736181	-0.946476	0.521578	-0.665035	0.0425039	-0.832	-0.0870596	0.409623	-0.595968	0.946954	0.954228	0.880199	0.404606	-0.988016	0.391116	0.163135	-0.132939	-0.492954	0.17183	0.158719	-0.194051	0.464618	0.483897	-0.875592	0.498054	-0.77309	-0.844502	0.605036	-0.114035	-0.274487	0.191806	-0.895318	-0.0908793	0.686284	0.892437	-0.2375
ZNF569	-0.944335	-0.302186	0.804365	-0.991175	0.542389	-0.968031	0.553369	-0.941555	-0.430546	0.416917	0.504836	-0.934498	0.26821	-0.781109	-0.966485	0.461486	-0.61194	0.111315	-0.791753	-0.0181395	0.47157	-0.649936	0.966865	0.972584	0.845367	0.466719	-0.975017	0.453665	0.230797	-0.0642603	-0.431768	0.23937	0.0902412	-0.125925	0.52459	0.543106	-0.840189	0.556679	-0.814999	-0.879431	0.658513	-0.0452389	-0.340159	0.259043	-0.862462	-0.0219736	0.634482	0.921431	-0.169933
CAMK1D	-0.764402	-0.622896	0.538917	-0.878347	0.206331	-0.993744	0.219156	-0.999761	-0.724667	0.714217	0.779988	-0.745571	-0.093782	-0.506384	-0.810914	0.748053	-0.854177	-0.251188	-0.957765	-0.374256	0.125287	-0.335415	0.811781	0.825249	0.980444	0.119834	-0.990012	0.105224	-0.13217	-0.416651	-0.7256	-0.123422	0.440197	-0.472138	0.185695	0.207167	-0.978506	0.223036	-0.554093	-0.651235	0.346077	-0.399259	0.0183672	-0.103238	-0.986381	-0.37781	0.868809	0.721727	-0.510887
LOC100289612	-0.967399	-0.225837	0.84884	-0.998555	0.607143	-0.945158	0.61752	-0.91196	-0.357804	0.343713	0.434975	-0.959727	0.343571	-0.828051	-0.983764	0.389867	-0.547462	0.189574	-0.740954	0.0610039	0.539845	-0.708014	0.984029	0.987932	0.800464	0.535213	-0.954391	0.522735	0.307038	0.0148772	-0.359069	0.31542	0.0111815	-0.0470604	0.590288	0.607822	-0.794661	0.620645	-0.858281	-0.914329	0.715977	0.0339215	-0.413476	0.334631	-0.819726	0.0571758	0.571355	0.949277	-0.0914517
RAVER2	-0.856998	-0.490911	0.665718	-0.943055	0.358936	-0.998877	0.371156	-0.990572	-0.606179	0.594144	0.670841	-0.841847	0.0653372	-0.63676	-0.893472	0.633308	-0.760876	-0.094463	-0.900023	-0.222415	0.281081	-0.480609	0.894137	0.90439	0.936811	0.275805	-0.999841	0.261642	0.0267429	-0.26717	-0.607256	0.035559	0.292189	-0.326322	0.339215	0.359733	-0.933403	0.374847	-0.67913	-0.76337	0.490523	-0.248765	-0.140469	0.0558523	-0.9478	-0.226152	0.779263	0.822389	-0.368051
ZNF470	-0.863293	-0.480121	0.674877	-0.947089	0.370429	-0.998217	0.382588	-0.988805	-0.596317	0.584171	0.661637	-0.848444	0.0776484	-0.646229	-0.898947	0.623708	-0.752809	-0.0821685	-0.894575	-0.210365	0.292905	-0.491396	0.899596	0.909587	0.932422	0.287648	-0.999544	0.273535	0.039079	-0.255256	-0.597404	0.047891	0.280362	-0.314631	0.3508	0.371222	-0.928903	0.386261	-0.688138	-0.771285	0.501242	-0.236791	-0.152679	0.0681713	-0.943792	-0.214112	0.771468	0.829348	-0.356547
DOCK5	-0.969901	-0.216012	0.854123	-0.999046	0.615117	-0.941819	0.625412	-0.90778	-0.348379	0.334236	0.425882	-0.962508	0.353014	-0.833657	-0.985522	0.380571	-0.539004	0.199456	-0.734152	0.0710559	0.548297	-0.715092	0.985772	0.989442	0.794385	0.543695	-0.951335	0.531296	0.316609	0.0249491	-0.349649	0.324963	0.00110781	-0.0369954	0.598389	0.61579	-0.788505	0.628512	-0.863407	-0.918362	0.722974	0.0439877	-0.422627	0.344107	-0.813914	0.0672302	0.563058	0.952397	-0.0814154
PRPF38A	-0.941167	-0.311227	0.798684	-0.989871	0.534384	-0.97037	0.545432	-0.944713	-0.4391	0.425532	0.513014	-0.931074	0.259046	-0.775142	-0.964003	0.469893	-0.619425	0.10187	-0.79752	-0.0276366	0.463172	-0.642687	0.964396	0.970331	0.850403	0.458297	-0.977083	0.445179	0.221543	-0.0737372	-0.440317	0.230136	0.0996978	-0.135343	0.516479	0.535105	-0.845302	0.548762	-0.809458	-0.874869	0.651334	-0.0547266	-0.331211	0.249857	-0.867231	-0.0314698	0.641796	0.917698	-0.179287
CENPV	-0.999141	-0.0132025	0.941949	-0.987094	0.76243	-0.853923	0.770857	-0.803669	-0.150739	0.135847	0.233242	-0.997539	0.535683	-0.928451	-0.999417	0.184819	-0.356696	0.39432	-0.580946	0.272164	0.706721	-0.842163	0.999365	0.998255	0.654461	0.702824	-0.86892	0.692288	0.502664	0.227469	-0.152078	0.51027	-0.202018	0.166739	0.748644	0.762982	-0.647157	0.773385	-0.947878	-0.979597	0.848224	0.245977	-0.597891	0.527635	-0.678951	0.268472	0.383475	0.994465	0.12271
BEND6	-0.964025	-0.238479	0.841898	-0.997772	0.596765	-0.949323	0.607246	-0.917215	-0.36991	0.355889	0.446641	-0.955995	0.331336	-0.820694	-0.981348	0.401802	-0.558292	0.176798	-0.74962	0.0480265	0.52886	-0.698776	0.981632	0.985835	0.808186	0.524189	-0.958191	0.511611	0.294643	0.00188095	-0.371168	0.30306	0.0241762	-0.0600385	0.579747	0.59745	-0.802483	0.610402	-0.851539	-0.908988	0.706844	0.0209297	-0.401607	0.322356	-0.8271	0.0441958	0.581973	0.945111	-0.104386
WWTR1	-0.812556	-0.559702	0.603245	-0.913093	0.282343	-0.999439	0.29491	-0.998402	-0.668462	0.657196	0.728572	-0.795483	-0.0155073	-0.572374	-0.85426	0.693771	-0.810821	-0.174596	-0.932298	-0.300467	0.202616	-0.408178	0.85503	0.866953	0.962016	0.197234	-0.998013	0.182798	-0.0541192	-0.344162	-0.66947	-0.0453097	0.36851	-0.401636	0.262094	0.283163	-0.959345	0.29871	-0.617598	-0.708678	0.418505	-0.326215	-0.0600078	-0.0250077	-0.970466	-0.304123	0.827354	0.773728	-0.441979
BCCIP	-0.999818	0.0091494	0.949218	-0.983268	0.776702	-0.842078	0.784902	-0.790168	-0.128606	0.11367	0.21145	-0.998857	0.554422	-0.936522	-0.998404	0.162808	-0.335727	0.414761	-0.562609	0.293603	0.722357	-0.854004	0.998319	0.996686	0.637398	0.718547	-0.85764	0.708244	0.521861	0.249176	-0.12995	0.529364	-0.223857	0.188735	0.763275	0.777239	-0.629956	0.787361	-0.954763	-0.983844	0.85985	0.267579	-0.615658	0.546489	-0.662372	0.289935	0.362738	0.996565	0.144861
RASAL2	-0.966814	-0.228074	0.847624	-0.998429	0.605316	-0.945905	0.615712	-0.9129	-0.359948	0.345869	0.437042	-0.959079	0.341413	-0.826761	-0.983349	0.391981	-0.549383	0.187318	-0.742495	0.0587111	0.53791	-0.70639	0.983617	0.987573	0.801839	0.533271	-0.955075	0.520775	0.304851	0.0125805	-0.361212	0.313239	0.0134783	-0.0493547	0.588432	0.605996	-0.796053	0.618842	-0.8571	-0.913396	0.714372	0.0316258	-0.411383	0.332466	-0.821039	0.0548824	0.573239	0.948553	-0.0937387
PPP1R3C	-0.87247	-0.463833	0.688395	-0.952857	0.387526	-0.996944	0.399592	-0.98588	-0.581384	0.569076	0.647672	-0.858077	0.0960539	-0.660217	-0.906886	0.609161	-0.740519	-0.0637424	-0.886166	-0.192268	0.310519	-0.507402	0.90751	0.917109	0.925587	0.305292	-0.998816	0.291258	0.0575327	-0.23735	-0.582486	0.0663362	0.262581	-0.297041	0.368041	0.388313	-0.921903	0.403236	-0.701426	-0.782912	0.517142	-0.218802	-0.170911	0.0865912	-0.937525	-0.19603	0.759582	0.839529	-0.339226
ENC1	-0.909163	-0.390598	0.74485	-0.974291	0.460876	-0.987348	0.472485	-0.96909	-0.513615	0.500647	0.583871	-0.89683	0.176312	-0.718848	-0.93802	0.542966	-0.68369	0.0172495	-0.84575	-0.1122	0.386446	-0.57549	0.938532	0.946368	0.891908	0.381373	-0.9916	0.36774	0.138157	-0.157936	-0.514778	0.146887	0.183612	-0.218772	0.442099	0.461634	-0.887517	0.475987	-0.756818	-0.830703	0.584728	-0.139098	-0.250106	0.16695	-0.906285	-0.116009	0.70444	0.880754	-0.261965
BMPR1B	-0.809742	-0.563684	0.5994	-0.91112	0.277724	-0.999266	0.290309	-0.998663	-0.672033	0.660815	0.731859	-0.792558	-0.0203184	-0.568422	-0.851748	0.697228	-0.813628	-0.179332	-0.934027	-0.305053	0.197902	-0.403781	0.852524	0.864545	0.963318	0.192514	-0.997699	0.178065	-0.0589234	-0.348676	-0.673036	-0.0501161	0.372979	-0.406038	0.257447	0.278544	-0.960692	0.294114	-0.613807	-0.705275	0.41413	-0.330759	-0.055204	-0.0298178	-0.971616	-0.308703	0.830047	0.770671	-0.446291
ZFP69	-0.843313	-0.513392	0.646095	-0.934089	0.334552	-0.999771	0.346892	-0.993798	-0.626649	0.614852	0.689893	-0.827532	0.0393754	-0.616501	-0.881495	0.653212	-0.777487	-0.12031	-0.911049	-0.247684	0.256039	-0.457651	0.882194	0.892992	0.945589	0.250725	-0.999967	0.236464	0.000747882	-0.29213	-0.627705	0.00956818	0.316951	-0.350784	0.314647	0.335356	-0.942415	0.350621	-0.65982	-0.74632	0.467705	-0.273859	-0.114685	0.0298787	-0.955769	-0.251397	0.795291	0.807322	-0.392097
SGCE	-0.972129	-0.206897	0.858936	-0.99941	0.622443	-0.938644	0.632662	-0.903829	-0.339622	0.325432	0.417425	-0.964996	0.361724	-0.838771	-0.98706	0.37193	-0.531126	0.208586	-0.727788	0.0803551	0.556073	-0.72158	0.987297	0.99075	0.788686	0.551498	-0.94842	0.539174	0.325442	0.034271	-0.340896	0.333769	-0.00821814	-0.0276743	0.605835	0.623111	-0.782735	0.635738	-0.868074	-0.922013	0.729385	0.0533027	-0.431061	0.352849	-0.808461	0.0765321	0.555327	0.955199	-0.072117
CDKN2A	-0.992293	0.151886	0.984424	-0.947167	0.858705	-0.756404	0.865358	-0.694524	0.0143626	-0.0294057	0.0696756	-0.995442	0.66761	-0.976999	-0.9801	0.020208	-0.197739	0.540479	-0.438755	0.427133	0.813724	-0.91956	0.979805	0.974847	0.520803	0.810519	-0.775393	0.801819	0.638353	0.384952	0.0130076	0.645118	-0.360773	0.327069	0.847731	0.859143	-0.512566	0.867345	-0.987448	-0.999328	0.923958	0.402463	-0.721902	0.660506	-0.548571	0.423663	0.225911	0.998176	0.284705
LHX2	-0.998841	0.0763182	0.968212	-0.968806	0.817269	-0.803935	0.824762	-0.747201	-0.0616809	0.0466562	0.145299	-0.999811	0.609089	-0.957963	-0.992353	0.0961438	-0.271676	0.474964	-0.505788	0.35717	0.76719	-0.887032	0.992169	0.988968	0.584184	0.763654	-0.821148	0.754079	0.577998	0.313686	-0.0630334	0.585174	-0.288838	0.254293	0.804961	0.817761	-0.576349	0.827005	-0.972586	-0.99365	0.892211	0.331717	-0.667215	0.601525	-0.610536	0.353586	0.299302	0.999877	0.211017
NF2	-0.99579	0.119755	0.978205	-0.957069	0.841636	-0.777217	0.848652	-0.717489	-0.0180688	0.0030229	0.101987	-0.998011	0.643117	-0.96957	-0.986022	0.0526179	-0.229422	0.512912	-0.467663	0.397588	0.794448	-0.906334	0.985773	0.981562	0.548211	0.7911	-0.795462	0.78202	0.613057	0.354821	-0.0194237	0.620001	-0.33034	0.296253	0.830085	0.842097	-0.54014	0.85075	-0.981807	-0.997613	0.911068	0.372567	-0.699082	0.635811	-0.575395	0.394067	0.257381	0.999609	0.25347
FJX1	-0.962732	-0.24316	0.839286	-0.997439	0.592888	-0.950827	0.603407	-0.919126	-0.374386	0.360392	0.45095	-0.954569	0.326782	-0.817929	-0.980409	0.406214	-0.562287	0.172049	-0.752803	0.0432088	0.52476	-0.695318	0.9807	0.985015	0.811017	0.520076	-0.95956	0.507461	0.290031	-0.00294185	-0.375642	0.298461	0.0289973	-0.0648519	0.575811	0.593576	-0.805352	0.606575	-0.849	-0.906967	0.703424	0.0161077	-0.397186	0.317787	-0.829801	0.0393772	0.585888	0.943524	-0.109181
SFRP1	-0.972307	-0.206154	0.859324	-0.999435	0.623037	-0.938382	0.63325	-0.903504	-0.338908	0.324713	0.416735	-0.965195	0.362432	-0.839184	-0.987181	0.371225	-0.530482	0.209328	-0.727267	0.0811119	0.556704	-0.722106	0.987417	0.990853	0.788219	0.552132	-0.948179	0.539813	0.326159	0.0350299	-0.340182	0.334485	-0.00897744	-0.0269152	0.606439	0.623705	-0.782263	0.636324	-0.868451	-0.922306	0.729905	0.054061	-0.431746	0.353559	-0.808014	0.0772891	0.554695	0.955423	-0.0713596
RASSF1	-0.927698	-0.346984	0.77533	-0.983787	0.502	-0.978822	0.513308	-0.95645	-0.4728	0.459488	0.545144	-0.916594	0.222293	-0.750667	-0.953245	0.502976	-0.648703	0.0641336	-0.819788	-0.0654622	0.429286	-0.61322	0.953692	0.960482	0.869713	0.424318	-0.984441	0.410958	0.184465	-0.111441	-0.473994	0.193127	0.137298	-0.172758	0.483689	0.502738	-0.864924	0.516719	-0.786647	-0.855904	0.622139	-0.0924905	-0.29525	0.213018	-0.88546	-0.0692884	0.67037	0.902	-0.216405
[truncated: 2 more rows]
[truncated: 827 more columns]
